# Supplementary material for: Long noncoding RNAs are associated with metabolic and cellular processes in the jejunum mucosa of pre-weaning calves in response to different diets
Source: Oncotarget. 2018 Apr 20;9(30):21052–69. doi: 10.18632/oncotarget.24898 (PMC5940403; doi:10.18632/oncotarget.24898)
Supplement: Supplementary file 2 [file oncotarget-09-21052-s002.xlsx]

## Sheet: supp1
transcript_id	gene_id	length (bp)	locus	PLEK_score	PLEK_class	CNCI_score	CNCI_class	FEELnc_score	FEELnc_class	FEELnc_direction	FEELnc_type	FEELnc_subtype	FEELnc_location	FPKM_AL	FPKM_RES	log2_fold_change	p_value	q_value
TCONS_00000029	XLOC_000016	2805	1:1413074-1464036	-0.989813	lncRNA	-0.008192	lincRNA	0.012	lncRNA	antisense	intergenic	convergent	downstream	0.366727	0.425522	0.214527	0.7245	0.999821
TCONS_00000030	XLOC_000016	2537	1:1413074-1464036	-0.87711	lncRNA	-0.008192	lincRNA	0.022	lncRNA	antisense	intergenic	convergent	downstream	0.249709	0.219046	-0.189015	0.86985	0.999821
TCONS_00000192	XLOC_000081	3101	1:21428634-21450779	-0.585449	lncRNA	-0.0004096	lincRNA	0.01	lncRNA	NA	NA	NA	NA	0.162898	0.0592764	-1.45844	1	1
TCONS_00000193	XLOC_000081	2971	1:21428634-21450779	-0.787361	lncRNA	-0.0004096	lincRNA	0.01	lncRNA	NA	NA	NA	NA	0.26087	0.313919	0.267061	0.74125	0.999821
TCONS_00000365	XLOC_000159	733	1:45483770-45485726	-1.8101	lncRNA	-0.038912	lincRNA	0.004	lncRNA	sense	intergenic	same_strand	upstream	0.148347	0.235996	0.669783	0.493	0.999821
TCONS_00000434	XLOC_000184	456	1:54319940-54337734	-0.821141	lncRNA	-0.180224	lincRNA	0.318	lncRNA	antisense	intergenic	divergent	upstream	130.347	95.5387	-0.448202	0.20085	0.999821
TCONS_00000433	XLOC_000184	546	1:54319940-54337734	-1.44499	lncRNA	-0.180224	lincRNA	0.172	lncRNA	antisense	intergenic	divergent	upstream	86.7412	73.9919	-0.229351	0.5281	0.999821
TCONS_00000539	XLOC_000233	951	1:58837841-58879263	-1.31973	lncRNA	-0.0520192	lincRNA	0.006	lncRNA	antisense	intergenic	convergent	downstream	0	0.147988	NA	1	1
TCONS_00000541	XLOC_000233	1504	1:58837841-58879263	-0.621535	lncRNA	-0.0196608	lincRNA	0.042	lncRNA	antisense	intergenic	convergent	downstream	0.929213	0.609825	-0.607614	0.6725	0.999821
TCONS_00000542	XLOC_000233	1269	1:58837841-58879263	-0.283898	lncRNA	-0.0401408	lincRNA	0	lncRNA	antisense	intergenic	convergent	downstream	0.875988	0.472452	-0.890744	0.68025	0.999821
TCONS_00000543	XLOC_000233	1300	1:58837841-58879263	-0.515713	lncRNA	-0.038912	lincRNA	0.014	lncRNA	antisense	intergenic	convergent	downstream	0.709075	0.573786	-0.305427	0.79	0.999821
TCONS_00000537	XLOC_000233	1120	1:58837841-58879263	-1.17651	lncRNA	-0.0065536	lincRNA	0.004	lncRNA	antisense	intergenic	convergent	downstream	0.193794	0.237793	0.295184	0.9168	0.999821
TCONS_00000669	XLOC_000294	2741	1:68423007-68426261	-0.708688	lncRNA	-0.0704512	lincRNA	0.036	lncRNA	antisense	intergenic	divergent	upstream	0.151687	0.178766	0.23698	1	1
TCONS_00000678	XLOC_000300	2898	1:69038951-69174526	-0.201469	lncRNA	-0.036864	lincRNA	0.006	lncRNA	sense	intergenic	same_strand	upstream	0.0203445	0.111485	2.45414	1	1
TCONS_00000677	XLOC_000300	2650	1:69038951-69174526	-0.080256	lncRNA	-0.036864	lincRNA	0.004	lncRNA	antisense	intergenic	divergent	upstream	0.211764	0.250702	0.243517	0.75835	0.999821
TCONS_00000687	XLOC_000305	1629	1:69907197-69909733	-1.44643	lncRNA	-0.057344	lincRNA	0.024	lncRNA	antisense	intergenic	divergent	upstream	0.240822	0.417117	0.792487	0.1539	0.999821
TCONS_00000712	XLOC_000316	1500	1:71728461-71738245	-0.875737	lncRNA	-0.008192	lincRNA	0.008	lncRNA	sense	intergenic	same_strand	downstream	0.179918	0.183113	0.0253929	1	1
TCONS_00000711	XLOC_000316	1390	1:71728461-71738245	-1.23198	lncRNA	-0.14377	lincRNA	0.014	lncRNA	sense	intergenic	same_strand	downstream	1.25526	2.08436	0.731618	0.14065	0.999821
TCONS_00000713	XLOC_000316	1332	1:71728461-71738245	-0.931734	lncRNA	-0.14377	lincRNA	0	lncRNA	sense	intergenic	same_strand	downstream	0.172706	0.392045	1.1827	0.5113	0.999821
TCONS_00000770	XLOC_000338	514	1:73986437-74034948	-1.53819	lncRNA	-0.008192	lincRNA	0.026	lncRNA	antisense	intergenic	divergent	upstream	0.220713	0.117941	-0.9041	1	1
TCONS_00000767	XLOC_000338	633	1:73986437-74034948	-1.4964	lncRNA	-0.0372736	lincRNA	0	lncRNA	antisense	intergenic	divergent	upstream	0.0584264	0.170194	1.54249	1	1
TCONS_00000771	XLOC_000338	501	1:73986437-74034948	-1.66131	lncRNA	-0.0086016	lincRNA	0.004	lncRNA	antisense	intergenic	divergent	upstream	0.444762	0.118548	-1.90756	0.3582	0.999821
TCONS_00000769	XLOC_000338	215	1:73986437-74034948	-1.77494	lncRNA	-0.168346	lincRNA	0.126	lncRNA	antisense	intergenic	divergent	upstream	0.774489	0.178996	-2.11332	0.4062	0.999821
TCONS_00000776	XLOC_000342	1146	1:74195227-74202258	-0.765429	lncRNA	-0.073728	lincRNA	0	lncRNA	NA	NA	NA	NA	0.305468	0.302373	-0.014695	0.9822	0.999821
TCONS_00000777	XLOC_000343	873	1:74238012-74254890	-0.592383	lncRNA	-0.016384	lincRNA	0.04	lncRNA	NA	NA	NA	NA	0.254885	0.196973	-0.371848	0.82655	0.999821
TCONS_00000806	XLOC_000361	1553	1:80004505-80042330	-1.23624	lncRNA	-0.024576	lincRNA	0.1	lncRNA	NA	NA	NA	NA	0.174557	0.200812	0.202152	1	1
TCONS_00000804	XLOC_000361	1614	1:80004505-80042330	-0.506603	lncRNA	-0.024576	lincRNA	0.298	lncRNA	NA	NA	NA	NA	0.0821547	0.0636365	-0.36849	1	1
TCONS_00000805	XLOC_000361	280	1:80004505-80042330	-0.635896	lncRNA	-0.0004096	lincRNA	0.044	lncRNA	NA	NA	NA	NA	1.2207	0.481326	-1.34262	0.43245	0.999821
TCONS_00000925	XLOC_000411	548	1:84267116-84267910	-0.271874	lncRNA	-0.018432	lincRNA	0	lncRNA	sense	intergenic	same_strand	downstream	0.321015	0.480692	0.582473	0.44225	0.999821
TCONS_00000982	XLOC_000435	2337	1:90186903-90191724	-0.924047	lncRNA	-0.0004096	lincRNA	0.004	lncRNA	NA	NA	NA	NA	0.334281	0.137665	-1.2799	0.371	0.999821
TCONS_00000983	XLOC_000435	2333	1:90186903-90191724	-0.880968	lncRNA	-0.004096	lincRNA	0.004	lncRNA	NA	NA	NA	NA	0.703606	0.569299	-0.305579	0.6108	0.999821
TCONS_00001091	XLOC_000485	1889	1:98513744-99144542	-1.98866	lncRNA	-0.0446464	lincRNA	0.298	lncRNA	NA	NA	NA	NA	1.0462	1.12174	0.100579	0.9456	0.999821
TCONS_00001140	XLOC_000509	1434	1:102483102-102509827	-0.503943	lncRNA	-0.04096	lincRNA	0.026	lncRNA	sense	intergenic	same_strand	downstream	0.161445	0.183699	0.1863	1	1
TCONS_00001287	XLOC_000585	6148	1:119675749-119697737	-2.05411	lncRNA	-0.008192	lincRNA	0.002	lncRNA	antisense	intergenic	divergent	upstream	0.0839615	0.12275	0.547926	1	1
TCONS_00001286	XLOC_000585	5392	1:119675749-119697737	-2.37138	lncRNA	-0.016384	lincRNA	0.002	lncRNA	antisense	intergenic	divergent	upstream	0.216802	0.0628108	-1.78729	1	1
TCONS_00001289	XLOC_000585	8436	1:119675749-119697737	-1.81106	lncRNA	NA	lincRNA	0.004	lncRNA	antisense	intergenic	divergent	upstream	0.20609	0.287096	0.478259	0.64695	0.999821
TCONS_00001288	XLOC_000585	7841	1:119675749-119697737	-1.87817	lncRNA	NA	lincRNA	0.004	lncRNA	antisense	intergenic	divergent	upstream	0.320309	0.270168	-0.245611	0.7537	0.999821
TCONS_00001285	XLOC_000585	6153	1:119675749-119697737	-2.08534	lncRNA	-0.0004096	lincRNA	0.002	lncRNA	antisense	intergenic	divergent	upstream	0.320331	0.325548	0.0233104	0.97735	0.999821
TCONS_00001327	XLOC_000608	2453	1:125862999-125895220	-0.109697	lncRNA	-0.0782336	lincRNA	0.112	lncRNA	antisense	intergenic	divergent	upstream	1.22161	1.20131	-0.0241672	0.9741	0.999821
TCONS_00001503	XLOC_000678	1189	1:138120804-138138728	-2.63964	lncRNA	-0.0217088	lincRNA	0.006	lncRNA	antisense	intergenic	convergent	downstream	0.166271	0.103712	-0.680958	1	1
TCONS_00001551	XLOC_000704	1054	1:141422962-141435288	-1.60627	lncRNA	-0.065536	lincRNA	0.012	lncRNA	sense	intergenic	same_strand	downstream	0.0494847	0.134528	1.44285	1	1
TCONS_00001563	XLOC_000712	8279	1:142855987-142864818	-0.546102	lncRNA	-0.0172032	lincRNA	0.066	lncRNA	sense	intergenic	same_strand	upstream	0.00175408	0.029128	4.05362	1	1
TCONS_00001562	XLOC_000712	7904	1:142855987-142864818	-0.44632	lncRNA	-0.0172032	lincRNA	0.066	lncRNA	sense	intergenic	same_strand	upstream	0.172215	0.212315	0.301999	1	1
TCONS_00001566	XLOC_000712	6769	1:142855987-142864818	-0.341375	lncRNA	-0.004096	lincRNA	0.066	lncRNA	sense	intergenic	same_strand	upstream	0.0774058	0.483308	2.64243	0.28565	0.999821
TCONS_00001559	XLOC_000712	6803	1:142855987-142864818	-0.264745	lncRNA	-0.004096	lincRNA	0.066	lncRNA	sense	intergenic	same_strand	upstream	0.714308	0.453595	-0.65514	0.4715	0.999821
TCONS_00001565	XLOC_000712	7139	1:142855987-142864818	-0.431663	lncRNA	-0.004096	lincRNA	0.066	lncRNA	sense	intergenic	same_strand	upstream	0.370823	0.420389	0.180996	0.85275	0.999821
TCONS_00001822	XLOC_000799	1271	1:151903998-151949239	-0.82941	lncRNA	-0.02048	lincRNA	0.014	lncRNA	NA	NA	NA	NA	0.0436144	0.149696	1.77916	1	1
TCONS_00001820	XLOC_000799	2205	1:151903998-151949239	-0.027292	lncRNA	-0.0536576	lincRNA	0.026	lncRNA	NA	NA	NA	NA	0.096612	0.225702	1.22414	1	1
TCONS_00001821	XLOC_000799	363	1:151903998-151949239	-2.18651	lncRNA	-0.114688	lincRNA	0.156	lncRNA	NA	NA	NA	NA	0.163071	0.332473	1.02774	0.63465	0.999821
TCONS_00001839	XLOC_000812	791	1:153136344-153139431	-1.96244	lncRNA	-0.0016384	lincRNA	0.004	lncRNA	sense	intergenic	same_strand	upstream	0.239417	0.576947	1.26891	0.0541	0.999821
TCONS_00001969	XLOC_000878	481	1:6366368-6449797	-0.64759	lncRNA	-0.04096	lincRNA	0.002	lncRNA	sense	intergenic	same_strand	upstream	0.74192	0.101078	-2.8758	0.32725	0.999821
TCONS_00001970	XLOC_000879	691	1:6465588-6475270	-1.17201	lncRNA	-0.032768	lincRNA	0	lncRNA	antisense	intergenic	divergent	upstream	0.250129	0.411948	0.719789	0.35765	0.999821
TCONS_00002103	XLOC_000946	1171	1:44719255-44720881	-1.45632	lncRNA	-0.155648	lincRNA	0.044	lncRNA	sense	intergenic	same_strand	upstream	0.13954	0.0879724	-0.665559	1	1
TCONS_00002102	XLOC_000946	1375	1:44719255-44720881	-1.26021	lncRNA	-0.155648	lincRNA	0.026	lncRNA	sense	intergenic	same_strand	upstream	0.288229	0.10178	-1.50176	0.45065	0.999821
TCONS_00002104	XLOC_000946	1332	1:44719255-44720881	-1.26068	lncRNA	-0.0004096	lincRNA	0.018	lncRNA	sense	intergenic	same_strand	upstream	0.287326	0.205376	-0.484419	0.7471	0.999821
TCONS_00002187	XLOC_000972	608	1:53369157-53687569	-1.05217	lncRNA	-0.0966656	lincRNA	0.008	lncRNA	sense	intergenic	same_strand	upstream	0.230504	0.137046	-0.750133	1	1
TCONS_00002229	XLOC_000994	412	1:58070308-58072771	-2.12136	lncRNA	-0.131072	lincRNA	0.002	lncRNA	sense	intergenic	same_strand	downstream	0.246569	0.413185	0.744792	0.51045	0.999821
TCONS_00002551	XLOC_001112	4060	1:74060969-74072643	-0.798192	lncRNA	-0.032768	lincRNA	0.004	lncRNA	sense	intergenic	same_strand	upstream	0.0979103	0.0854684	-0.196071	1	1
TCONS_00002550	XLOC_001112	7820	1:74060969-74072643	-0.670255	lncRNA	-0.0692224	lincRNA	0.012	lncRNA	sense	intergenic	same_strand	upstream	0.0378339	0.0199978	-0.919836	1	1
TCONS_00002552	XLOC_001112	11542	1:74060969-74072643	-0.621374	lncRNA	-0.0360448	lincRNA	0.014	lncRNA	sense	intergenic	same_strand	upstream	1.52124	0.851017	-0.837986	0.01125	0.999821
TCONS_00002549	XLOC_001112	10433	1:74060969-74072643	-0.567348	lncRNA	-0.0692224	lincRNA	0.014	lncRNA	sense	intergenic	same_strand	upstream	0.365543	0.252477	-0.533891	0.4715	0.999821
TCONS_00002587	XLOC_001126	751	1:80004505-80042330	-0.977837	lncRNA	-0.094208	lincRNA	0.008	lncRNA	NA	NA	NA	NA	0.115596	0.209067	0.854878	1	1
TCONS_00002588	XLOC_001127	1601	1:80150836-80203464	-0.99154	lncRNA	-0.04096	lincRNA	0.022	lncRNA	antisense	intergenic	divergent	upstream	0.091659	0.0910659	-0.00936483	1	1
TCONS_00002824	XLOC_001226	2099	1:96768000-96788457	-0.042531	lncRNA	-0.059392	lincRNA	0.082	lncRNA	antisense	intergenic	divergent	upstream	0.215504	0.18329	-0.233587	1	1
TCONS_00002872	XLOC_001241	2046	1:98513744-99144542	-2.23247	lncRNA	-0.0053248	lincRNA	0.23	lncRNA	NA	NA	NA	NA	0.0713723	0.0929549	0.381166	1	1
TCONS_00002871	XLOC_001241	1676	1:98513744-99144542	-1.35191	lncRNA	-0.032768	lincRNA	0.068	lncRNA	NA	NA	NA	NA	0.186075	0.180398	-0.0447	1	1
TCONS_00002869	XLOC_001241	1465	1:98513744-99144542	-1.84603	lncRNA	-0.053248	lincRNA	0.11	lncRNA	NA	NA	NA	NA	0.420972	0.106556	-1.98211	0.4687	0.999821
TCONS_00002874	XLOC_001241	1730	1:98513744-99144542	-1.09174	lncRNA	NA	lincRNA	0.216	lncRNA	NA	NA	NA	NA	0.497555	0.765275	0.621122	0.7018	0.999821
TCONS_00002870	XLOC_001241	1746	1:98513744-99144542	-2.13819	lncRNA	-0.053248	lincRNA	0.008	lncRNA	NA	NA	NA	NA	0.324539	0.422095	0.379177	0.80255	0.999821
TCONS_00002873	XLOC_001241	2645	1:98513744-99144542	-1.31964	lncRNA	NA	lincRNA	0.304	lncRNA	NA	NA	NA	NA	1.17338	1.25227	0.0938781	0.9571	0.999821
TCONS_00002883	XLOC_001248	430	1:102778972-102814800	-2.33769	lncRNA	-0.012288	lincRNA	0.002	lncRNA	NA	NA	NA	NA	0.736077	0.317524	-1.21299	0.5254	0.999821
TCONS_00002918	XLOC_001272	4088	1:109657115-109704520	-0.367346	lncRNA	-0.0016384	lincRNA	0	lncRNA	antisense	intergenic	divergent	upstream	0.174741	0.204222	0.224924	1	1
TCONS_00002919	XLOC_001272	4465	1:109657115-109704520	-0.045497	lncRNA	-0.02048	lincRNA	0.232	lncRNA	antisense	intergenic	divergent	upstream	0.272914	0.31179	0.192127	0.8491	0.999821
TCONS_00002951	XLOC_001282	388	1:111445242-111563291	-0.137132	lncRNA	-0.269107	lincRNA	0.056	lncRNA	sense	intergenic	same_strand	upstream	0.227144	0.295303	0.378586	0.8286	0.999821
TCONS_00002953	XLOC_001284	450	1:111586424-111681325	-1.15017	lncRNA	-0.069632	lincRNA	0.002	lncRNA	sense	intergenic	same_strand	upstream	0.0509733	0.245063	2.26534	0.3085	0.999821
TCONS_00002965	XLOC_001291	623	1:112714335-112729777	-0.617154	lncRNA	-0.073728	lincRNA	0.032	lncRNA	antisense	intergenic	divergent	upstream	0.340071	0.387014	0.18655	0.8312	0.999821
TCONS_00003071	XLOC_001337	1173	1:119675749-119697737	-0.222086	lncRNA	-0.065536	lincRNA	0	lncRNA	sense	intergenic	same_strand	upstream	0.0951733	0.0485937	-0.969787	1	1
TCONS_00003103	XLOC_001349	830	1:122961351-122963833	-0.858077	lncRNA	-0.128614	lincRNA	0.002	lncRNA	antisense	intergenic	convergent	downstream	0.0980821	0.0378163	-1.37498	1	1
TCONS_00003109	XLOC_001352	832	1:126874665-126875602	-0.519443	lncRNA	-0.0905216	lincRNA	0.072	lncRNA	sense	intergenic	same_strand	upstream	2.35179	1.5148	-0.634632	0.2059	0.999821
TCONS_00003486	XLOC_001520	1002	1:150996120-150997729	-1.6189	lncRNA	-0.0098304	lincRNA	0.058	lncRNA	sense	intergenic	same_strand	downstream	0.223826	0.329098	0.556138	0.45465	0.999821
TCONS_00003499	XLOC_001530	830	1:152859868-152872198	-2.05098	lncRNA	-0.0114688	lincRNA	0.084	lncRNA	antisense	intergenic	divergent	upstream	0.12487	0.175722	0.492873	1	1
TCONS_00003501	XLOC_001532	793	1:152935981-152942143	-0.500237	lncRNA	-0.0200704	lincRNA	0.098	lncRNA	antisense	intergenic	convergent	downstream	0.406941	0.286423	-0.506671	0.5519	0.999821
TCONS_00003502	XLOC_001533	2011	1:153127490-153129967	-0.733988	lncRNA	-0.0442368	lincRNA	0.446	lncRNA	NA	NA	NA	NA	0.12476	0.1794	0.524021	1	1
TCONS_00003505	XLOC_001534	1651	1:153150210-153164734	-1.64312	lncRNA	-0.004096	lincRNA	0	lncRNA	antisense	intergenic	divergent	upstream	0.119736	0.0993934	-0.268639	1	1
TCONS_00003503	XLOC_001534	625	1:153150210-153164734	-1.9126	lncRNA	-0.004096	lincRNA	0.138	lncRNA	antisense	intergenic	divergent	upstream	0.150491	0.216131	0.522232	1	1
TCONS_00003517	XLOC_001542	801	1:154157753-154165685	-0.387734	lncRNA	-0.114688	lincRNA	0	lncRNA	sense	intergenic	same_strand	downstream	0.39686	0.338605	-0.229028	0.76845	0.999821
TCONS_00003576	XLOC_001568	410	10:1764536-1874119	-0.784778	lncRNA	-0.0004096	lincRNA	0.028	lncRNA	sense	intergenic	same_strand	downstream	0.123885	0.538508	2.11997	0.04825	0.999821
TCONS_00003629	XLOC_001601	726	10:7533410-7543401	-1.69252	lncRNA	-0.0004096	lincRNA	0.01	lncRNA	sense	intergenic	same_strand	upstream	0.0886343	0.112903	0.349152	1	1
TCONS_00003627	XLOC_001601	1297	10:7533410-7543401	-1.06073	lncRNA	-0.0069632	lincRNA	0.002	lncRNA	sense	intergenic	same_strand	upstream	0.0595968	0.00881906	-2.75654	1	1
TCONS_00003626	XLOC_001601	2247	10:7533410-7543401	-1.15099	lncRNA	-0.073728	lincRNA	0.024	lncRNA	sense	intergenic	same_strand	upstream	0.09441	0.150911	0.676688	1	1
TCONS_00003625	XLOC_001601	2369	10:7533410-7543401	-1.14622	lncRNA	-0.073728	lincRNA	0.034	lncRNA	sense	intergenic	same_strand	upstream	0.163532	0.139679	-0.22746	1	1
TCONS_00003628	XLOC_001601	872	10:7533410-7543401	-1.48243	lncRNA	-0.04096	lincRNA	0	lncRNA	sense	intergenic	same_strand	upstream	0.119125	0.26904	1.17534	0.5834	0.999821
TCONS_00003774	XLOC_001672	4135	10:15317434-15327088	-0.382347	lncRNA	-0.0114688	lincRNA	0.018	lncRNA	NA	NA	NA	NA	0	0	0	1	1
TCONS_00003772	XLOC_001672	4241	10:15317434-15327088	-0.215778	lncRNA	-0.0114688	lincRNA	0.018	lncRNA	NA	NA	NA	NA	0.109335	0.117025	0.0980658	1	1
TCONS_00003775	XLOC_001672	5042	10:15317434-15327088	-0.73119	lncRNA	-0.0114688	lincRNA	0.026	lncRNA	NA	NA	NA	NA	0.0203832	0.00470815	-2.11415	1	1
TCONS_00003776	XLOC_001672	1596	10:15317434-15327088	-0.266596	lncRNA	-0.036864	lincRNA	0.148	lncRNA	NA	NA	NA	NA	11.9038	15.7337	0.402432	0.3363	0.999821
TCONS_00003777	XLOC_001672	1441	10:15317434-15327088	-1.3952	lncRNA	-0.192512	lincRNA	0.006	lncRNA	NA	NA	NA	NA	2.41905	4.55387	0.912655	0.5192	0.999821
TCONS_00003853	XLOC_001698	1521	10:20643160-20645305	-1.27756	lncRNA	-0.0421888	lincRNA	0.106	lncRNA	antisense	intergenic	divergent	upstream	8.43947e-05	0.0987618	10.1926	1	1
TCONS_00003854	XLOC_001698	1585	10:20643160-20645305	-0.694538	lncRNA	-0.0425984	lincRNA	0.072	lncRNA	antisense	intergenic	divergent	upstream	2.05106	1.08427	-0.919646	0.04095	0.999821
TCONS_00003855	XLOC_001698	1380	10:20643160-20645305	-0.905888	lncRNA	-0.0229376	lincRNA	0.038	lncRNA	antisense	intergenic	divergent	upstream	0.285997	0.167205	-0.774382	0.6962	0.999821
TCONS_00004148	XLOC_001843	2054	10:28445149-28447632	-1.77612	lncRNA	-0.0221184	lincRNA	0.018	lncRNA	antisense	intergenic	divergent	upstream	0.368522	0.334234	-0.140894	0.7762	0.999821
TCONS_00004298	XLOC_001898	8296	10:36877923-36894475	-0.610129	lncRNA	-0.0155648	lincRNA	0.034	lncRNA	antisense	intergenic	convergent	downstream	0.000165921	0.0794769	8.9039	1	1
TCONS_00004297	XLOC_001898	8171	10:36877923-36894475	-0.64087	lncRNA	-0.166707	lincRNA	0.034	lncRNA	antisense	intergenic	convergent	downstream	6.55415	7.06378	0.108033	0.7999	0.999821
TCONS_00004299	XLOC_001898	8235	10:36877923-36894475	-0.80648	lncRNA	-0.02048	lincRNA	0.038	lncRNA	antisense	intergenic	convergent	downstream	7.34041	6.91252	-0.086648	0.8263	0.999821
TCONS_00004494	XLOC_001961	1131	10:47119263-47133293	-0.800248	lncRNA	-0.0196608	lincRNA	0.032	lncRNA	antisense	intergenic	divergent	upstream	0.168316	0.103688	-0.698925	1	1
TCONS_00004524	XLOC_001972	3253	10:49914191-50002163	-1.06282	lncRNA	-0.0016384	lincRNA	0.034	lncRNA	sense	intergenic	same_strand	downstream	0.121288	0.158384	0.384999	1	1
TCONS_00004525	XLOC_001972	5224	10:49914191-50002163	-0.877401	lncRNA	-0.0692224	lincRNA	0.058	lncRNA	sense	intergenic	same_strand	downstream	0.175864	0.203946	0.213728	1	1
TCONS_00004561	XLOC_001982	982	10:52655796-52667873	-0.180193	lncRNA	-0.028672	lincRNA	0	lncRNA	antisense	intergenic	divergent	upstream	0.150721	0.199949	0.407747	1	1
TCONS_00004743	XLOC_002048	237	10:61397185-61401828	-1.97556	lncRNA	-0.012288	lincRNA	0.166	lncRNA	sense	intergenic	same_strand	upstream	6.81255	4.40996	-0.627431	0.2746	0.999821
TCONS_00004818	XLOC_002086	607	10:67793970-67825359	-1.43761	lncRNA	-0.004096	lincRNA	0.006	lncRNA	sense	intergenic	same_strand	downstream	0.0839058	0.153606	0.872393	1	1
TCONS_00004819	XLOC_002086	381	10:67793970-67825359	-0.968852	lncRNA	-0.0094208	lincRNA	0.042	lncRNA	sense	intergenic	same_strand	upstream	0.491252	0.236174	-1.05662	0.3708	0.999821
TCONS_00005062	XLOC_002168	1749	10:79868886-79890121	-0.344553	lncRNA	-0.0004096	lincRNA	0.002	lncRNA	sense	intergenic	same_strand	downstream	0.0250395	0.128961	2.36466	1	1
TCONS_00005126	XLOC_002193	226	10:82386571-82404359	-1.78053	lncRNA	-0.090112	lincRNA	0.004	lncRNA	antisense	intergenic	divergent	upstream	2.11768	2.29513	0.116094	0.8745	0.999821
TCONS_00005322	XLOC_002256	2481	10:89249616-89252225	-1.0213	lncRNA	-0.0372736	lincRNA	0.002	lncRNA	antisense	intergenic	divergent	upstream	0.728153	0.826765	0.183235	0.6667	0.999821
TCONS_00005413	XLOC_002298	2146	10:104124515-104127627	-1.60581	lncRNA	-0.077824	lincRNA	0	lncRNA	sense	intergenic	same_strand	upstream	1761.74	1259.68	-0.483937	0.14085	0.999821
TCONS_00005713	XLOC_002405	614	10:14814387-14822755	-0.263834	lncRNA	-0.0098304	lincRNA	0.024	lncRNA	antisense	intergenic	divergent	upstream	1.56084	0.26839	-2.53992	0.0976	0.999821
TCONS_00005714	XLOC_002405	556	10:14814387-14822755	-0.674713	lncRNA	-0.0098304	lincRNA	0.026	lncRNA	antisense	intergenic	divergent	upstream	0.412635	0.0903071	-2.19196	0.2381	0.999821
TCONS_00005715	XLOC_002405	380	10:14814387-14822755	-0.699333	lncRNA	-0.118784	lincRNA	0.05	lncRNA	antisense	intergenic	divergent	upstream	0.501329	0.0664696	-2.91499	0.26775	0.999821
TCONS_00005724	XLOC_002409	1722	10:15044379-15055466	-2.33224	lncRNA	-0.0086016	lincRNA	0.012	lncRNA	sense	intergenic	same_strand	upstream	0.516768	0.452117	-0.192821	0.7414	0.999821
TCONS_00005750	XLOC_002423	1631	10:18356602-18362324	-0.0124	lncRNA	-0.049152	lincRNA	0.326	lncRNA	NA	NA	NA	NA	0.136047	0.0747145	-0.864642	1	1
TCONS_00005845	XLOC_002448	4421	10:20764261-20769215	-0.917991	lncRNA	-0.0720896	lincRNA	0.01	lncRNA	antisense	intergenic	divergent	upstream	0.286736	0.405426	0.499716	0.5738	0.999821
TCONS_00005912	XLOC_002480	887	10:21825954-21864021	-0.535492	lncRNA	-0.094208	lincRNA	0.242	lncRNA	sense	intergenic	same_strand	upstream	1.11703	1.0763	-0.0535862	0.96465	0.999821
TCONS_00005926	XLOC_002491	411	10:22070816-22095132	-0.383935	lncRNA	-0.090112	lincRNA	0.008	lncRNA	antisense	intergenic	divergent	upstream	2.47859	1.14297	-1.11673	0.34725	0.999821
TCONS_00006013	XLOC_002543	1823	10:24149310-24459268	-0.621956	lncRNA	-0.0237568	lincRNA	0.234	lncRNA	sense	intergenic	same_strand	downstream	0.2579	0.315395	0.290348	0.88865	0.999821
TCONS_00006032	XLOC_002565	284	10:24574101-24865677	-0.513186	lncRNA	-0.0012288	lincRNA	0.47	lncRNA	sense	intergenic	same_strand	downstream	1.04014	1.29199	0.312817	0.8317	0.999821
TCONS_00006067	XLOC_002588	305	10:25440355-25538338	-0.825053	lncRNA	-0.034816	lincRNA	0.046	lncRNA	sense	intergenic	same_strand	downstream	0.099852	0.0599336	-0.736427	1	1
TCONS_00006152	XLOC_002623	2879	10:26697833-26702690	-1.51566	lncRNA	-0.0360448	lincRNA	0.036	lncRNA	antisense	intergenic	divergent	upstream	0.195877	0.173924	-0.171495	1	1
TCONS_00006396	XLOC_002738	2639	10:42667114-42671311	-0.554869	lncRNA	-0.004096	lincRNA	0.172	lncRNA	antisense	intergenic	divergent	upstream	4.28983	4.77723	0.155253	0.6253	0.999821
TCONS_00006395	XLOC_002738	2774	10:42667114-42671311	-0.430058	lncRNA	-0.0749568	lincRNA	0.38	lncRNA	antisense	intergenic	divergent	upstream	0.655387	0.586681	-0.159772	0.8961	0.999821
TCONS_00006675	XLOC_002849	352	10:61405958-61461434	-0.136407	lncRNA	-0.0004096	lincRNA	0.522	lncRNA	antisense	intergenic	divergent	upstream	0.358437	0.309271	-0.212847	0.92085	0.999821
TCONS_00006776	XLOC_002894	1740	10:69856238-69914486	-1.70909	lncRNA	-0.0667648	lincRNA	0	lncRNA	sense	intergenic	same_strand	downstream	0.12055	0.05641	-1.09561	1	1
TCONS_00006806	XLOC_002901	3646	10:70824001-70838578	-1.23978	lncRNA	-0.016384	lincRNA	0.188	lncRNA	antisense	intergenic	divergent	upstream	0.0401266	0.0631017	0.653119	1	1
TCONS_00006803	XLOC_002901	3604	10:70824001-70838578	-1.39049	lncRNA	-0.0192512	lincRNA	0.15	lncRNA	antisense	intergenic	divergent	upstream	0.15563	0.19429	0.32009	1	1
TCONS_00006804	XLOC_002901	5358	10:70824001-70838578	-1.53674	lncRNA	-0.0270336	lincRNA	0.18	lncRNA	antisense	intergenic	divergent	upstream	0.0282026	0.0161468	-0.804579	1	1
TCONS_00006805	XLOC_002901	5361	10:70824001-70838578	-1.53248	lncRNA	-0.04096	lincRNA	0.17	lncRNA	antisense	intergenic	divergent	upstream	0.0133364	0.109717	3.04036	1	1
TCONS_00007053	XLOC_003016	3231	10:86615700-86619618	-0.002822	lncRNA	-0.0581632	lincRNA	0.01	lncRNA	sense	intergenic	same_strand	upstream	0.0391174	0.0357857	-0.128429	1	1
TCONS_00007112	XLOC_003039	2228	10:89353340-89362320	-0.993081	lncRNA	-0.016384	lincRNA	0.016	lncRNA	antisense	intergenic	divergent	upstream	0.0655	0.121261	0.888555	1	1
TCONS_00007111	XLOC_003039	1536	10:89353340-89362320	-0.701021	lncRNA	-0.016384	lincRNA	0.064	lncRNA	antisense	intergenic	divergent	upstream	0.0534177	0.00922435	-2.5338	1	1
TCONS_00007223	XLOC_003078	551	10:102494337-102502093	-0.087396	lncRNA	-0.111821	lincRNA	0.016	lncRNA	NA	NA	NA	NA	2.20722	1.97458	-0.160681	0.7416	0.999821
TCONS_00007233	XLOC_003080	738	10:102835851-102838785	-0.045581	lncRNA	-0.14336	lincRNA	0.01	lncRNA	antisense	intergenic	divergent	upstream	0.204799	0.175586	-0.22203	1	1
TCONS_00007308	XLOC_003109	472	11:816285-1020533	-1.66938	lncRNA	-0.049152	lincRNA	0.054	lncRNA	NA	NA	NA	NA	0.0991044	0	NA	1	1
TCONS_00007306	XLOC_003109	448	11:816285-1020533	-1.09507	lncRNA	-0.049152	lincRNA	0.056	lncRNA	NA	NA	NA	NA	0	0.121164	NA	1	1
TCONS_00007309	XLOC_003109	442	11:816285-1020533	-1.5164	lncRNA	-0.049152	lincRNA	0.064	lncRNA	NA	NA	NA	NA	0	0.700378	NA	0.09045	0.999821
TCONS_00007305	XLOC_003109	304	11:816285-1020533	-1.03079	lncRNA	-0.049152	lincRNA	0.172	lncRNA	NA	NA	NA	NA	1.06495	0	NA	0.11985	0.999821
TCONS_00007302	XLOC_003109	527	11:816285-1020533	-1.80073	lncRNA	-0.049152	lincRNA	0.048	lncRNA	NA	NA	NA	NA	5.53356	2.85872	-0.952839	0.3429	0.999821
TCONS_00007307	XLOC_003109	430	11:816285-1020533	-0.941136	lncRNA	-0.049152	lincRNA	0.082	lncRNA	NA	NA	NA	NA	0.000743214	0.514158	9.43422	0.4347	0.999821
TCONS_00007310	XLOC_003109	420	11:816285-1020533	-1.16974	lncRNA	-0.049152	lincRNA	0.098	lncRNA	NA	NA	NA	NA	4.71744	2.9949	-0.655498	0.6054	0.999821
TCONS_00007301	XLOC_003109	654	11:816285-1020533	-1.7176	lncRNA	-0.012288	lincRNA	0.102	lncRNA	NA	NA	NA	NA	2.79729	3.44049	0.298584	0.756	0.999821
TCONS_00007304	XLOC_003109	576	11:816285-1020533	-0.713784	lncRNA	-0.114688	lincRNA	0.072	lncRNA	NA	NA	NA	NA	1.32592	1.44279	0.121862	0.9443	0.999821
TCONS_00007383	XLOC_003142	879	11:3330557-3332803	-0.208482	lncRNA	-0.016384	lincRNA	0.028	lncRNA	sense	intergenic	same_strand	upstream	0.772736	0.722888	-0.0962034	0.8948	0.999821
TCONS_00007456	XLOC_003165	513	11:6150047-6150635	-0.853034	lncRNA	-0.057344	lincRNA	0.154	lncRNA	sense	intergenic	same_strand	upstream	0.645811	0.95479	0.564073	0.3925	0.999821
TCONS_00007462	XLOC_003167	271	11:6487528-6555867	-0.257946	lncRNA	-0.073728	lincRNA	0.368	lncRNA	sense	intergenic	same_strand	upstream	0.953746	1.30139	0.448382	0.6251	0.999821
TCONS_00007526	XLOC_003181	2705	11:9086628-9089780	-0.203838	lncRNA	-0.008192	lincRNA	0.006	lncRNA	sense	intergenic	same_strand	upstream	0.616588	0.48052	-0.359711	0.4287	0.999821
TCONS_00007766	XLOC_003275	559	11:21110885-21158029	-2.17952	lncRNA	-0.06144	lincRNA	0.004	lncRNA	antisense	intergenic	divergent	upstream	0.190818	0.275303	0.528823	0.68495	0.999821
TCONS_00007823	XLOC_003300	432	11:25409844-25420635	-1.57518	lncRNA	-0.016384	lincRNA	0.03	lncRNA	antisense	intergenic	divergent	upstream	0.185447	0.222868	0.265178	1	1
TCONS_00007822	XLOC_003300	1639	11:25409844-25420635	-0.322242	lncRNA	-0.0004096	lincRNA	0.06	lncRNA	antisense	intergenic	divergent	upstream	0.59459	0.41607	-0.51507	0.309	0.999821
TCONS_00007887	XLOC_003326	1354	11:29390715-29392614	-0.845116	lncRNA	-0.0126976	lincRNA	0.066	lncRNA	sense	intergenic	same_strand	downstream	0.0647175	0.0289416	-1.16101	1	1
TCONS_00007890	XLOC_003327	1066	11:29451649-29496104	-0.519253	lncRNA	-0.004096	lincRNA	0	lncRNA	antisense	intergenic	divergent	upstream	0.27141	0.0229963	-3.561	0.2487	0.999821
TCONS_00007892	XLOC_003327	1066	11:29451649-29496104	-0.519253	lncRNA	-0.004096	lincRNA	0	lncRNA	antisense	intergenic	divergent	upstream	0.27141	0.0229963	-3.561	0.25505	0.999821
TCONS_00007889	XLOC_003327	1444	11:29451649-29496104	-0.633962	lncRNA	-0.004096	lincRNA	0.002	lncRNA	antisense	intergenic	divergent	upstream	5.0358	3.57144	-0.495716	0.33345	0.999821
TCONS_00007891	XLOC_003327	1273	11:29451649-29496104	-0.043139	lncRNA	-0.004096	lincRNA	0.018	lncRNA	antisense	intergenic	divergent	upstream	1.65467	1.10407	-0.583711	0.65445	0.999821
TCONS_00007893	XLOC_003328	547	11:29451649-29496104	-1.71186	lncRNA	-0.0380928	lincRNA	0.324	lncRNA	antisense	intergenic	divergent	upstream	0.249383	0.289594	0.215667	0.8769	0.999821
TCONS_00007895	XLOC_003329	1807	11:29577089-29581809	-1.46488	lncRNA	-0.0036864	lincRNA	0.014	lncRNA	sense	intergenic	same_strand	upstream	0.131408	0.00601308	-4.44981	1	1
TCONS_00007898	XLOC_003329	2356	11:29577089-29581809	-1.03895	lncRNA	-0.0036864	lincRNA	0.014	lncRNA	sense	intergenic	same_strand	upstream	0.000158432	0.03179	7.64857	1	1
TCONS_00007896	XLOC_003329	1991	11:29577089-29581809	-1.1431	lncRNA	-0.0036864	lincRNA	0.018	lncRNA	sense	intergenic	same_strand	upstream	0.185588	0.155078	-0.259108	1	1
TCONS_00007894	XLOC_003329	1968	11:29577089-29581809	-1.18929	lncRNA	-0.0036864	lincRNA	0.016	lncRNA	sense	intergenic	same_strand	upstream	0.698095	1.04604	0.583449	0.6683	0.999821
TCONS_00008078	XLOC_003405	300	11:47008014-47174625	-1.78447	lncRNA	-0.038912	lincRNA	0.002	lncRNA	antisense	intergenic	divergent	upstream	3.22875	2.44706	-0.399926	0.76455	0.999821
TCONS_00008079	XLOC_003406	296	11:47008014-47174625	-2.41605	lncRNA	-0.0516096	lincRNA	0	lncRNA	sense	intergenic	same_strand	upstream	1.73646	1.7562	0.016303	0.98975	0.999821
TCONS_00008122	XLOC_003424	4588	11:48794918-48808449	-0.59258	lncRNA	-0.0344064	lincRNA	0.096	lncRNA	sense	intergenic	same_strand	upstream	0.157426	0.153513	-0.0363204	1	1
TCONS_00008123	XLOC_003424	1140	11:48794918-48808449	-0.081312	lncRNA	-0.0004096	lincRNA	0.008	lncRNA	sense	intergenic	same_strand	upstream	0.699255	0.257149	-1.44321	0.36815	0.999821
TCONS_00008131	XLOC_003430	1309	11:48813367-48817156	-0.372319	lncRNA	-0.0335872	lincRNA	0.026	lncRNA	sense	intergenic	same_strand	upstream	0.207641	0.0142381	-3.86626	1	1
TCONS_00008147	XLOC_003441	1138	11:49190705-49230127	-0.64871	lncRNA	-0.016384	lincRNA	0.044	lncRNA	antisense	intergenic	divergent	upstream	0.284851	0.220403	-0.370066	0.743	0.999821
TCONS_00008164	XLOC_003451	2618	11:49966040-50030939	-0.386387	lncRNA	-0.0548864	lincRNA	0.508	lncRNA	antisense	intergenic	divergent	upstream	0.0560574	0.186693	1.73569	1	1
TCONS_00008171	XLOC_003451	2685	11:49966040-50030939	-0.315138	lncRNA	-0.03072	lincRNA	0.21	lncRNA	antisense	intergenic	divergent	upstream	0.543993	0.291774	-0.898737	0.4688	0.999821
TCONS_00008247	XLOC_003496	923	11:63764266-63770734	-1.57126	lncRNA	-0.139264	lincRNA	0	lncRNA	antisense	intergenic	divergent	upstream	0.128996	0.22446	0.799125	1	1
TCONS_00008351	XLOC_003531	598	11:71258677-71263079	-0.085792	lncRNA	-0.12288	lincRNA	0.072	lncRNA	antisense	intergenic	divergent	upstream	0.234436	0	NA	1	1
TCONS_00008349	XLOC_003531	337	11:71258677-71263079	-0.969015	lncRNA	-0.04096	lincRNA	0.004	lncRNA	antisense	intergenic	divergent	upstream	0.543096	0.0397595	-3.77184	0.3487	0.999821
TCONS_00008350	XLOC_003531	648	11:71258677-71263079	-0.618772	lncRNA	-0.0073728	lincRNA	0.076	lncRNA	antisense	intergenic	divergent	upstream	0.469029	0.0186331	-4.65374	0.3644	0.999821
TCONS_00008384	XLOC_003546	553	11:72409979-72412948	-1.358	lncRNA	-0.0434176	lincRNA	0.144	lncRNA	antisense	intergenic	divergent	upstream	1.49822	2.13942	0.513972	0.45	0.999821
TCONS_00008513	XLOC_003588	457	11:75882318-75890212	-2.32764	lncRNA	-0.0638976	lincRNA	0.006	lncRNA	NA	NA	NA	NA	0.304192	0.0491526	-2.62964	0.2586	0.999821
TCONS_00008636	XLOC_003627	757	11:88468155-88564206	-3.79916	lncRNA	-0.0540672	lincRNA	0	lncRNA	sense	intergenic	same_strand	downstream	0.376833	0.851796	1.17658	0.41215	0.999821
TCONS_00008638	XLOC_003629	1082	11:88587249-88591256	-0.275438	lncRNA	-0.008192	lincRNA	0.412	lncRNA	antisense	intergenic	divergent	upstream	0.124335	0.142136	0.193042	1	1
TCONS_00008640	XLOC_003629	853	11:88587249-88591256	-0.98452	lncRNA	-0.022528	lincRNA	0.526	lncRNA	antisense	intergenic	divergent	upstream	0.183902	0.558854	1.60353	0.47775	0.999821
TCONS_00008641	XLOC_003629	965	11:88587249-88591256	-0.574635	lncRNA	-0.034816	lincRNA	0.226	lncRNA	antisense	intergenic	divergent	upstream	0.294944	0.314334	0.0918554	0.96065	0.999821
TCONS_00008669	XLOC_003640	1092	11:93189558-93191521	-0.896746	lncRNA	-0.024576	lincRNA	0.012	lncRNA	sense	intergenic	same_strand	upstream	0.0347894	0.120737	1.79514	1	1
TCONS_00008697	XLOC_003663	1239	11:94076313-94092884	-0.099572	lncRNA	-0.02048	lincRNA	0.108	lncRNA	antisense	intergenic	divergent	upstream	0.0940285	0.206486	1.13487	1	1
TCONS_00008695	XLOC_003663	1264	11:94076313-94092884	-0.120727	lncRNA	-0.0598016	lincRNA	0.18	lncRNA	antisense	intergenic	divergent	upstream	0.200626	0.204194	0.025436	1	1
TCONS_00009123	XLOC_003822	1738	11:105094032-105114596	-1.22852	lncRNA	-0.0167936	lincRNA	0.012	lncRNA	sense	intergenic	same_strand	upstream	0.0697261	0.0348215	-1.00172	1	1
TCONS_00009189	XLOC_003851	1090	11:106117952-106119885	-0.958011	lncRNA	-0.0417792	lincRNA	0.11	lncRNA	antisense	intergenic	convergent	downstream	0.153507	0.0358064	-2.10001	1	1
TCONS_00009191	XLOC_003853	3248	11:106124469-106161942	-0.211302	lncRNA	-0.0004096	lincRNA	0.076	lncRNA	antisense	intergenic	divergent	upstream	0.294743	0.382579	0.376301	0.7516	0.999821
TCONS_00009221	XLOC_003869	1557	11:106460670-106473645	-0.473272	lncRNA	-0.0565248	lincRNA	0.024	lncRNA	antisense	intergenic	divergent	upstream	0.0672118	0.202333	1.58994	1	1
TCONS_00009224	XLOC_003869	3934	11:106460670-106473645	-0.953431	lncRNA	-0.0438272	lincRNA	0.154	lncRNA	antisense	intergenic	divergent	upstream	1.10999	1.67589	0.594375	0.49805	0.999821
TCONS_00009222	XLOC_003869	1539	11:106460670-106473645	-0.660363	lncRNA	NA	lincRNA	0.024	lncRNA	antisense	intergenic	divergent	upstream	2.77449	2.31853	-0.259007	0.8616	0.999821
TCONS_00009223	XLOC_003869	4067	11:106460670-106473645	-1.01592	lncRNA	-0.049152	lincRNA	0.156	lncRNA	antisense	intergenic	divergent	upstream	0.633543	0.686018	0.114806	0.9422	0.999821
TCONS_00009267	XLOC_003897	593	11:816285-1020533	-0.288657	lncRNA	-0.0053248	lincRNA	0.1	lncRNA	NA	NA	NA	NA	0.0373368	0.172014	2.20386	1	1
TCONS_00009444	XLOC_003954	2030	11:5821111-6001748	-1.10375	lncRNA	-0.0458752	lincRNA	0.002	lncRNA	sense	intergenic	same_strand	upstream	1.5568	0.711764	-1.12911	0.28675	0.999821
TCONS_00009519	XLOC_003982	1062	11:10125403-10145003	-0.78295	lncRNA	-0.0012288	lincRNA	0.514	lncRNA	antisense	intergenic	divergent	upstream	0.11476	0.141438	0.301559	1	1
TCONS_00009515	XLOC_003982	4348	11:10125403-10145003	-0.191746	lncRNA	-0.0012288	lincRNA	0.062	lncRNA	antisense	intergenic	convergent	downstream	0.287723	0.484117	0.750675	0.63845	0.999821
TCONS_00009535	XLOC_003986	780	11:10217224-10221231	-0.639034	lncRNA	-0.0569344	lincRNA	0.242	lncRNA	antisense	intergenic	convergent	downstream	0.0390457	0.0920167	1.23673	1	1
TCONS_00009534	XLOC_003986	778	11:10217224-10221231	-0.599194	lncRNA	-0.008192	lincRNA	0.242	lncRNA	antisense	intergenic	convergent	downstream	0.356582	0.429464	0.268305	0.8	0.999821
TCONS_00009795	XLOC_004077	1961	11:25398715-25406373	-0.090987	lncRNA	-0.016384	lincRNA	0.022	lncRNA	sense	intergenic	same_strand	upstream	0.073244	0.0527628	-0.47319	1	1
TCONS_00009799	XLOC_004079	1692	11:25480054-25559973	-1.28665	lncRNA	-0.0004096	lincRNA	0.022	lncRNA	sense	intergenic	same_strand	downstream	0.0137198	0	NA	1	1
TCONS_00009806	XLOC_004079	1446	11:25480054-25559973	-0.517805	lncRNA	-0.0131072	lincRNA	0.104	lncRNA	sense	intergenic	same_strand	downstream	0	0.0731663	NA	1	1
TCONS_00009805	XLOC_004079	1331	11:25480054-25559973	-0.201376	lncRNA	-0.024576	lincRNA	0.092	lncRNA	sense	intergenic	same_strand	downstream	0.111373	0.096086	-0.213001	1	1
TCONS_00009808	XLOC_004079	1829	11:25480054-25559973	-0.530827	lncRNA	-0.024576	lincRNA	0.154	lncRNA	sense	intergenic	same_strand	downstream	0.0184778	0.0341572	0.886396	1	1
TCONS_00009811	XLOC_004079	5234	11:25480054-25559973	-1.65129	lncRNA	-0.034816	lincRNA	0.042	lncRNA	sense	intergenic	same_strand	downstream	0.0763441	0.110844	0.537937	1	1
TCONS_00009809	XLOC_004079	2075	11:25480054-25559973	-0.879354	lncRNA	-0.0663552	lincRNA	0.024	lncRNA	sense	intergenic	same_strand	downstream	0.194943	0.0352833	-2.46599	1	1
TCONS_00009813	XLOC_004079	1679	11:25480054-25559973	-1.98666	lncRNA	-0.0663552	lincRNA	0.028	lncRNA	sense	intergenic	same_strand	downstream	0.0391997	0.0473137	0.271415	1	1
TCONS_00009812	XLOC_004079	1213	11:25480054-25559973	-1.47528	lncRNA	-0.004096	lincRNA	0.264	lncRNA	sense	intergenic	same_strand	downstream	1.20449	0.0918853	-3.71245	0.05775	0.999821
TCONS_00009807	XLOC_004079	1437	11:25480054-25559973	-0.222659	lncRNA	-0.024576	lincRNA	0.024	lncRNA	sense	intergenic	same_strand	downstream	1.2432	0.0489994	-4.66515	0.1687	0.999821
TCONS_00009810	XLOC_004079	1125	11:25480054-25559973	-1.10923	lncRNA	-0.0499712	lincRNA	0.018	lncRNA	sense	intergenic	same_strand	downstream	0.241692	0.0884625	-1.45003	0.30575	0.999821
TCONS_00009872	XLOC_004112	4935	11:29451649-29496104	-0.31791	lncRNA	-0.0413696	lincRNA	0.066	lncRNA	sense	intergenic	same_strand	upstream	0.0530544	0.126912	1.25829	1	1
TCONS_00009874	XLOC_004112	4940	11:29451649-29496104	-0.377147	lncRNA	-0.0413696	lincRNA	0.144	lncRNA	sense	intergenic	same_strand	upstream	0.0540784	0.120076	1.15083	1	1
TCONS_00009875	XLOC_004112	4887	11:29451649-29496104	-0.426739	lncRNA	-0.0413696	lincRNA	0.144	lncRNA	sense	intergenic	same_strand	upstream	0.852357	1.37062	0.685303	0.2855	0.999821
TCONS_00009873	XLOC_004112	4849	11:29451649-29496104	-0.351936	lncRNA	-0.0413696	lincRNA	0.136	lncRNA	sense	intergenic	same_strand	upstream	0.176014	0.245548	0.480312	0.79905	0.999821
TCONS_00009974	XLOC_004150	677	11:42747299-42752613	-1.2386	lncRNA	-0.094208	lincRNA	0.006	lncRNA	NA	NA	NA	NA	0.122768	0.100909	-0.282874	1	1
TCONS_00010034	XLOC_004171	3165	11:45920089-45932760	-0.688402	lncRNA	-0.0282624	lincRNA	0.026	lncRNA	sense	intergenic	same_strand	upstream	0.108069	0.209117	0.952356	1	1
TCONS_00010035	XLOC_004171	3483	11:45920089-45932760	-0.418096	lncRNA	-0.032768	lincRNA	0.214	lncRNA	sense	intergenic	same_strand	upstream	0.141689	0.162472	0.19747	1	1
TCONS_00010038	XLOC_004171	3353	11:45920089-45932760	-0.657624	lncRNA	-0.0135168	lincRNA	0.214	lncRNA	sense	intergenic	same_strand	upstream	1.1891	1.42719	0.263309	0.6419	0.999821
TCONS_00010037	XLOC_004171	3444	11:45920089-45932760	-0.616966	lncRNA	-0.055296	lincRNA	0.1	lncRNA	sense	intergenic	same_strand	upstream	1.64591	1.39462	-0.239015	0.6684	0.999821
TCONS_00010036	XLOC_004171	3574	11:45920089-45932760	-0.383901	lncRNA	-0.063488	lincRNA	0.068	lncRNA	sense	intergenic	same_strand	upstream	0.274562	0.376609	0.455934	0.7966	0.999821
TCONS_00010070	XLOC_004190	1156	11:47903865-47915235	-0.577964	lncRNA	-0.0110592	lincRNA	0.01	lncRNA	antisense	intergenic	divergent	upstream	0.249406	0.182773	-0.448445	0.4566	0.999821
TCONS_00010116	XLOC_004213	3137	11:49277616-49281278	-0.761627	lncRNA	-0.167936	lincRNA	0.002	lncRNA	antisense	intergenic	divergent	upstream	0.916108	1.03349	0.173938	0.7401	0.999821
TCONS_00010118	XLOC_004214	744	11:49281374-49282470	-0.991937	lncRNA	-0.0311296	lincRNA	0.024	lncRNA	antisense	intergenic	divergent	upstream	1.89414	1.38664	-0.449949	0.4216	0.999821
TCONS_00010148	XLOC_004225	5890	11:49966040-50030939	-0.875938	lncRNA	-0.0176128	lincRNA	0.534	lncRNA	sense	intergenic	same_strand	upstream	0.281723	0.195923	-0.523986	0.60165	0.999821
TCONS_00010299	XLOC_004288	2937	11:68324759-68430572	-0.000362	lncRNA	-0.004096	lincRNA	0.208	lncRNA	antisense	intergenic	divergent	upstream	0.0849671	0.0503761	-0.754164	1	1
TCONS_00010318	XLOC_004288	1795	11:68324759-68430572	-0.597161	lncRNA	-0.008192	lincRNA	0.024	lncRNA	sense	intergenic	same_strand	downstream	0.16599	0.106695	-0.637606	1	1
TCONS_00010308	XLOC_004288	2422	11:68324759-68430572	-1.50421	lncRNA	-0.0196608	lincRNA	0.076	lncRNA	antisense	intergenic	divergent	upstream	0.158751	0.0288777	-2.45874	1	1
TCONS_00010300	XLOC_004288	2833	11:68324759-68430572	-0.171051	lncRNA	-0.024576	lincRNA	0.206	lncRNA	antisense	intergenic	divergent	upstream	0.0192019	0.048344	1.33209	1	1
TCONS_00010303	XLOC_004288	3607	11:68324759-68430572	-0.024894	lncRNA	-0.032768	lincRNA	0.002	lncRNA	antisense	intergenic	divergent	upstream	0.0633584	0.184976	1.54573	1	1
TCONS_00010298	XLOC_004288	2227	11:68324759-68430572	-0.781733	lncRNA	-0.08192	lincRNA	0.008	lncRNA	antisense	intergenic	divergent	upstream	0.433852	0.0136662	-4.98852	0.14375	0.999821
TCONS_00010309	XLOC_004288	3036	11:68324759-68430572	-0.550079	lncRNA	-0.0196608	lincRNA	0.068	lncRNA	antisense	intergenic	divergent	upstream	0.112802	0.257573	1.19119	0.4395	0.999821
TCONS_00010310	XLOC_004288	1343	11:68324759-68430572	-0.476579	lncRNA	-0.024576	lincRNA	0.154	lncRNA	antisense	intergenic	divergent	upstream	0.304079	0.277326	-0.132865	0.92005	0.999821
TCONS_00010434	XLOC_004340	2442	11:72478987-72508285	-0.759028	lncRNA	-0.012288	lincRNA	0.032	lncRNA	sense	intergenic	same_strand	upstream	0.118076	0.209827	0.829486	1	1
TCONS_00010435	XLOC_004340	2238	11:72478987-72508285	-0.571073	lncRNA	-0.012288	lincRNA	0.034	lncRNA	sense	intergenic	same_strand	upstream	0.566434	0.254526	-1.15409	0.32955	0.999821
TCONS_00010492	XLOC_004358	913	11:73325605-73329897	-1.00869	lncRNA	-0.06144	lincRNA	0.058	lncRNA	sense	intergenic	same_strand	downstream	0.0850105	0.0419529	-1.01887	1	1
TCONS_00010568	XLOC_004376	1857	11:77900485-77936781	-0.633645	lncRNA	-0.0323584	lincRNA	0.124	lncRNA	antisense	intergenic	divergent	upstream	3.78842	0.140387	-4.75411	0.0135	0.999821
TCONS_00010567	XLOC_004376	2126	11:77900485-77936781	-0.259821	lncRNA	-0.0323584	lincRNA	0.1	lncRNA	antisense	intergenic	divergent	upstream	5.47103	0.429336	-3.67163	5e-05	0.0310558
TCONS_00010578	XLOC_004383	1777	11:78684421-78720042	-0.864282	lncRNA	-0.0524288	lincRNA	0.222	lncRNA	antisense	intergenic	divergent	upstream	0.300149	0.338337	0.172778	0.87295	0.999821
TCONS_00010575	XLOC_004383	1372	11:78684421-78720042	-0.625931	lncRNA	-0.07168	lincRNA	0.084	lncRNA	antisense	intergenic	divergent	upstream	0.548773	0.605651	0.142277	0.90355	0.999821
TCONS_00010583	XLOC_004388	3756	11:78963506-78975711	-1.66889	lncRNA	-0.014336	lincRNA	0.012	lncRNA	antisense	intergenic	divergent	upstream	0.926842	0.921211	-0.0087924	0.98795	0.999821
TCONS_00010637	XLOC_004413	4383	11:86783518-86790275	-0.94326	lncRNA	-0.0036864	lincRNA	0.108	lncRNA	sense	intergenic	same_strand	upstream	0.157034	0.0967288	-0.699062	1	1
TCONS_00010636	XLOC_004413	4379	11:86783518-86790275	-0.910578	lncRNA	-0.0036864	lincRNA	0.108	lncRNA	sense	intergenic	same_strand	upstream	0.143555	0.0569786	-1.33311	1	1
TCONS_00010826	XLOC_004491	592	11:98158647-98161251	-0.705278	lncRNA	-0.0294912	lincRNA	0.078	lncRNA	antisense	intergenic	convergent	downstream	0.323961	0.496466	0.615875	0.67435	0.999821
TCONS_00011520	XLOC_004709	2162	12:15007381-15020521	-0.99612	lncRNA	-0.0024576	lincRNA	0.168	lncRNA	NA	NA	NA	NA	0.134478	0.036667	-1.87482	1	1
TCONS_00011517	XLOC_004709	8319	12:15007381-15020521	-1.19411	lncRNA	-0.0192512	lincRNA	0	lncRNA	NA	NA	NA	NA	0.0623851	0.0112149	-2.47578	1	1
TCONS_00011512	XLOC_004709	8881	12:15007381-15020521	-0.924235	lncRNA	-0.0262144	lincRNA	0	lncRNA	NA	NA	NA	NA	0.143583	0.221301	0.624119	1	1
TCONS_00011518	XLOC_004709	8433	12:15007381-15020521	-1.09383	lncRNA	-0.04096	lincRNA	0	lncRNA	NA	NA	NA	NA	0.0707583	0.142168	1.00662	1	1
TCONS_00011521	XLOC_004709	8363	12:15007381-15020521	-1.16637	lncRNA	-0.098304	lincRNA	0	lncRNA	NA	NA	NA	NA	0.0448987	0.0352617	-0.348572	1	1
TCONS_00011513	XLOC_004709	8799	12:15007381-15020521	-0.902894	lncRNA	-0.0004096	lincRNA	0	lncRNA	NA	NA	NA	NA	0.338738	0.3969	0.228604	0.7895	0.999821
TCONS_00011514	XLOC_004709	7934	12:15007381-15020521	-0.974794	lncRNA	-0.098304	lincRNA	0	lncRNA	NA	NA	NA	NA	0.37602	0.439906	0.226387	0.8855	0.999821
TCONS_00011511	XLOC_004709	5878	12:15007381-15020521	-0.802784	lncRNA	-0.0004096	lincRNA	0	lncRNA	NA	NA	NA	NA	0.344907	0.347768	0.0119212	0.9913	0.999821
TCONS_00011616	XLOC_004750	534	12:19621163-19649870	-0.710568	lncRNA	-0.0253952	lincRNA	0.002	lncRNA	sense	intergenic	same_strand	downstream	0.292103	0.233377	-0.323813	0.8571	0.999821
TCONS_00011628	XLOC_004756	1630	12:20496272-20498618	-0.69492	lncRNA	-0.008192	lincRNA	0.01	lncRNA	antisense	intergenic	convergent	downstream	0.173999	0.243395	0.48422	0.4548	0.999821
TCONS_00011677	XLOC_004788	2358	12:22043395-22428582	-0.389486	lncRNA	-0.0434176	lincRNA	0.12	lncRNA	sense	intergenic	same_strand	downstream	0.334876	0.0780508	-2.10114	0.23155	0.999821
TCONS_00011679	XLOC_004788	901	12:22043395-22428582	-0.601214	lncRNA	-0.028672	lincRNA	0	lncRNA	sense	intergenic	same_strand	downstream	0.745924	0.328829	-1.18169	0.49725	0.999821
TCONS_00011683	XLOC_004790	676	12:22043395-22428582	-0.298897	lncRNA	-0.0602112	lincRNA	0.012	lncRNA	NA	NA	NA	NA	0.491541	0.150041	-1.71195	0.37315	0.999821
TCONS_00011688	XLOC_004793	1864	12:22043395-22428582	-0.217101	lncRNA	-0.0217088	lincRNA	0.03	lncRNA	NA	NA	NA	NA	0.245106	0.158677	-0.627314	0.72505	0.999821
TCONS_00011786	XLOC_004820	2636	12:30240788-30244666	-1.03962	lncRNA	-0.026624	lincRNA	0.036	lncRNA	antisense	intergenic	divergent	upstream	0.17716	0.176672	-0.0039768	1	1
TCONS_00011818	XLOC_004837	847	12:31512785-31514663	-1.64856	lncRNA	-0.012288	lincRNA	0.022	lncRNA	antisense	intergenic	divergent	upstream	0.362593	0.164868	-1.13704	0.41045	0.999821
TCONS_00011843	XLOC_004846	1393	12:32348758-32647639	-0.180528	lncRNA	-0.0045056	lincRNA	0.326	lncRNA	antisense	intergenic	divergent	upstream	0	0.00721452	NA	1	1
TCONS_00011841	XLOC_004846	1049	12:32348758-32647639	-0.418446	lncRNA	-0.0294912	lincRNA	0.194	lncRNA	antisense	intergenic	divergent	upstream	0.07843	0.189649	1.27385	1	1
TCONS_00011845	XLOC_004846	3806	12:32348758-32647639	-0.31178	lncRNA	-0.02048	lincRNA	0.096	lncRNA	antisense	intergenic	divergent	upstream	0.0828543	0.227157	1.45504	0.3312	0.999821
TCONS_00011846	XLOC_004846	3185	12:32348758-32647639	-0.358991	lncRNA	-0.02048	lincRNA	0.066	lncRNA	antisense	intergenic	divergent	upstream	0.510365	0.355425	-0.521984	0.6276	0.999821
TCONS_00011859	XLOC_004853	690	12:33000880-33061746	-0.779191	lncRNA	-0.0569344	lincRNA	0.182	lncRNA	sense	intergenic	same_strand	downstream	0.0881595	0.327392	1.89283	0.3302	0.999821
TCONS_00011968	XLOC_004909	678	12:49494581-49529708	-1.64262	lncRNA	-0.016384	lincRNA	0.072	lncRNA	NA	NA	NA	NA	0.0411436	0.0886985	1.10824	1	1
TCONS_00011983	XLOC_004917	1542	12:52158761-52175881	-0.710076	lncRNA	-0.0569344	lincRNA	0	lncRNA	NA	NA	NA	NA	0.171587	0.238002	0.472037	0.5946	0.999821
TCONS_00012001	XLOC_004928	7217	12:54769108-54859258	-1.44954	lncRNA	-0.0724992	lincRNA	0.286	lncRNA	antisense	intergenic	divergent	upstream	0.203267	0.279922	0.461645	0.83095	0.999821
TCONS_00012005	XLOC_004932	551	12:54894266-54896125	-0.182677	lncRNA	-0.0004096	lincRNA	0	lncRNA	sense	intergenic	same_strand	upstream	0.315125	0.0674766	-2.22347	0.20375	0.999821
TCONS_00012023	XLOC_004936	1186	12:55691185-55876325	-0.250782	lncRNA	-0.0339968	lincRNA	0.094	lncRNA	antisense	intergenic	divergent	upstream	0.258352	0.271294	0.0705227	0.96645	0.999821
TCONS_00012159	XLOC_005003	595	12:74276015-76706853	-0.765594	lncRNA	-0.024576	lincRNA	0.084	lncRNA	NA	NA	NA	NA	0	1.99114	NA	0.0723	0.999821
TCONS_00012167	XLOC_005008	646	12:74276015-76706853	-2.44737	lncRNA	-0.0004096	lincRNA	0	lncRNA	NA	NA	NA	NA	11.8197	19.3955	0.714533	0.6616	0.999821
TCONS_00012168	XLOC_005008	344	12:74276015-76706853	-1.49685	lncRNA	-0.0004096	lincRNA	0.004	lncRNA	sense	intergenic	same_strand	upstream	13.0747	18.7088	0.516941	0.7416	0.999821
TCONS_00012177	XLOC_005011	518	12:74276015-76706853	-1.60341	lncRNA	-0.1024	lincRNA	0.002	lncRNA	NA	NA	NA	NA	0.169423	0.157686	-0.103578	1	1
TCONS_00012201	XLOC_005017	2001	12:74276015-76706853	-2.60709	lncRNA	-0.0004096	lincRNA	0	lncRNA	NA	NA	NA	NA	13.8218	22.2266	0.68534	0.46785	0.999821
TCONS_00012216	XLOC_005025	279	12:74276015-76706853	-0.985835	lncRNA	-0.08192	lincRNA	0.136	lncRNA	NA	NA	NA	NA	2.12125	12.1653	2.51979	0.31615	0.999821
TCONS_00012218	XLOC_005025	281	12:74276015-76706853	-1.11034	lncRNA	-0.0118784	lincRNA	0.046	lncRNA	NA	NA	NA	NA	5.36882	1.59963	-1.74687	0.5725	0.999821
TCONS_00012217	XLOC_005025	254	12:74276015-76706853	-0.817754	lncRNA	-0.0335872	lincRNA	0.04	lncRNA	NA	NA	NA	NA	3.48569	3.51526	0.0121882	0.99565	0.999821
TCONS_00012331	XLOC_005079	874	12:88598987-88602637	-0.885564	lncRNA	-0.0094208	lincRNA	0.01	lncRNA	antisense	intergenic	convergent	downstream	0.0597781	0.199609	1.73949	1	1
TCONS_00012496	XLOC_005139	1571	12:14722198-14846936	-1.66103	lncRNA	-0.053248	lincRNA	0.072	lncRNA	sense	intergenic	same_strand	downstream	0.116672	0.323599	1.47175	0.3478	0.999821
TCONS_00012497	XLOC_005139	1573	12:14722198-14846936	-1.59654	lncRNA	-0.053248	lincRNA	0.072	lncRNA	sense	intergenic	same_strand	downstream	0.181579	0.281284	0.631432	0.6837	0.999821
TCONS_00012540	XLOC_005157	5925	12:17954549-17960566	-0.330584	lncRNA	-0.028672	lincRNA	0.048	lncRNA	antisense	intergenic	divergent	upstream	0.252563	0.383029	0.600812	0.1663	0.999821
TCONS_00012550	XLOC_005159	1897	12:18000356-18019363	-1.63455	lncRNA	-0.073728	lincRNA	0.004	lncRNA	sense	intergenic	same_strand	upstream	0.1895	0.197156	0.0571364	1	1
TCONS_00012553	XLOC_005167	957	12:18183207-18196105	-0.113474	lncRNA	-0.053248	lincRNA	0.004	lncRNA	antisense	intergenic	divergent	upstream	0.55347	0.571044	0.0450958	0.9277	0.999821
TCONS_00012611	XLOC_005184	3726	12:19573990-19586525	-1.88598	lncRNA	-0.0069632	lincRNA	0	lncRNA	antisense	intergenic	convergent	downstream	0.0272822	0.0300071	0.137343	1	1
TCONS_00012610	XLOC_005184	1397	12:19573990-19586525	-1.03439	lncRNA	-0.032768	lincRNA	0.026	lncRNA	antisense	intergenic	convergent	downstream	0.120171	0.0827705	-0.537905	1	1
TCONS_00012607	XLOC_005184	1189	12:19573990-19586525	-0.071012	lncRNA	-0.06144	lincRNA	0.008	lncRNA	antisense	intergenic	convergent	downstream	0.170635	0.0201625	-3.08117	1	1
TCONS_00012615	XLOC_005188	3672	12:19591929-19596883	-0.453446	lncRNA	-0.0004096	lincRNA	0	lncRNA	antisense	intergenic	convergent	downstream	0.618743	0.615238	-0.00819734	0.9902	0.999821
TCONS_00012683	XLOC_005213	589	12:23704718-23708193	-1.43259	lncRNA	-0.0106496	lincRNA	0.004	lncRNA	NA	NA	NA	NA	16.1521	13.4278	-0.266494	0.63835	0.999821
TCONS_00012685	XLOC_005213	589	12:23704718-23708193	-1.03239	lncRNA	-0.0106496	lincRNA	0.004	lncRNA	NA	NA	NA	NA	11.5647	12.2321	0.0809522	0.9004	0.999821
TCONS_00012787	XLOC_005251	1440	12:32324952-32329553	-0.169202	lncRNA	-0.004096	lincRNA	0.104	lncRNA	antisense	intergenic	convergent	downstream	0.855794	0.760492	-0.170331	0.80165	0.999821
TCONS_00012831	XLOC_005273	689	12:34668705-34671412	-0.447903	lncRNA	-0.032768	lincRNA	0.022	lncRNA	sense	intergenic	same_strand	downstream	0.0191371	0.0995071	2.37843	1	1
TCONS_00012911	XLOC_005309	3988	12:50893154-50922475	-0.666105	lncRNA	-0.0192512	lincRNA	0.014	lncRNA	sense	intergenic	same_strand	upstream	0.18436	0.204928	0.15259	1	1
TCONS_00012981	XLOC_005333	1942	12:65275466-65288862	-0.820033	lncRNA	-0.0114688	lincRNA	0.128	lncRNA	NA	NA	NA	NA	2.74188e-05	0.0377796	10.4282	1	1
TCONS_00012982	XLOC_005333	1982	12:65275466-65288862	-1.07479	lncRNA	-0.0139264	lincRNA	0.126	lncRNA	NA	NA	NA	NA	0.0411032	0.0433987	0.0783999	1	1
TCONS_00012983	XLOC_005333	2165	12:65275466-65288862	-1.0526	lncRNA	-0.0208896	lincRNA	0.048	lncRNA	NA	NA	NA	NA	0.161335	0.177965	0.141536	1	1
TCONS_00013045	XLOC_005354	563	12:71213741-74032603	-3.13985	lncRNA	-0.045056	lincRNA	0	lncRNA	NA	NA	NA	NA	18.2791	15.6602	-0.223089	0.9212	0.999821
TCONS_00013064	XLOC_005360	591	12:71213741-74032603	-2.0556	lncRNA	-0.045056	lincRNA	0	lncRNA	antisense	intergenic	convergent	downstream	7.88119	0.00836389	-9.88002	0.48205	0.999821
TCONS_00013090	XLOC_005370	865	12:74276015-76706853	-1.04426	lncRNA	-0.04096	lincRNA	0.204	lncRNA	NA	NA	NA	NA	0	0.110314	NA	1	1
TCONS_00013138	XLOC_005386	7688	12:81161308-81171940	-0.871393	lncRNA	-0.03072	lincRNA	0.012	lncRNA	antisense	intergenic	convergent	downstream	0.132693	0.173332	0.385448	1	1
TCONS_00013137	XLOC_005386	9147	12:81161308-81171940	-0.982176	lncRNA	-0.0364544	lincRNA	0.098	lncRNA	antisense	intergenic	convergent	downstream	0.0221327	0.126908	2.51953	1	1
TCONS_00013139	XLOC_005386	9716	12:81161308-81171940	-0.919043	lncRNA	-0.0479232	lincRNA	0.106	lncRNA	antisense	intergenic	convergent	downstream	0.000228501	0.0670952	8.19787	1	1
TCONS_00013142	XLOC_005388	686	12:81180506-81206859	-2.19477	lncRNA	-0.0872448	lincRNA	0.078	lncRNA	antisense	intergenic	convergent	downstream	4.11719	3.69134	-0.157515	0.81255	0.999821
TCONS_00013143	XLOC_005388	684	12:81180506-81206859	-2.25604	lncRNA	-0.0905216	lincRNA	0.08	lncRNA	antisense	intergenic	convergent	downstream	1.21495	1.48064	0.285325	0.8432	0.999821
TCONS_00013170	XLOC_005401	2099	12:85829222-85842203	-0.279727	lncRNA	-0.045056	lincRNA	0.024	lncRNA	NA	NA	NA	NA	0.392482	0.159746	-1.29684	0.0886	0.999821
TCONS_00013321	XLOC_005461	352	13:4001469-4001943	-0.166496	lncRNA	-0.086016	lincRNA	0.05	lncRNA	NA	NA	NA	NA	0.133752	0.432063	1.69168	0.11525	0.999821
TCONS_00013536	XLOC_005536	799	13:21519392-21526391	-0.576132	lncRNA	-0.049152	lincRNA	0.416	lncRNA	sense	intergenic	same_strand	upstream	0.0824561	0.197562	1.26061	1	1
TCONS_00013583	XLOC_005562	261	13:24682934-24812658	-2.42702	lncRNA	-0.0004096	lincRNA	0.014	lncRNA	sense	intergenic	same_strand	downstream	2.05537	0.633802	-1.6973	0.47	0.999821
TCONS_00013579	XLOC_005562	370	13:24682934-24812658	-0.923328	lncRNA	-0.294912	lincRNA	0.02	lncRNA	sense	intergenic	same_strand	downstream	0.607744	1.117	0.878094	0.71935	0.999821
TCONS_00013627	XLOC_005582	5294	13:28398461-28403847	-0.322525	lncRNA	-0.0413696	lincRNA	0	lncRNA	antisense	intergenic	convergent	downstream	1.04612	0.841007	-0.314861	0.45535	0.999821
TCONS_00013629	XLOC_005582	2729	13:28398461-28403847	-0.174021	lncRNA	-0.053248	lincRNA	0.004	lncRNA	antisense	intergenic	convergent	downstream	0.699071	0.480205	-0.541789	0.5451	0.999821
TCONS_00013628	XLOC_005582	2536	13:28398461-28403847	-0.003806	lncRNA	-0.016384	lincRNA	0	lncRNA	antisense	intergenic	convergent	downstream	0.610202	0.588136	-0.053138	0.96055	0.999821
TCONS_00013681	XLOC_005608	1722	13:33421345-33445301	-1.77257	lncRNA	-0.098304	lincRNA	0.004	lncRNA	sense	intergenic	same_strand	upstream	0.252754	0.337072	0.415323	0.51355	0.999821
TCONS_00013680	XLOC_005608	371	13:33421345-33445301	-2.1002	lncRNA	-0.045056	lincRNA	0	lncRNA	sense	intergenic	same_strand	upstream	0.182821	0.298795	0.70872	0.7296	0.999821
TCONS_00013710	XLOC_005618	1012	13:35591438-35599477	-1.15884	lncRNA	-0.014336	lincRNA	0.008	lncRNA	sense	intergenic	same_strand	upstream	0.0691535	0.0657715	-0.0723396	1	1
TCONS_00013709	XLOC_005618	1499	13:35591438-35599477	-1.43313	lncRNA	-0.0167936	lincRNA	0.018	lncRNA	sense	intergenic	same_strand	upstream	0.0928252	0.255447	1.46044	0.11385	0.999821
TCONS_00013714	XLOC_005620	545	13:35720574-35723205	-1.06229	lncRNA	-0.0356352	lincRNA	0.024	lncRNA	antisense	intergenic	convergent	downstream	0.36901	0.217392	-0.76336	0.32525	0.999821
TCONS_00013715	XLOC_005621	8993	13:36451352-36460488	-0.410986	lncRNA	-0.004096	lincRNA	0.01	lncRNA	antisense	intergenic	divergent	upstream	0.460482	0.627312	0.446038	0.1693	0.999821
TCONS_00013886	XLOC_005703	1395	13:45560197-45573094	-0.953845	lncRNA	-0.02048	lincRNA	0	lncRNA	antisense	intergenic	divergent	upstream	0.131943	0.0979533	-0.429745	1	1
TCONS_00014117	XLOC_005790	4608	13:54374811-54432053	-1.66799	lncRNA	-0.024576	lincRNA	0.064	lncRNA	antisense	intergenic	convergent	downstream	0.260577	0.528441	1.02003	0.5835	0.999821
TCONS_00014116	XLOC_005790	3151	13:54374811-54432053	-1.83517	lncRNA	-0.03072	lincRNA	0.21	lncRNA	antisense	intergenic	convergent	downstream	1.36998	1.08842	-0.331922	0.82565	0.999821
TCONS_00014156	XLOC_005805	7497	13:54759372-54789794	-0.151765	lncRNA	-0.032768	lincRNA	0.134	lncRNA	antisense	intergenic	convergent	downstream	0.159194	0.157611	-0.0144206	1	1
TCONS_00014253	XLOC_005845	2678	13:58585879-58660280	-0.357515	lncRNA	-0.0024576	lincRNA	0.126	lncRNA	antisense	intergenic	divergent	upstream	0.106395	0.088496	-0.265746	1	1
TCONS_00014258	XLOC_005845	1225	13:58585879-58660280	-0.683229	lncRNA	-0.0335872	lincRNA	0.276	lncRNA	sense	intergenic	same_strand	upstream	0	0.0276666	NA	1	1
TCONS_00014263	XLOC_005848	1402	13:59011034-59014611	-0.820854	lncRNA	-0.0110592	lincRNA	0.454	lncRNA	sense	intergenic	same_strand	upstream	2.09671	1.14607	-0.87143	0.0261	0.999821
TCONS_00014349	XLOC_005883	494	13:61686024-61693642	-1.70105	lncRNA	-0.053248	lincRNA	0.01	lncRNA	sense	intergenic	same_strand	downstream	0	0	0	1	1
TCONS_00014353	XLOC_005883	553	13:61686024-61693642	-1.91573	lncRNA	-0.053248	lincRNA	0.006	lncRNA	sense	intergenic	same_strand	downstream	0.432776	0.273347	-0.662889	0.62055	0.999821
TCONS_00014352	XLOC_005883	204	13:61686024-61693642	-2.62903	lncRNA	-0.0925696	lincRNA	0.034	lncRNA	sense	intergenic	same_strand	downstream	0.877859	1.23493	0.492369	0.79065	0.999821
TCONS_00014359	XLOC_005885	1126	13:61742173-61745078	-0.928237	lncRNA	-0.026624	lincRNA	0	lncRNA	sense	intergenic	same_strand	upstream	0.500874	0.408782	-0.293113	0.8576	0.999821
TCONS_00014434	XLOC_005918	4731	13:63403850-63408702	-1.33863	lncRNA	-0.02048	lincRNA	0.002	lncRNA	antisense	intergenic	divergent	upstream	0.36553	0.361334	-0.0166579	0.96965	0.999821
TCONS_00014573	XLOC_005971	405	13:67814366-67815802	-1.70562	lncRNA	-0.0495616	lincRNA	0.002	lncRNA	sense	intergenic	same_strand	upstream	0.765687	1.64145	1.10014	0.1571	0.999821
TCONS_00014696	XLOC_006012	1034	13:72931363-72966161	-0.718569	lncRNA	-0.004096	lincRNA	0.008	lncRNA	sense	intergenic	same_strand	downstream	0.621885	0.516332	-0.268349	0.875	0.999821
TCONS_00014694	XLOC_006012	772	13:72931363-72966161	-1.62747	lncRNA	-0.0176128	lincRNA	0.008	lncRNA	sense	intergenic	same_strand	upstream	1.06135	0.956711	-0.149749	0.93595	0.999821
TCONS_00014736	XLOC_006030	2217	13:73778298-73785124	-1.27728	lncRNA	-0.0376832	lincRNA	0.256	lncRNA	antisense	intergenic	divergent	upstream	0.259861	0.211843	-0.294745	0.7801	0.999821
TCONS_00014767	XLOC_006039	559	13:74294315-74295856	-0.086331	lncRNA	-0.053248	lincRNA	0.422	lncRNA	sense	intergenic	same_strand	upstream	3.40619	5.04993	0.568103	0.242	0.999821
TCONS_00014898	XLOC_006090	544	13:78593018-78596967	-0.328243	lncRNA	-0.0221184	lincRNA	0.14	lncRNA	sense	intergenic	same_strand	upstream	125.272	91.9267	-0.446512	0.06455	0.999821
TCONS_00014927	XLOC_006100	1456	13:79951292-79954328	-0.090096	lncRNA	-0.004096	lincRNA	0.136	lncRNA	antisense	intergenic	convergent	downstream	0.168218	0.0708019	-1.24847	1	1
TCONS_00014926	XLOC_006100	1691	13:79951292-79954328	-0.299788	lncRNA	-0.004096	lincRNA	0.17	lncRNA	antisense	intergenic	convergent	downstream	0.0578915	0.0448707	-0.367578	1	1
TCONS_00014928	XLOC_006100	1440	13:79951292-79954328	-0.09336	lncRNA	-0.004096	lincRNA	0.156	lncRNA	antisense	intergenic	convergent	downstream	0.55389	0.296655	-0.900814	0.29065	0.999821
TCONS_00014981	XLOC_006129	864	13:5448784-5452272	-1.13048	lncRNA	-0.08192	lincRNA	0.022	lncRNA	sense	intergenic	same_strand	upstream	0.152501	0.0150969	-3.33649	1	1
TCONS_00015166	XLOC_006188	943	13:23596207-23648596	-0.659194	lncRNA	-0.028672	lincRNA	0.014	lncRNA	antisense	intergenic	divergent	upstream	0.000911604	0.0583168	5.99936	1	1
TCONS_00015162	XLOC_006188	412	13:23596207-23648596	-0.087947	lncRNA	-0.212992	lincRNA	0.052	lncRNA	antisense	intergenic	divergent	upstream	0.561621	0.504497	-0.154751	0.9108	0.999821
TCONS_00015390	XLOC_006264	3167	13:41845864-41907214	-0.499719	lncRNA	-0.0053248	lincRNA	0.118	lncRNA	sense	intergenic	same_strand	downstream	0.091873	0.0883876	-0.0557971	1	1
TCONS_00015397	XLOC_006264	3194	13:41845864-41907214	-0.584535	lncRNA	-0.057344	lincRNA	0.238	lncRNA	sense	intergenic	same_strand	downstream	0.254649	0.380354	0.578831	0.414	0.999821
TCONS_00015391	XLOC_006264	2933	13:41845864-41907214	-0.230737	lncRNA	-0.0278528	lincRNA	0.108	lncRNA	sense	intergenic	same_strand	downstream	0.127504	0.278343	1.12631	0.46085	0.999821
TCONS_00015415	XLOC_006278	330	13:42933599-42950845	-0.854678	lncRNA	-0.0200704	lincRNA	0.18	lncRNA	antisense	intergenic	divergent	upstream	0.368628	0.0610315	-2.59454	0.5148	0.999821
TCONS_00015436	XLOC_006286	5823	13:43241253-43253144	-0.601568	lncRNA	-0.0073728	lincRNA	0.022	lncRNA	sense	intergenic	same_strand	upstream	0.0677192	0.0467376	-0.534982	1	1
TCONS_00015437	XLOC_006286	3933	13:43241253-43253144	-0.126403	lncRNA	-0.0294912	lincRNA	0.184	lncRNA	sense	intergenic	same_strand	upstream	0.0366214	0.00395088	-3.21244	1	1
TCONS_00015434	XLOC_006286	6452	13:43241253-43253144	-0.61032	lncRNA	-0.038912	lincRNA	0.024	lncRNA	sense	intergenic	same_strand	upstream	0.0403709	0.0524943	0.378843	1	1
TCONS_00015435	XLOC_006286	4018	13:43241253-43253144	-0.011835	lncRNA	-0.04096	lincRNA	0.182	lncRNA	sense	intergenic	same_strand	upstream	0.0249525	0.0286896	0.201346	1	1
TCONS_00015439	XLOC_006286	5738	13:43241253-43253144	-0.415112	lncRNA	-0.0421888	lincRNA	0.022	lncRNA	sense	intergenic	same_strand	upstream	0.0785308	0.0156096	-2.33082	1	1
TCONS_00015441	XLOC_006286	4905	13:43241253-43253144	-0.125506	lncRNA	-0.0454656	lincRNA	0.184	lncRNA	sense	intergenic	same_strand	upstream	0.171303	0.176101	0.039851	1	1
TCONS_00015443	XLOC_006286	4068	13:43241253-43253144	-0.40309	lncRNA	-0.0536576	lincRNA	0.3	lncRNA	sense	intergenic	same_strand	upstream	0.0636082	0.0902191	0.50422	1	1
TCONS_00015446	XLOC_006287	911	13:43269082-43271292	-1.50894	lncRNA	-0.047104	lincRNA	0.346	lncRNA	antisense	intergenic	convergent	downstream	0.192303	0.0363153	-2.40473	1	1
TCONS_00015502	XLOC_006309	424	13:44731857-44741988	-1.43077	lncRNA	-0.0114688	lincRNA	0.38	lncRNA	NA	NA	NA	NA	0.193266	0.340787	0.81828	0.3493	0.999821
TCONS_00015509	XLOC_006314	1902	13:45584388-45588381	-0.564684	lncRNA	-0.073728	lincRNA	0.018	lncRNA	sense	intergenic	same_strand	upstream	0.19495	0.122184	-0.674052	1	1
TCONS_00015511	XLOC_006314	2262	13:45584388-45588381	-0.74661	lncRNA	-0.032768	lincRNA	0.006	lncRNA	sense	intergenic	same_strand	upstream	0.0279578	0.236015	3.07756	0.30175	0.999821
TCONS_00015510	XLOC_006314	2319	13:45584388-45588381	-0.740854	lncRNA	-0.032768	lincRNA	0.006	lncRNA	sense	intergenic	same_strand	upstream	0.557291	0.354193	-0.653897	0.4159	0.999821
TCONS_00015585	XLOC_006335	914	13:48150290-48163639	-1.6294	lncRNA	-0.047104	lincRNA	0.022	lncRNA	sense	intergenic	same_strand	upstream	0.184631	0.171349	-0.107708	1	1
TCONS_00015870	XLOC_006443	624	13:58106028-58108071	-0.33146	lncRNA	-0.032768	lincRNA	0.1	lncRNA	sense	intergenic	same_strand	upstream	0.29861	0.260177	-0.19877	0.7989	0.999821
TCONS_00015939	XLOC_006469	2589	13:60471614-60476188	-0.396119	lncRNA	-0.0622592	lincRNA	0.376	lncRNA	antisense	intergenic	divergent	upstream	0.542206	0.723541	0.416233	0.3522	0.999821
TCONS_00015957	XLOC_006483	522	13:60907056-60943906	-1.21045	lncRNA	-0.012288	lincRNA	0	lncRNA	antisense	intergenic	divergent	upstream	0.306457	0.265713	-0.205812	0.86615	0.999821
TCONS_00015963	XLOC_006489	1950	13:61144101-61146895	-1.14711	lncRNA	-0.0503808	lincRNA	0.002	lncRNA	sense	intergenic	same_strand	downstream	0.2203	0.152657	-0.529175	1	1
TCONS_00015973	XLOC_006494	639	13:61237565-61246936	-1.57415	lncRNA	-0.0004096	lincRNA	0.076	lncRNA	sense	intergenic	same_strand	downstream	0.466741	0.334885	-0.478957	0.8211	0.999821
TCONS_00016011	XLOC_006509	1159	13:62348512-62350198	-0.429556	lncRNA	-0.0053248	lincRNA	0.008	lncRNA	antisense	intergenic	divergent	upstream	0.312924	0.690162	1.14112	0.22965	0.999821
TCONS_00016142	XLOC_006557	582	13:65865369-66014922	-3.05236	lncRNA	-0.012288	lincRNA	0.026	lncRNA	antisense	intergenic	divergent	upstream	0.120468	0.460509	1.93458	0.2734	0.999821
TCONS_00016173	XLOC_006567	1364	13:66948799-67007442	-0.125675	lncRNA	-0.016384	lincRNA	0.004	lncRNA	antisense	intergenic	convergent	downstream	0.279523	0.0288094	-3.27835	0.45265	0.999821
TCONS_00016175	XLOC_006567	1404	13:66948799-67007442	-0.408802	lncRNA	-0.016384	lincRNA	0.006	lncRNA	antisense	intergenic	convergent	downstream	0.766633	0.301691	-1.34546	0.5625	0.999821
TCONS_00016177	XLOC_006569	889	13:67095321-67125217	-1.47166	lncRNA	-0.053248	lincRNA	0.016	lncRNA	sense	intergenic	same_strand	downstream	0.452469	0.40442	-0.161964	0.8823	0.999821
TCONS_00016182	XLOC_006571	2487	13:67126282-67129750	-0.561307	lncRNA	-0.004096	lincRNA	0	lncRNA	sense	intergenic	same_strand	upstream	0.0852392	0.187364	1.13626	1	1
TCONS_00016184	XLOC_006571	1612	13:67126282-67129750	-0.633033	lncRNA	-0.004096	lincRNA	0.006	lncRNA	sense	intergenic	same_strand	upstream	0.190572	0.371691	0.96377	0.3779	0.999821
TCONS_00016185	XLOC_006571	1262	13:67126282-67129750	-0.60501	lncRNA	-0.004096	lincRNA	0.002	lncRNA	sense	intergenic	same_strand	upstream	0.123979	0.335255	1.43517	0.392	0.999821
TCONS_00016198	XLOC_006576	2232	13:67983233-67990795	-0.172545	lncRNA	-0.0192512	lincRNA	0.022	lncRNA	antisense	intergenic	convergent	downstream	0.0636151	0.073976	0.217688	1	1
TCONS_00016261	XLOC_006601	5484	13:73467644-73592745	-0.869085	lncRNA	-0.0487424	lincRNA	0.016	lncRNA	antisense	intergenic	divergent	upstream	0.775012	0.741245	-0.0642687	0.79025	0.999821
TCONS_00016262	XLOC_006601	11039	13:73467644-73592745	-0.828119	lncRNA	-0.0487424	lincRNA	0.018	lncRNA	antisense	intergenic	divergent	upstream	0.965058	1.33725	0.47058	0.80665	0.999821
TCONS_00016451	XLOC_006691	2059	13:78400712-78447943	-0.22412	lncRNA	-0.0086016	lincRNA	0.056	lncRNA	sense	intergenic	same_strand	downstream	0.209222	0.206446	-0.0192683	1	1
TCONS_00016465	XLOC_006696	1756	13:79108140-79114229	-0.644084	lncRNA	-0.0004096	lincRNA	0.008	lncRNA	NA	NA	NA	NA	0.0185232	0.0287974	0.636605	1	1
TCONS_00016466	XLOC_006696	1560	13:79108140-79114229	-0.973334	lncRNA	-0.02048	lincRNA	0.006	lncRNA	NA	NA	NA	NA	0.0324287	0.0266667	-0.282232	1	1
TCONS_00016470	XLOC_006699	1628	13:79131111-79133324	-0.405096	lncRNA	-0.022528	lincRNA	0.268	lncRNA	NA	NA	NA	NA	0.144814	0.069808	-1.05274	1	1
TCONS_00016472	XLOC_006701	423	13:79211461-79214149	-0.497569	lncRNA	-0.012288	lincRNA	0.05	lncRNA	antisense	intergenic	divergent	upstream	1.06285	0.318567	-1.73827	0.12625	0.999821
TCONS_00016473	XLOC_006701	448	13:79211461-79214149	-0.273667	lncRNA	-0.0790528	lincRNA	0.434	lncRNA	antisense	intergenic	divergent	upstream	0.29212	0.512202	0.81015	0.58115	0.999821
TCONS_00016528	XLOC_006721	1293	13:82080797-82092872	-0.26333	lncRNA	-0.016384	lincRNA	0	lncRNA	sense	intergenic	same_strand	downstream	0.13444	0.156126	0.215754	1	1
TCONS_00016530	XLOC_006721	1767	13:82080797-82092872	-0.347994	lncRNA	-0.02048	lincRNA	0.122	lncRNA	sense	intergenic	same_strand	downstream	0.134097	0.12305	-0.124033	1	1
TCONS_00016532	XLOC_006723	679	13:82104994-82112244	-0.220792	lncRNA	-0.0073728	lincRNA	0.066	lncRNA	sense	intergenic	same_strand	downstream	0.079497	0.04355	-0.868227	1	1
TCONS_00016535	XLOC_006723	793	13:82104994-82112244	-0.743035	lncRNA	-0.049152	lincRNA	0.096	lncRNA	sense	intergenic	same_strand	downstream	0.0736355	0.0623528	-0.239947	1	1
TCONS_00016536	XLOC_006723	1115	13:82104994-82112244	-0.169345	lncRNA	-0.049152	lincRNA	0.124	lncRNA	sense	intergenic	same_strand	downstream	0.0800472	0.067598	-0.24387	1	1
TCONS_00016534	XLOC_006723	719	13:82104994-82112244	-0.332166	lncRNA	-0.151552	lincRNA	0.072	lncRNA	sense	intergenic	same_strand	downstream	0.102535	0.0677256	-0.59834	1	1
TCONS_00016855	XLOC_006828	6949	14:8084720-8092876	-1.20743	lncRNA	-0.045056	lincRNA	0	lncRNA	sense	intergenic	same_strand	upstream	0.0502517	0.0400718	-0.326586	1	1
TCONS_00016856	XLOC_006828	1105	14:8084720-8092876	-0.921334	lncRNA	-0.0004096	lincRNA	0	lncRNA	sense	intergenic	same_strand	upstream	2.40623	1.81503	-0.406776	0.6496	0.999821
TCONS_00016919	XLOC_006851	575	14:15532090-15601308	-0.756735	lncRNA	-0.0278528	lincRNA	0.138	lncRNA	sense	intergenic	same_strand	downstream	0.358798	0.20785	-0.787627	0.31905	0.999821
TCONS_00017032	XLOC_006902	314	14:26008640-26118353	-1.22759	lncRNA	-0.065536	lincRNA	0.052	lncRNA	sense	intergenic	same_strand	upstream	0.0911624	0.414744	2.18571	0.3626	0.999821
TCONS_00017225	XLOC_006999	337	14:57122905-57129668	-2.01409	lncRNA	-0.0790528	lincRNA	0.026	lncRNA	antisense	intergenic	convergent	downstream	1.00263	0.407512	-1.29888	0.1169	0.999821
TCONS_00017268	XLOC_007024	4860	14:63825811-63834070	-0.540551	lncRNA	-0.06144	lincRNA	0.048	lncRNA	sense	intergenic	same_strand	downstream	0.156316	0.255433	0.708482	0.1599	0.999821
TCONS_00017270	XLOC_007025	793	14:63867882-63873410	-1.50552	lncRNA	-0.0008192	lincRNA	0.05	lncRNA	sense	intergenic	same_strand	downstream	0.0494015	0.151624	1.61787	1	1
TCONS_00017269	XLOC_007025	2121	14:63867882-63873410	-0.663365	lncRNA	-0.0217088	lincRNA	0.024	lncRNA	sense	intergenic	same_strand	downstream	0.0853482	0.122751	0.524303	1	1
TCONS_00017271	XLOC_007025	2132	14:63867882-63873410	-0.226357	lncRNA	-0.0217088	lincRNA	0.026	lncRNA	sense	intergenic	same_strand	downstream	0.0145756	0.0615062	2.07718	1	1
TCONS_00017373	XLOC_007063	1762	14:70338418-70344760	-0.214686	lncRNA	-0.004096	lincRNA	0.022	lncRNA	sense	intergenic	same_strand	downstream	0.148118	0.23364	0.657538	0.3042	0.999821
TCONS_00017456	XLOC_007102	349	14:79077913-79099335	-1.04437	lncRNA	-0.0028672	lincRNA	0.114	lncRNA	NA	NA	NA	NA	0.0769175	0.36969	2.26493	0.5156	0.999821
TCONS_00017457	XLOC_007103	4417	14:79140306-79152959	-0.495952	lncRNA	-0.0106496	lincRNA	0	lncRNA	NA	NA	NA	NA	0.641906	1.05748	0.720196	0.15595	0.999821
TCONS_00017458	XLOC_007103	4488	14:79140306-79152959	-0.602844	lncRNA	-0.0106496	lincRNA	0	lncRNA	NA	NA	NA	NA	0.218943	0.496956	1.18256	0.17305	0.999821
TCONS_00017474	XLOC_007113	942	14:83127668-83128699	-0.275053	lncRNA	-0.0196608	lincRNA	0.102	lncRNA	sense	intergenic	same_strand	upstream	0.141756	0.101661	-0.47964	1	1
TCONS_00017491	XLOC_007121	3780	14:83360210-83499121	-0.012379	lncRNA	-0.069632	lincRNA	0.218	lncRNA	antisense	intergenic	divergent	upstream	0.195376	0.315179	0.689921	0.69405	0.999821
TCONS_00017490	XLOC_007121	3719	14:83360210-83499121	-0.184389	lncRNA	-0.069632	lincRNA	0.218	lncRNA	antisense	intergenic	divergent	upstream	0.186203	0.271312	0.543072	0.72945	0.999821
TCONS_00017500	XLOC_007123	4439	14:83664731-83866934	-0.189846	lncRNA	-0.0057344	lincRNA	0	lncRNA	sense	intergenic	same_strand	upstream	0.0664332	0.176428	1.4091	1	1
TCONS_00017501	XLOC_007123	4548	14:83664731-83866934	-0.097491	lncRNA	-0.0057344	lincRNA	0	lncRNA	sense	intergenic	same_strand	upstream	0.106116	0.0975932	-0.120792	1	1
TCONS_00017506	XLOC_007123	5202	14:83664731-83866934	-0.349873	lncRNA	-0.0356352	lincRNA	0.01	lncRNA	sense	intergenic	same_strand	upstream	4.06317e-05	0.0650295	10.6443	1	1
TCONS_00017505	XLOC_007123	1259	14:83664731-83866934	-0.379311	lncRNA	-0.0466944	lincRNA	0.388	lncRNA	sense	intergenic	same_strand	upstream	0.103607	0.166376	0.683328	1	1
TCONS_00017507	XLOC_007123	4013	14:83664731-83866934	-0.577329	lncRNA	-0.012288	lincRNA	0	lncRNA	sense	intergenic	same_strand	upstream	0.242869	0.125087	-0.95725	0.7118	0.999821
TCONS_00017795	XLOC_007243	830	14:13481798-13717900	-2.02454	lncRNA	-0.012288	lincRNA	0.012	lncRNA	NA	NA	NA	NA	0.073681	0.0167288	-2.13896	1	1
TCONS_00017794	XLOC_007243	1879	14:13481798-13717900	-0.549476	lncRNA	-0.0323584	lincRNA	0.338	lncRNA	NA	NA	NA	NA	0.0313752	0.050009	0.672561	1	1
TCONS_00017793	XLOC_007243	1209	14:13481798-13717900	-0.901026	lncRNA	-0.053248	lincRNA	0.042	lncRNA	NA	NA	NA	NA	0.0911391	0.133057	0.545905	1	1
TCONS_00017791	XLOC_007243	1633	14:13481798-13717900	-1.81151	lncRNA	-0.086016	lincRNA	0.002	lncRNA	NA	NA	NA	NA	0.00532114	0.0395585	2.89418	1	1
TCONS_00017797	XLOC_007243	971	14:13481798-13717900	-1.11227	lncRNA	-0.176128	lincRNA	0.012	lncRNA	NA	NA	NA	NA	0.378237	0.0570744	-2.72838	0.29345	0.999821
TCONS_00017806	XLOC_007243	1099	14:13481798-13717900	-0.283729	lncRNA	-0.02048	lincRNA	0.232	lncRNA	NA	NA	NA	NA	0.257884	0.103678	-1.31461	0.45925	0.999821
TCONS_00017792	XLOC_007243	2131	14:13481798-13717900	-1.22247	lncRNA	-0.1024	lincRNA	0	lncRNA	NA	NA	NA	NA	0.241226	0.158646	-0.604573	0.7396	0.999821
TCONS_00018012	XLOC_007318	2456	14:28216678-28219272	-1.17558	lncRNA	-0.073728	lincRNA	0.036	lncRNA	antisense	intergenic	convergent	downstream	0.157639	0.142275	-0.147947	1	1
TCONS_00018118	XLOC_007361	613	14:38706494-38736445	-1.96971	lncRNA	-0.012288	lincRNA	0.142	lncRNA	sense	intergenic	same_strand	downstream	0.364467	0.482318	0.404199	0.7853	0.999821
TCONS_00018275	XLOC_007448	2308	14:65392293-65397297	-0.515317	lncRNA	-0.0278528	lincRNA	0.012	lncRNA	antisense	intergenic	convergent	downstream	0.0755828	0.151697	1.00506	1	1
TCONS_00018273	XLOC_007448	2320	14:65392293-65397297	-0.060247	lncRNA	-0.0278528	lincRNA	0.012	lncRNA	antisense	intergenic	convergent	downstream	0.00364628	0.11742	5.00911	1	1
TCONS_00018276	XLOC_007449	1102	14:65443313-65457502	-1.02475	lncRNA	-0.038912	lincRNA	0.004	lncRNA	antisense	intergenic	convergent	downstream	0.1523	0.21996	0.530324	1	1
TCONS_00018283	XLOC_007452	800	14:66078035-66089753	-1.13555	lncRNA	-0.032768	lincRNA	0.026	lncRNA	antisense	intergenic	convergent	downstream	0.194284	0.0135504	-3.84176	1	1
TCONS_00018293	XLOC_007457	1340	14:66412907-66415887	-1.46135	lncRNA	-0.0417792	lincRNA	0.02	lncRNA	sense	intergenic	same_strand	upstream	0.440297	0.706164	0.681527	0.504	0.999821
TCONS_00018322	XLOC_007470	680	14:68730847-68745400	-0.487767	lncRNA	-0.0159744	lincRNA	0.012	lncRNA	sense	intergenic	same_strand	upstream	0.767118	0.612765	-0.324114	0.8163	0.999821
TCONS_00018324	XLOC_007471	1636	14:68730847-68745400	-0.060568	lncRNA	-0.0212992	lincRNA	0.118	lncRNA	sense	intergenic	same_strand	upstream	0.172013	0.0725209	-1.24605	1	1
TCONS_00018351	XLOC_007482	897	14:71591068-71602425	-1.11188	lncRNA	-0.0131072	lincRNA	0.006	lncRNA	sense	intergenic	same_strand	downstream	0.00912706	0.07153	2.97033	1	1
TCONS_00018348	XLOC_007482	2367	14:71591068-71602425	-0.584165	lncRNA	-0.106496	lincRNA	0.014	lncRNA	sense	intergenic	same_strand	downstream	0.203892	0.180752	-0.17379	1	1
TCONS_00018441	XLOC_007515	357	14:79243846-79244383	-1.19995	lncRNA	-0.126976	lincRNA	0.132	lncRNA	antisense	intergenic	divergent	upstream	0.0188599	0.25214	3.74083	1	1
TCONS_00018709	XLOC_007633	2417	15:22735018-22749785	-0.914944	lncRNA	-0.0237568	lincRNA	0.126	lncRNA	sense	intergenic	same_strand	downstream	0.832297	0.85959	0.0465501	0.91815	0.999821
TCONS_00018725	XLOC_007642	1136	15:23173620-23176172	-0.325248	lncRNA	-0.0016384	lincRNA	0.236	lncRNA	NA	NA	NA	NA	0.149165	0.101435	-0.556358	1	1
TCONS_00018756	XLOC_007660	987	15:25600790-25642134	-3.25617	lncRNA	-0.0843776	lincRNA	0.04	lncRNA	sense	intergenic	same_strand	downstream	0.0757519	0.131007	0.790296	1	1
TCONS_00018757	XLOC_007660	1153	15:25600790-25642134	-2.68391	lncRNA	-0.0520192	lincRNA	0.066	lncRNA	sense	intergenic	same_strand	downstream	0.117579	0.568503	2.27354	0.12275	0.999821
TCONS_00018761	XLOC_007664	4944	15:27934325-28206538	-0.695504	lncRNA	-0.0352256	lincRNA	0.112	lncRNA	antisense	intergenic	divergent	upstream	6.9474	5.6988	-0.285814	0.47345	0.999821
TCONS_00018830	XLOC_007686	1105	15:29538338-29543074	-0.840235	lncRNA	-0.114688	lincRNA	0	lncRNA	sense	intergenic	same_strand	downstream	0.0814709	0.20779	1.35077	1	1
TCONS_00018829	XLOC_007686	3298	15:29538338-29543074	-0.871045	lncRNA	-0.008192	lincRNA	0	lncRNA	sense	intergenic	same_strand	downstream	0.110144	0.452516	2.03858	0.26815	0.999821
TCONS_00019036	XLOC_007763	2382	15:38702672-38727879	-1.40638	lncRNA	-0.065536	lincRNA	0.01	lncRNA	sense	intergenic	same_strand	upstream	0.51852	0.185409	-1.48369	0.0716	0.999821
TCONS_00019260	XLOC_007887	522	15:48427945-48578157	-1.83091	lncRNA	-0.024576	lincRNA	0.124	lncRNA	antisense	intergenic	divergent	upstream	0.610569	0.491693	-0.312396	0.83145	0.999821
TCONS_00019515	XLOC_008038	3372	15:57205451-57241835	-0.475549	lncRNA	-0.012288	lincRNA	0.15	lncRNA	sense	intergenic	same_strand	downstream	0.134677	0.0806244	-0.740211	1	1
TCONS_00019516	XLOC_008038	4733	15:57205451-57241835	-0.1937	lncRNA	-0.02048	lincRNA	0.166	lncRNA	sense	intergenic	same_strand	upstream	0.199245	0.225941	0.181407	1	1
TCONS_00019625	XLOC_008082	1040	15:66307513-66309270	-1.1896	lncRNA	-0.0978944	lincRNA	0	lncRNA	sense	intergenic	same_strand	downstream	0.245432	0.346174	0.49617	0.4092	0.999821
TCONS_00019890	XLOC_008214	503	15:82157058-82158056	-1.22794	lncRNA	-0.0094208	lincRNA	0.048	lncRNA	sense	intergenic	same_strand	upstream	0.0395566	0.278959	2.81806	0.0758	0.999821
TCONS_00019920	XLOC_008223	5554	15:82470842-82479634	-0.231679	lncRNA	-0.098304	lincRNA	0.01	lncRNA	antisense	intergenic	convergent	downstream	0.143158	0.129685	-0.142596	1	1
TCONS_00020160	XLOC_008336	501	15:21898558-21914524	-0.708454	lncRNA	-0.004096	lincRNA	0.018	lncRNA	antisense	intergenic	convergent	downstream	0.2605	0.00351617	-6.21113	0.25755	0.999821
TCONS_00020161	XLOC_008336	543	15:21898558-21914524	-0.449696	lncRNA	-0.004096	lincRNA	0.014	lncRNA	antisense	intergenic	convergent	downstream	0.42997	0.0464987	-3.20897	0.4797	0.999821
TCONS_00020395	XLOC_008438	2318	15:35686527-35692788	-2.14241	lncRNA	-0.053248	lincRNA	0	lncRNA	sense	intergenic	same_strand	downstream	0.195095	0.241267	0.306455	0.63175	0.999821
TCONS_00020485	XLOC_008472	784	15:42810857-42835255	-0.386288	lncRNA	-0.045056	lincRNA	0.004	lncRNA	sense	intergenic	same_strand	upstream	1.81003	2.15117	0.249114	0.69305	0.999821
TCONS_00020486	XLOC_008472	828	15:42810857-42835255	-0.249288	lncRNA	-0.073728	lincRNA	0.002	lncRNA	sense	intergenic	same_strand	upstream	0.668934	0.516931	-0.371894	0.79925	0.999821
TCONS_00020487	XLOC_008473	492	15:42810857-42835255	-2.38989	lncRNA	-0.0159744	lincRNA	0.018	lncRNA	sense	intergenic	same_strand	upstream	0.153514	0.493942	1.68597	0.4048	0.999821
TCONS_00021011	XLOC_008730	1992	15:65360815-65363747	-0.44607	lncRNA	-0.032768	lincRNA	0.026	lncRNA	sense	intergenic	same_strand	downstream	0.153439	0.33092	1.10882	0.267	0.999821
TCONS_00021052	XLOC_008758	3440	15:75858180-75866304	-0.11796	lncRNA	-0.0688128	lincRNA	0.28	lncRNA	sense	intergenic	same_strand	downstream	0.260428	0.340418	0.386422	0.54695	0.999821
TCONS_00021074	XLOC_008767	577	15:76832379-77022687	-0.690278	lncRNA	-0.196608	lincRNA	0.13	lncRNA	sense	intergenic	same_strand	upstream	0.851287	0.593111	-0.521343	0.78885	0.999821
TCONS_00021231	XLOC_008846	656	15:81786750-81790386	-0.672015	lncRNA	-0.0004096	lincRNA	0.028	lncRNA	sense	intergenic	same_strand	downstream	0.578428	0.802997	0.473257	0.46605	0.999821
TCONS_00021258	XLOC_008859	1513	15:82200617-82202291	-0.53313	lncRNA	-0.079872	lincRNA	0.376	lncRNA	antisense	intergenic	convergent	downstream	0.110303	0.105826	-0.0597747	1	1
TCONS_00021259	XLOC_008859	1186	15:82200617-82202291	-0.290462	lncRNA	-0.079872	lincRNA	0.36	lncRNA	antisense	intergenic	convergent	downstream	0.491148	0.440602	-0.15668	0.82445	0.999821
TCONS_00021271	XLOC_008866	2940	15:82470842-82479634	-0.384927	lncRNA	-0.0405504	lincRNA	0.006	lncRNA	sense	intergenic	same_strand	downstream	0.210184	0.138358	-0.603246	1	1
TCONS_00021270	XLOC_008866	1343	15:82470842-82479634	-0.797182	lncRNA	-0.043008	lincRNA	0.006	lncRNA	sense	intergenic	same_strand	downstream	0.212315	0.0388103	-2.4517	1	1
TCONS_00021272	XLOC_008866	2601	15:82470842-82479634	-0.567661	lncRNA	-0.043008	lincRNA	0.006	lncRNA	sense	intergenic	same_strand	downstream	0.0924498	0.0288403	-1.68058	1	1
TCONS_00021268	XLOC_008866	3270	15:82470842-82479634	-0.719579	lncRNA	-0.043008	lincRNA	0.01	lncRNA	sense	intergenic	same_strand	downstream	0.313099	0.0656044	-2.25475	0.18895	0.999821
TCONS_00021269	XLOC_008866	3061	15:82470842-82479634	-0.352109	lncRNA	-0.0405504	lincRNA	0.006	lncRNA	sense	intergenic	same_strand	downstream	0.259244	0.188243	-0.461712	0.7678	0.999821
TCONS_00021289	XLOC_008882	677	15:83173339-83199210	-0.880077	lncRNA	-0.128205	lincRNA	0.002	lncRNA	sense	intergenic	same_strand	upstream	0.196654	0.141216	-0.477756	1	1
TCONS_00021290	XLOC_008882	894	15:83173339-83199210	-0.664446	lncRNA	-0.057344	lincRNA	0.022	lncRNA	sense	intergenic	same_strand	downstream	0.268932	0.145043	-0.890765	0.49665	0.999821
TCONS_00021368	XLOC_008925	1201	16:874681-878958	-0.526455	lncRNA	-0.022528	lincRNA	0.072	lncRNA	sense	intergenic	same_strand	upstream	5.15312	3.52694	-0.547029	0.0937	0.999821
TCONS_00021399	XLOC_008937	510	16:1453022-1455406	-0.813476	lncRNA	-0.0262144	lincRNA	0.236	lncRNA	sense	intergenic	same_strand	downstream	0.256717	0.0866193	-1.56742	0.49345	0.999821
TCONS_00021400	XLOC_008937	651	16:1453022-1455406	-1.11773	lncRNA	-0.0233472	lincRNA	0.042	lncRNA	sense	intergenic	same_strand	downstream	0.335089	0.370732	0.145831	0.9159	0.999821
TCONS_00021445	XLOC_008956	1209	16:2734389-2735715	-1.69267	lncRNA	-0.13271	lincRNA	0.368	lncRNA	antisense	intergenic	divergent	upstream	0.23889	0.244377	0.0327594	0.95845	0.999821
TCONS_00021586	XLOC_009015	1589	16:24082894-24105857	-0.336255	lncRNA	-0.04096	lincRNA	0.04	lncRNA	antisense	intergenic	convergent	downstream	0.58447	0.271968	-1.10369	0.05865	0.999821
TCONS_00021629	XLOC_009031	3728	16:26932064-26948927	-0.825134	lncRNA	-0.0028672	lincRNA	0.4	lncRNA	sense	intergenic	same_strand	downstream	0.405834	0.288217	-0.493736	0.6189	0.999821
TCONS_00021627	XLOC_009031	1784	16:26932064-26948927	-0.970893	lncRNA	-0.0180224	lincRNA	0.046	lncRNA	sense	intergenic	same_strand	downstream	2.43448	2.09546	-0.216349	0.62895	0.999821
TCONS_00021652	XLOC_009044	2481	16:28066251-28070700	-0.506333	lncRNA	-0.107315	lincRNA	0.002	lncRNA	antisense	intergenic	convergent	downstream	0.132392	0.156727	0.243445	1	1
TCONS_00021653	XLOC_009044	2479	16:28066251-28070700	-0.495335	lncRNA	-0.036864	lincRNA	0.002	lncRNA	antisense	intergenic	convergent	downstream	0.869801	0.891187	0.0350433	0.9418	0.999821
TCONS_00021659	XLOC_009048	3835	16:29191287-29198633	-0.000656	lncRNA	-0.0004096	lincRNA	0.096	lncRNA	antisense	intergenic	divergent	upstream	0.0447834	0.0578335	0.368941	1	1
TCONS_00021661	XLOC_009048	3808	16:29191287-29198633	-0.046781	lncRNA	-0.0335872	lincRNA	0.1	lncRNA	antisense	intergenic	divergent	upstream	0.15576	0.24871	0.675146	0.4045	0.999821
TCONS_00021757	XLOC_009088	2975	16:37258851-37275143	-1.33533	lncRNA	-0.0090112	lincRNA	0	lncRNA	NA	NA	NA	NA	0.040401	0.0569405	0.495064	1	1
TCONS_00021755	XLOC_009088	1534	16:37258851-37275143	-1.72655	lncRNA	-0.028672	lincRNA	0.014	lncRNA	NA	NA	NA	NA	0.356938	0.184483	-0.952183	0.56115	0.999821
TCONS_00021754	XLOC_009088	3907	16:37258851-37275143	-0.923621	lncRNA	-0.0208896	lincRNA	0.06	lncRNA	NA	NA	NA	NA	0.508235	0.430102	-0.240816	0.64915	0.999821
TCONS_00021756	XLOC_009088	578	16:37258851-37275143	-0.874039	lncRNA	-0.028672	lincRNA	0.212	lncRNA	NA	NA	NA	NA	0.2416	0.143612	-0.750445	0.73395	0.999821
TCONS_00021753	XLOC_009088	800	16:37258851-37275143	-0.970843	lncRNA	-0.094208	lincRNA	0	lncRNA	NA	NA	NA	NA	0.175706	0.233223	0.408545	0.85545	0.999821
TCONS_00021760	XLOC_009090	580	16:37550298-37555294	-0.519384	lncRNA	-0.159744	lincRNA	0.068	lncRNA	sense	intergenic	same_strand	upstream	0.284673	0.045066	-2.65919	0.2183	0.999821
TCONS_00021812	XLOC_009110	1318	16:40037607-40039366	-0.769238	lncRNA	-0.0126976	lincRNA	0.11	lncRNA	sense	intergenic	same_strand	upstream	0.29487	0.262103	-0.169946	0.7857	0.999821
TCONS_00021921	XLOC_009162	810	16:44633319-44735465	-0.507633	lncRNA	-0.0221184	lincRNA	0.534	lncRNA	antisense	intergenic	convergent	downstream	0.289836	0.242027	-0.260067	0.862	0.999821
TCONS_00021924	XLOC_009163	976	16:44943413-44948900	-0.649013	lncRNA	-0.0077824	lincRNA	0.534	lncRNA	antisense	intergenic	convergent	downstream	0.107495	0.15221	0.501792	1	1
TCONS_00021923	XLOC_009163	1400	16:44943413-44948900	-1.00882	lncRNA	-0.0004096	lincRNA	0.062	lncRNA	antisense	intergenic	convergent	downstream	0.71084	0.699698	-0.0227919	0.9696	0.999821
TCONS_00021948	XLOC_009175	1858	16:46076613-46098065	-0.110051	lncRNA	-0.057344	lincRNA	0.052	lncRNA	sense	intergenic	same_strand	upstream	1.41331	0.561239	-1.33239	0.34035	0.999821
TCONS_00021949	XLOC_009175	1231	16:46076613-46098065	-1.04299	lncRNA	-0.016384	lincRNA	0.002	lncRNA	sense	intergenic	same_strand	upstream	6.52273	1.82468	-1.83783	0.0047	0.840225
TCONS_00022085	XLOC_009231	663	16:51948638-51957620	-0.848858	lncRNA	NA	lincRNA	0.01	lncRNA	antisense	intergenic	divergent	upstream	2.08786	1.75801	-0.248084	0.7574	0.999821
TCONS_00022118	XLOC_009241	257	16:52188372-52214013	-0.343482	lncRNA	-0.049152	lincRNA	0.278	lncRNA	sense	intergenic	same_strand	upstream	14.1494	12.9046	-0.132856	0.90225	0.999821
TCONS_00022178	XLOC_009262	514	16:52614917-52616706	-0.454204	lncRNA	-0.160154	lincRNA	0.01	lncRNA	antisense	intergenic	divergent	upstream	0.357169	0.674096	0.916349	0.68505	0.999821
TCONS_00022219	XLOC_009280	1232	16:53055035-53063535	-0.823161	lncRNA	-0.0221184	lincRNA	0.158	lncRNA	antisense	intergenic	convergent	downstream	0.0317303	1.13543e-05	-11.4484	1	1
TCONS_00022218	XLOC_009280	1240	16:53055035-53063535	-0.801569	lncRNA	-0.0221184	lincRNA	0.16	lncRNA	antisense	intergenic	convergent	downstream	1.09836	0.888518	-0.30588	0.51845	0.999821
TCONS_00022506	XLOC_009404	1532	16:73245534-73280233	-0.719861	lncRNA	-0.0397312	lincRNA	0.196	lncRNA	antisense	intergenic	convergent	downstream	0.217027	0.202064	-0.103063	1	1
TCONS_00022518	XLOC_009409	5594	16:73475891-73617643	-1.18787	lncRNA	-0.008192	lincRNA	0.316	lncRNA	sense	intergenic	same_strand	downstream	0.173263	0.0300459	-2.52773	1	1
TCONS_00022519	XLOC_009409	5498	16:73475891-73617643	-1.17481	lncRNA	-0.008192	lincRNA	0.316	lncRNA	sense	intergenic	same_strand	downstream	0.0362776	0.0364047	0.00504827	1	1
TCONS_00022515	XLOC_009409	6650	16:73475891-73617643	-1.36654	lncRNA	-0.008192	lincRNA	0.006	lncRNA	sense	intergenic	same_strand	downstream	1.74808	0.902218	-0.954221	0.47445	0.999821
TCONS_00022514	XLOC_009409	6516	16:73475891-73617643	-1.33673	lncRNA	-0.008192	lincRNA	0.006	lncRNA	sense	intergenic	same_strand	downstream	2.72254	1.65815	-0.715378	0.61255	0.999821
TCONS_00022529	XLOC_009412	3337	16:73700920-73706909	-0.091149	lncRNA	-0.0520192	lincRNA	0.098	lncRNA	sense	intergenic	same_strand	downstream	0.0643442	0.0460528	-0.482521	1	1
TCONS_00022527	XLOC_009412	3362	16:73700920-73706909	-0.083081	lncRNA	-0.0847872	lincRNA	0.096	lncRNA	sense	intergenic	same_strand	downstream	0.183361	0.0768269	-1.255	1	1
TCONS_00022525	XLOC_009412	3186	16:73700920-73706909	-0.454687	lncRNA	-0.053248	lincRNA	0.114	lncRNA	sense	intergenic	same_strand	downstream	0.502546	0.116716	-2.10625	0.2868	0.999821
TCONS_00022533	XLOC_009412	2975	16:73700920-73706909	-0.765256	lncRNA	-0.0335872	lincRNA	0.286	lncRNA	sense	intergenic	same_strand	downstream	0.616695	0.360911	-0.772913	0.44955	0.999821
TCONS_00022530	XLOC_009412	3157	16:73700920-73706909	-0.414936	lncRNA	-0.0708608	lincRNA	0.082	lncRNA	sense	intergenic	same_strand	downstream	0.266782	0.0903781	-1.56162	0.4982	0.999821
TCONS_00022526	XLOC_009412	3691	16:73700920-73706909	-0.177192	lncRNA	-0.0602112	lincRNA	0.222	lncRNA	sense	intergenic	same_strand	downstream	0.25752	0.119638	-1.10601	0.53785	0.999821
TCONS_00022532	XLOC_009412	2972	16:73700920-73706909	-0.493962	lncRNA	-0.0335872	lincRNA	0.192	lncRNA	sense	intergenic	same_strand	downstream	0.684157	0.693896	0.0203908	0.98305	0.999821
TCONS_00022546	XLOC_009417	2600	16:74009711-74030003	-0.402491	lncRNA	-0.0098304	lincRNA	0.006	lncRNA	antisense	intergenic	divergent	upstream	0.132837	0.119713	-0.150075	1	1
TCONS_00022547	XLOC_009417	1519	16:74009711-74030003	-0.429019	lncRNA	-0.04096	lincRNA	0	lncRNA	antisense	intergenic	divergent	upstream	0.205261	0.049819	-2.04269	1	1
TCONS_00022548	XLOC_009417	1503	16:74009711-74030003	-0.269512	lncRNA	-0.203981	lincRNA	0	lncRNA	antisense	intergenic	divergent	upstream	0.16336	0.344977	1.07844	0.6532	0.999821
TCONS_00022543	XLOC_009417	2638	16:74009711-74030003	-0.297909	lncRNA	-0.0172032	lincRNA	0.006	lncRNA	antisense	intergenic	divergent	upstream	0.538284	0.449799	-0.259089	0.79905	0.999821
TCONS_00022567	XLOC_009427	674	16:75463611-75534558	-0.082035	lncRNA	-0.0028672	lincRNA	0.486	lncRNA	antisense	intergenic	convergent	downstream	0.124453	0	NA	1	1
TCONS_00022579	XLOC_009432	3140	16:75807611-75842073	-1.06233	lncRNA	-0.135168	lincRNA	0	lncRNA	NA	NA	NA	NA	0	0.0533081	NA	1	1
TCONS_00022600	XLOC_009447	2070	16:77558183-77561727	-0.202061	lncRNA	-0.0856064	lincRNA	0.008	lncRNA	antisense	intergenic	divergent	upstream	0.192351	0.159647	-0.268856	1	1
TCONS_00022625	XLOC_009460	655	16:79444510-79447610	-0.193047	lncRNA	-0.036864	lincRNA	0.004	lncRNA	sense	intergenic	same_strand	upstream	0.311528	0.307427	-0.0191196	0.9821	0.999821
TCONS_00022648	XLOC_009470	525	16:81341090-81344644	-0.394471	lncRNA	-0.106496	lincRNA	0.416	lncRNA	sense	intergenic	same_strand	downstream	0.271743	0.173241	-0.649463	0.461	0.999821
TCONS_00022683	XLOC_009485	1152	16:855762-857845	-1.94031	lncRNA	-0.126976	lincRNA	0.084	lncRNA	antisense	intergenic	divergent	upstream	0.165405	0.11053	-0.581561	1	1
TCONS_00022873	XLOC_009557	543	16:13349800-13355022	-1.92651	lncRNA	-0.06144	lincRNA	0.06	lncRNA	sense	intergenic	same_strand	upstream	0.244021	0.412782	0.758373	0.6629	0.999821
TCONS_00022926	XLOC_009583	359	16:24898990-24905190	-1.29919	lncRNA	-0.0733184	lincRNA	0.014	lncRNA	antisense	intergenic	convergent	downstream	0.287045	0.40881	0.510154	0.6026	0.999821
TCONS_00022947	XLOC_009588	468	16:27302347-27327885	-1.34316	lncRNA	-0.016384	lincRNA	0.02	lncRNA	sense	intergenic	same_strand	upstream	0.0655697	0.055952	-0.228842	1	1
TCONS_00023019	XLOC_009615	385	16:30491880-30493613	-2.46438	lncRNA	-0.012288	lincRNA	0.092	lncRNA	sense	intergenic	same_strand	upstream	1.71478	1.603	-0.0972514	0.87535	0.999821
TCONS_00023044	XLOC_009621	3445	16:31374398-31379852	-0.103112	lncRNA	-0.0724992	lincRNA	0.076	lncRNA	sense	intergenic	same_strand	upstream	0.180091	0.255793	0.506251	0.47115	0.999821
TCONS_00023260	XLOC_009699	944	16:44061721-44063867	-1.98918	lncRNA	-0.028672	lincRNA	0	lncRNA	sense	intergenic	same_strand	upstream	0.0845151	0.048005	-0.816024	1	1
TCONS_00023346	XLOC_009734	368	16:47357082-47444852	-0.025654	lncRNA	-0.057344	lincRNA	0.006	lncRNA	NA	NA	NA	NA	55.8379	48.3348	-0.208181	0.4602	0.999821
TCONS_00023412	XLOC_009762	4510	16:50494901-50540126	-0.22172	lncRNA	-0.0466944	lincRNA	0.002	lncRNA	antisense	intergenic	divergent	upstream	0.0210883	0	NA	1	1
TCONS_00023526	XLOC_009799	853	16:52658999-52660023	-0.26733	lncRNA	-0.045056	lincRNA	0.008	lncRNA	sense	intergenic	same_strand	downstream	3.15683	2.4393	-0.372012	0.39615	0.999821
TCONS_00023867	XLOC_009937	1142	16:71775232-71817087	-0.520106	lncRNA	-0.008192	lincRNA	0.036	lncRNA	NA	NA	NA	NA	0	0.0686476	NA	1	1
TCONS_00023868	XLOC_009937	999	16:71775232-71817087	-1.03975	lncRNA	-0.008192	lincRNA	0.038	lncRNA	NA	NA	NA	NA	0.0657219	0.0305419	-1.10559	1	1
TCONS_00023869	XLOC_009937	1190	16:71775232-71817087	-0.419673	lncRNA	-0.008192	lincRNA	0.038	lncRNA	NA	NA	NA	NA	0.0127429	0.00303563	-2.06963	1	1
TCONS_00023866	XLOC_009937	1093	16:71775232-71817087	-0.520936	lncRNA	-0.008192	lincRNA	0.08	lncRNA	NA	NA	NA	NA	0	0	0	1	1
TCONS_00023865	XLOC_009937	1316	16:71775232-71817087	-0.487557	lncRNA	-0.0323584	lincRNA	0.044	lncRNA	NA	NA	NA	NA	0.027407	0.0899803	1.71507	1	1
TCONS_00023854	XLOC_009937	2621	16:71775232-71817087	-1.56524	lncRNA	-0.0454656	lincRNA	0	lncRNA	NA	NA	NA	NA	0.220021	0.192327	-0.194076	1	1
TCONS_00023855	XLOC_009937	1565	16:71775232-71817087	-0.351564	lncRNA	-0.0454656	lincRNA	0	lncRNA	NA	NA	NA	NA	0.0713222	0.0651979	-0.129524	1	1
TCONS_00023857	XLOC_009937	1077	16:71775232-71817087	-1.16989	lncRNA	-0.0516096	lincRNA	0.018	lncRNA	NA	NA	NA	NA	0.122973	0.0612312	-1.006	1	1
TCONS_00023872	XLOC_009937	5610	16:71775232-71817087	-0.148894	lncRNA	-0.01024	lincRNA	0.034	lncRNA	NA	NA	NA	NA	0.258828	0.0672215	-1.945	0.3278	0.999821
TCONS_00023871	XLOC_009937	5476	16:71775232-71817087	-0.161552	lncRNA	-0.01024	lincRNA	0.034	lncRNA	NA	NA	NA	NA	0.0785839	0.26626	1.76053	0.3468	0.999821
TCONS_00023860	XLOC_009937	856	16:71775232-71817087	-0.222046	lncRNA	-0.0376832	lincRNA	0.05	lncRNA	NA	NA	NA	NA	0.306728	0.0787688	-1.96126	0.4197	0.999821
TCONS_00023873	XLOC_009937	643	16:71775232-71817087	-1.60574	lncRNA	-0.139264	lincRNA	0	lncRNA	NA	NA	NA	NA	0.158017	0.324378	1.0376	0.47635	0.999821
TCONS_00023858	XLOC_009937	889	16:71775232-71817087	-0.236862	lncRNA	-0.0237568	lincRNA	0.004	lncRNA	NA	NA	NA	NA	0.249298	0.11214	-1.15258	0.65975	0.999821
TCONS_00023861	XLOC_009937	663	16:71775232-71817087	-0.878501	lncRNA	-0.0454656	lincRNA	0.08	lncRNA	NA	NA	NA	NA	3.25553	2.37796	-0.453168	0.66725	0.999821
TCONS_00023870	XLOC_009937	4091	16:71775232-71817087	-0.384736	lncRNA	-0.01024	lincRNA	0.024	lncRNA	NA	NA	NA	NA	0.394662	0.442695	0.165694	0.8225	0.999821
TCONS_00023914	XLOC_009949	468	16:72880339-72882826	-2.31465	lncRNA	-0.034816	lincRNA	0.002	lncRNA	sense	intergenic	same_strand	upstream	0.397618	0.297783	-0.417122	0.76955	0.999821
TCONS_00023921	XLOC_009951	719	16:72929442-72968755	-0.402779	lncRNA	-0.086016	lincRNA	0.02	lncRNA	antisense	intergenic	divergent	upstream	0.31257	0.244505	-0.354315	0.8703	0.999821
TCONS_00023920	XLOC_009954	1686	16:72929442-72968755	-1.0933	lncRNA	-0.0765952	lincRNA	0.076	lncRNA	antisense	intergenic	divergent	upstream	0.0834188	0.117275	0.491447	1	1
TCONS_00023929	XLOC_009957	967	16:73245534-73280233	-0.031959	lncRNA	-0.049152	lincRNA	0.012	lncRNA	sense	intergenic	same_strand	downstream	0.662796	0.523837	-0.339446	0.8098	0.999821
TCONS_00023958	XLOC_009967	848	16:74548436-74550081	-0.1717	lncRNA	-0.047104	lincRNA	0	lncRNA	antisense	intergenic	convergent	downstream	0.10156	0.282463	1.47573	0.0842	0.999821
TCONS_00024047	XLOC_010003	4176	16:79767585-79771849	-0.42776	lncRNA	-0.04096	lincRNA	0.204	lncRNA	NA	NA	NA	NA	0.410652	0.279981	-0.552587	0.35415	0.999821
TCONS_00024046	XLOC_010003	2820	16:79767585-79771849	-0.270677	lncRNA	-0.008192	lincRNA	0.422	lncRNA	NA	NA	NA	NA	0.2783	0.152384	-0.868934	0.40645	0.999821
TCONS_00024066	XLOC_010014	1781	16:81351510-81354684	-0.452493	lncRNA	-0.0315392	lincRNA	0.01	lncRNA	antisense	intergenic	divergent	upstream	0.327599	0.170542	-0.941809	0.22175	0.999821
TCONS_00024130	XLOC_010045	2293	17:4902860-4908607	-0.905991	lncRNA	-0.043008	lincRNA	0.038	lncRNA	sense	intergenic	same_strand	downstream	5.65994e-05	0.0292125	9.01158	1	1
TCONS_00024131	XLOC_010045	2509	17:4902860-4908607	-0.679924	lncRNA	-0.043008	lincRNA	0.042	lncRNA	sense	intergenic	same_strand	downstream	0.191626	0.143007	-0.422209	1	1
TCONS_00024164	XLOC_010058	422	17:6713930-6730517	-0.538887	lncRNA	-0.0106496	lincRNA	0	lncRNA	antisense	intergenic	divergent	upstream	0.827718	0.423958	-0.965218	0.346	0.999821
TCONS_00024240	XLOC_010084	2996	17:15060263-15174034	-0.376473	lncRNA	-0.0241664	lincRNA	0.15	lncRNA	NA	NA	NA	NA	0.127276	0.0440413	-1.53103	1	1
TCONS_00024239	XLOC_010084	2929	17:15060263-15174034	-0.369209	lncRNA	-0.0241664	lincRNA	0.15	lncRNA	NA	NA	NA	NA	0.0586033	0.0874616	0.577668	1	1
TCONS_00024237	XLOC_010084	4196	17:15060263-15174034	-0.073811	lncRNA	-0.028672	lincRNA	0.09	lncRNA	NA	NA	NA	NA	0.0816489	0.0334515	-1.28736	1	1
TCONS_00024238	XLOC_010084	5751	17:15060263-15174034	-0.481915	lncRNA	-0.028672	lincRNA	0.098	lncRNA	NA	NA	NA	NA	0.0823736	0.0790482	-0.0594489	1	1
TCONS_00024260	XLOC_010095	397	17:17506696-17514329	-0.267673	lncRNA	-0.0114688	lincRNA	0.022	lncRNA	antisense	intergenic	divergent	upstream	0.784092	0.803145	0.0346384	0.9746	0.999821
TCONS_00024268	XLOC_010100	5719	17:17789068-17824924	-0.479594	lncRNA	-0.049152	lincRNA	0.01	lncRNA	NA	NA	NA	NA	0.166586	0.112512	-0.566189	1	1
TCONS_00024274	XLOC_010100	5360	17:17789068-17824924	-0.75899	lncRNA	-0.049152	lincRNA	0.014	lncRNA	NA	NA	NA	NA	0.0185213	0.00503097	-1.88028	1	1
TCONS_00024278	XLOC_010100	5514	17:17789068-17824924	-0.741925	lncRNA	-0.049152	lincRNA	0.014	lncRNA	NA	NA	NA	NA	0	0.0178356	NA	1	1
TCONS_00024273	XLOC_010100	5644	17:17789068-17824924	-0.593918	lncRNA	-0.049152	lincRNA	0.016	lncRNA	NA	NA	NA	NA	0.023905	0.00162548	-3.87837	1	1
TCONS_00024277	XLOC_010100	5839	17:17789068-17824924	-0.556079	lncRNA	-0.049152	lincRNA	0.016	lncRNA	NA	NA	NA	NA	0.0782206	0.0541332	-0.531035	1	1
TCONS_00024272	XLOC_010100	5713	17:17789068-17824924	-0.489766	lncRNA	-0.049152	lincRNA	0.016	lncRNA	NA	NA	NA	NA	0.027148	0.0689478	1.34466	1	1
TCONS_00024276	XLOC_010100	5919	17:17789068-17824924	-0.453248	lncRNA	-0.049152	lincRNA	0.016	lncRNA	NA	NA	NA	NA	0.0857168	0.0179897	-2.25241	1	1
TCONS_00024275	XLOC_010100	5922	17:17789068-17824924	-0.450323	lncRNA	-0.049152	lincRNA	0.016	lncRNA	NA	NA	NA	NA	0.115536	0.0652306	-0.824723	1	1
TCONS_00024271	XLOC_010100	2886	17:17789068-17824924	-1.22378	lncRNA	-0.069632	lincRNA	0.002	lncRNA	NA	NA	NA	NA	0.0224727	0.0597482	1.41072	1	1
TCONS_00024269	XLOC_010100	3100	17:17789068-17824924	-1.1224	lncRNA	-0.069632	lincRNA	0.002	lncRNA	NA	NA	NA	NA	0.045119	0.0388892	-0.214365	1	1
TCONS_00024267	XLOC_010100	5658	17:17789068-17824924	-0.5846	lncRNA	-0.049152	lincRNA	0.012	lncRNA	NA	NA	NA	NA	0.11064	0.253049	1.19355	0.43605	0.999821
TCONS_00024270	XLOC_010100	3103	17:17789068-17824924	-1.11745	lncRNA	-0.069632	lincRNA	0.002	lncRNA	NA	NA	NA	NA	0.238529	0.0857432	-1.47607	0.4495	0.999821
TCONS_00024266	XLOC_010100	2901	17:17789068-17824924	-1.21947	lncRNA	-0.069632	lincRNA	0.014	lncRNA	NA	NA	NA	NA	0.266457	0.352363	0.403157	0.7548	0.999821
TCONS_00024289	XLOC_010106	650	17:18687855-18698552	-0.176638	lncRNA	-0.024576	lincRNA	0.014	lncRNA	antisense	intergenic	divergent	upstream	0.395641	0.426776	0.109288	0.95535	0.999821
TCONS_00024331	XLOC_010128	4053	17:29356778-29362394	-1.13581	lncRNA	-0.016384	lincRNA	0.006	lncRNA	sense	intergenic	same_strand	downstream	0.10657	0.147143	0.465421	1	1
TCONS_00024354	XLOC_010143	875	17:30202890-30228009	-0.840813	lncRNA	-0.241664	lincRNA	0.004	lncRNA	antisense	intergenic	divergent	upstream	0.488194	0.383722	-0.347394	0.6719	0.999821
TCONS_00024353	XLOC_010143	700	17:30202890-30228009	-0.784719	lncRNA	-0.0004096	lincRNA	0.02	lncRNA	antisense	intergenic	divergent	upstream	0.424385	0.412761	-0.040066	0.97385	0.999821
TCONS_00024619	XLOC_010244	6129	17:55749508-55758814	-0.256652	lncRNA	-0.0561152	lincRNA	0.108	lncRNA	sense	intergenic	same_strand	upstream	0.0278596	0.041896	0.588636	1	1
TCONS_00024620	XLOC_010244	7419	17:55749508-55758814	-0.596023	lncRNA	-0.0561152	lincRNA	0.12	lncRNA	sense	intergenic	same_strand	upstream	0.000441183	0.169689	8.58729	1	1
TCONS_00024623	XLOC_010244	5878	17:55749508-55758814	-0.283063	lncRNA	-0.0561152	lincRNA	0.026	lncRNA	sense	intergenic	same_strand	upstream	0.465881	0.201649	-1.20811	0.51105	0.999821
TCONS_00024621	XLOC_010244	3796	17:55749508-55758814	-1.20913	lncRNA	-0.055296	lincRNA	0.112	lncRNA	sense	intergenic	same_strand	upstream	0.260474	0.156988	-0.730486	0.64025	0.999821
TCONS_00024624	XLOC_010244	5841	17:55749508-55758814	-0.341032	lncRNA	-0.0561152	lincRNA	0.026	lncRNA	sense	intergenic	same_strand	upstream	2.03022	2.35668	0.215121	0.65245	0.999821
TCONS_00024622	XLOC_010244	7334	17:55749508-55758814	-0.681428	lncRNA	-0.0561152	lincRNA	0.12	lncRNA	sense	intergenic	same_strand	upstream	0.611762	0.76897	0.329958	0.65695	0.999821
TCONS_00024618	XLOC_010244	6764	17:55749508-55758814	-0.190618	lncRNA	-0.0561152	lincRNA	0.12	lncRNA	sense	intergenic	same_strand	upstream	0.368704	0.473782	0.361761	0.72775	0.999821
TCONS_00024739	XLOC_010289	2047	17:61226039-61245218	-1.03043	lncRNA	-0.0004096	lincRNA	0.008	lncRNA	sense	intergenic	same_strand	downstream	0.0409339	0	NA	1	1
TCONS_00024735	XLOC_010289	6802	17:61226039-61245218	-0.13393	lncRNA	-0.0208896	lincRNA	0.042	lncRNA	sense	intergenic	same_strand	downstream	0.196272	0.179822	-0.12628	1	1
TCONS_00024737	XLOC_010289	7153	17:61226039-61245218	-0.391715	lncRNA	-0.032768	lincRNA	0.042	lncRNA	sense	intergenic	same_strand	downstream	0.114015	0.123533	0.115681	1	1
TCONS_00024734	XLOC_010289	6869	17:61226039-61245218	-0.068626	lncRNA	-0.0417792	lincRNA	0.042	lncRNA	sense	intergenic	same_strand	downstream	0.175034	0.0951945	-0.878682	1	1
TCONS_00024738	XLOC_010289	7220	17:61226039-61245218	-0.325704	lncRNA	-0.0528384	lincRNA	0.042	lncRNA	sense	intergenic	same_strand	downstream	0.0570702	0.0641766	0.169309	1	1
TCONS_00024804	XLOC_010313	658	17:64350220-64354885	-0.889408	lncRNA	-0.180224	lincRNA	0.08	lncRNA	sense	intergenic	same_strand	upstream	1.35635	1.35687	0.000545647	0.99905	0.999821
TCONS_00024883	XLOC_010351	595	17:65616871-65624355	-0.873797	lncRNA	-0.0512	lincRNA	0.438	lncRNA	antisense	intergenic	divergent	upstream	0.352855	0.388354	0.138294	0.82685	0.999821
TCONS_00024971	XLOC_010384	1391	17:68550785-68558611	-0.583209	lncRNA	-0.008192	lincRNA	0.384	lncRNA	sense	intergenic	same_strand	downstream	0.151784	0.217231	0.517217	1	1
TCONS_00024982	XLOC_010390	1338	17:69588610-70060331	-1.21117	lncRNA	-0.0212992	lincRNA	0.332	lncRNA	antisense	intergenic	divergent	upstream	1.17678	1.25068	0.0878608	0.95695	0.999821
TCONS_00025202	XLOC_010469	2053	17:74195539-74200523	-0.921112	lncRNA	-0.0069632	lincRNA	0.376	lncRNA	antisense	intergenic	convergent	downstream	0.146683	0.231127	0.655978	0.34455	0.999821
TCONS_00025396	XLOC_010551	984	17:10601672-10610402	-0.006524	lncRNA	-0.008192	lincRNA	0.22	lncRNA	antisense	intergenic	divergent	upstream	0.424182	0.393676	-0.107674	0.911	0.999821
TCONS_00025397	XLOC_010551	842	17:10601672-10610402	-0.402045	lncRNA	-0.008192	lincRNA	0.004	lncRNA	antisense	intergenic	divergent	upstream	0.325399	0.328435	0.013399	0.9907	0.999821
TCONS_00025672	XLOC_010670	1383	17:45611288-45613430	-1.69724	lncRNA	-0.0192512	lincRNA	0.014	lncRNA	sense	intergenic	same_strand	downstream	4.71919	3.89482	-0.276981	0.44555	0.999821
TCONS_00025745	XLOC_010686	1093	17:49183836-49194035	-1.237	lncRNA	-0.004096	lincRNA	0.03	lncRNA	sense	intergenic	same_strand	downstream	1.12365	0.775627	-0.534755	0.29915	0.999821
TCONS_00025925	XLOC_010754	2849	17:56455245-56458309	-1.04654	lncRNA	-0.0454656	lincRNA	0.004	lncRNA	antisense	intergenic	divergent	upstream	1.56008	1.63678	0.0692419	0.84015	0.999821
TCONS_00025958	XLOC_010765	1535	17:57348362-57358127	-0.954884	lncRNA	-0.0192512	lincRNA	0.486	lncRNA	sense	intergenic	same_strand	upstream	0.117519	0	NA	1	1
TCONS_00026017	XLOC_010786	618	17:62325183-62365248	-0.476353	lncRNA	-0.028672	lincRNA	0.004	lncRNA	antisense	intergenic	divergent	upstream	2.38534	1.88538	-0.339341	0.7397	0.999821
TCONS_00026022	XLOC_010791	1973	17:63273646-63277204	-1.63959	lncRNA	-0.0249856	lincRNA	0.02	lncRNA	sense	intergenic	same_strand	downstream	0.470282	0.804809	0.77512	0.1536	0.999821
TCONS_00026034	XLOC_010795	754	17:63355545-63357172	-1.29274	lncRNA	-0.135168	lincRNA	0.068	lncRNA	antisense	intergenic	divergent	upstream	0.414168	0.400999	-0.0466159	0.96415	0.999821
TCONS_00026394	XLOC_010924	781	17:73192466-73200456	-1.1975	lncRNA	-0.0270336	lincRNA	0.216	lncRNA	sense	intergenic	same_strand	downstream	4.78459	3.79174	-0.335535	0.5513	0.999821
TCONS_00026395	XLOC_010924	1116	17:73192466-73200456	-1.03463	lncRNA	-0.0516096	lincRNA	0.088	lncRNA	sense	intergenic	same_strand	downstream	0.739154	0.566685	-0.383327	0.84265	0.999821
TCONS_00026433	XLOC_010935	378	17:73575312-73592309	-1.55459	lncRNA	-0.036864	lincRNA	0.076	lncRNA	sense	intergenic	same_strand	upstream	0.37318	0.190986	-0.966404	0.53175	0.999821
TCONS_00026661	XLOC_011028	2091	18:4476873-4486478	-0.335818	lncRNA	-0.0131072	lincRNA	0.122	lncRNA	sense	intergenic	same_strand	downstream	0.213681	0.197425	-0.114155	1	1
TCONS_00026663	XLOC_011028	1880	18:4476873-4486478	-0.538914	lncRNA	-0.0131072	lincRNA	0.006	lncRNA	sense	intergenic	same_strand	downstream	0.293799	0.309298	0.0741678	0.93935	0.999821
TCONS_00026766	XLOC_011067	7231	18:11133339-11141592	-0.029876	lncRNA	-0.0323584	lincRNA	0.056	lncRNA	antisense	intergenic	divergent	upstream	0.0781697	0.0526385	-0.570492	1	1
TCONS_00026764	XLOC_011067	7340	18:11133339-11141592	-0.04542	lncRNA	-0.0323584	lincRNA	0.056	lncRNA	antisense	intergenic	divergent	upstream	0.244124	0.347863	0.510904	0.4698	0.999821
TCONS_00026765	XLOC_011067	7293	18:11133339-11141592	-0.12123	lncRNA	-0.0323584	lincRNA	0.056	lncRNA	antisense	intergenic	divergent	upstream	0.259479	0.184387	-0.492884	0.612	0.999821
TCONS_00026789	XLOC_011075	5257	18:11808021-11814021	-0.743089	lncRNA	-0.038912	lincRNA	0.154	lncRNA	sense	intergenic	same_strand	downstream	0.250589	0.394227	0.653704	0.12655	0.999821
TCONS_00026795	XLOC_011078	632	18:11982260-11984719	-0.620866	lncRNA	-0.0618496	lincRNA	0.536	lncRNA	sense	intergenic	same_strand	downstream	0.696631	0.537827	-0.373252	0.5273	0.999821
TCONS_00026890	XLOC_011121	726	18:14556544-14562634	-0.558904	lncRNA	-0.0647168	lincRNA	0.248	lncRNA	sense	intergenic	same_strand	downstream	0.147414	0.290911	0.980704	0.5673	0.999821
TCONS_00026907	XLOC_011126	3501	18:14687124-14692636	-0.1339	lncRNA	-0.012288	lincRNA	0.078	lncRNA	antisense	intergenic	divergent	upstream	0.302787	0.35983	0.249016	0.62755	0.999821
TCONS_00026965	XLOC_011147	1777	18:17514202-17517309	-0.448515	lncRNA	-0.0114688	lincRNA	0.102	lncRNA	NA	NA	NA	NA	2.03817	2.61884	0.361651	0.33755	0.999821
TCONS_00027092	XLOC_011192	4716	18:25060191-25066363	-0.196269	lncRNA	-0.049152	lincRNA	0.032	lncRNA	sense	intergenic	same_strand	downstream	0.257031	0.335868	0.385953	0.61105	0.999821
TCONS_00027097	XLOC_011193	4407	18:25085433-25184749	-0.802414	lncRNA	-0.02048	lincRNA	0.128	lncRNA	sense	intergenic	same_strand	downstream	0.968842	0.854529	-0.181131	0.9185	0.999821
TCONS_00027142	XLOC_011208	4086	18:25642690-25671813	-0.466834	lncRNA	-0.0049152	lincRNA	0.026	lncRNA	sense	intergenic	same_strand	upstream	0.139908	0.0135939	-3.36345	1	1
TCONS_00027141	XLOC_011208	3840	18:25642690-25671813	-0.563381	lncRNA	-0.0049152	lincRNA	0.06	lncRNA	sense	intergenic	same_strand	upstream	0.123338	0.0615991	-1.00164	1	1
TCONS_00027140	XLOC_011208	3924	18:25642690-25671813	-0.535472	lncRNA	-0.0049152	lincRNA	0.454	lncRNA	sense	intergenic	same_strand	upstream	0.0976051	0.127338	0.383629	1	1
TCONS_00027136	XLOC_011208	4069	18:25642690-25671813	-0.927131	lncRNA	-0.0049152	lincRNA	0.454	lncRNA	sense	intergenic	same_strand	downstream	0.265604	0.138337	-0.941086	0.33155	0.999821
TCONS_00027564	XLOC_011360	614	18:46098151-46100343	-1.4115	lncRNA	-0.004096	lincRNA	0	lncRNA	sense	intergenic	same_strand	downstream	0.361722	0.449504	0.313453	0.6078	0.999821
TCONS_00027617	XLOC_011381	10523	18:46570777-46582080	-1.07691	lncRNA	-0.0172032	lincRNA	0.022	lncRNA	sense	intergenic	same_strand	upstream	0.0133663	2.61079e-05	-8.9999	1	1
TCONS_00027616	XLOC_011381	9983	18:46570777-46582080	-1.077	lncRNA	-0.0172032	lincRNA	0.022	lncRNA	sense	intergenic	same_strand	upstream	0.390238	0.471786	0.273781	0.5657	0.999821
TCONS_00027727	XLOC_011415	1024	18:47454667-47460921	-1.12158	lncRNA	-0.1024	lincRNA	0	lncRNA	antisense	intergenic	convergent	downstream	0.140631	0	NA	1	1
TCONS_00027728	XLOC_011415	988	18:47454667-47460921	-1.33383	lncRNA	-0.1024	lincRNA	0.004	lncRNA	antisense	intergenic	convergent	downstream	0.00833332	0.0698394	3.06708	1	1
TCONS_00027726	XLOC_011415	983	18:47454667-47460921	-1.11316	lncRNA	-0.1024	lincRNA	0	lncRNA	antisense	intergenic	convergent	downstream	0.66734	0.559952	-0.253118	0.7266	0.999821
TCONS_00027853	XLOC_011454	529	18:49232936-49234003	-0.167173	lncRNA	-0.0462848	lincRNA	0.156	lncRNA	antisense	intergenic	divergent	upstream	0.347864	0.215947	-0.68785	0.533	0.999821
TCONS_00027908	XLOC_011476	7750	18:49985840-50005038	-1.40189	lncRNA	-0.024576	lincRNA	0.008	lncRNA	sense	intergenic	same_strand	upstream	0.0241697	0.0423125	0.807887	1	1
TCONS_00028069	XLOC_011534	2241	18:51838087-51888123	-0.631834	lncRNA	-0.004096	lincRNA	0.034	lncRNA	antisense	intergenic	divergent	upstream	0.0274812	0.0328415	0.257072	1	1
TCONS_00028073	XLOC_011534	9985	18:51838087-51888123	-0.859012	lncRNA	-0.0692224	lincRNA	0.338	lncRNA	sense	intergenic	same_strand	upstream	0.2258	0.633744	1.48885	0.3593	0.999821
TCONS_00028079	XLOC_011534	10523	18:51838087-51888123	-0.905385	lncRNA	-0.0692224	lincRNA	0.338	lncRNA	sense	intergenic	same_strand	upstream	1.06954	0.562578	-0.926864	0.36315	0.999821
TCONS_00028077	XLOC_011534	1836	18:51838087-51888123	-1.7223	lncRNA	-0.0335872	lincRNA	0.03	lncRNA	antisense	intergenic	divergent	upstream	0.227356	0.0915802	-1.31185	0.36635	0.999821
TCONS_00028078	XLOC_011534	5503	18:51838087-51888123	-0.668238	lncRNA	-0.0516096	lincRNA	0.014	lncRNA	sense	intergenic	same_strand	upstream	0.109508	0.351479	1.6824	0.39435	0.999821
TCONS_00028071	XLOC_011534	5624	18:51838087-51888123	-0.29554	lncRNA	-0.0516096	lincRNA	0.014	lncRNA	antisense	intergenic	divergent	upstream	0.472428	0.195441	-1.27337	0.5521	0.999821
TCONS_00028070	XLOC_011534	2615	18:51838087-51888123	-0.874054	lncRNA	-0.098304	lincRNA	0.026	lncRNA	antisense	intergenic	divergent	upstream	0.454859	0.389666	-0.223179	0.8753	0.999821
TCONS_00028199	XLOC_011574	961	18:53154420-53168794	-0.342342	lncRNA	-0.0004096	lincRNA	0.054	lncRNA	antisense	intergenic	divergent	upstream	0.0494093	0.0194749	-1.34317	1	1
TCONS_00028221	XLOC_011582	4373	18:53472272-53478454	-0.577373	lncRNA	-0.1024	lincRNA	0.016	lncRNA	antisense	intergenic	divergent	upstream	1.56046	0.756854	-1.04389	0.00965	0.999821
TCONS_00028290	XLOC_011615	934	18:54707600-54721005	-1.67263	lncRNA	-0.0098304	lincRNA	0.008	lncRNA	sense	intergenic	same_strand	downstream	3.06245	2.66921	-0.198272	0.8851	0.999821
TCONS_00028739	XLOC_011790	323	18:60138933-60141241	-2.00095	lncRNA	-0.086016	lincRNA	0.012	lncRNA	antisense	intergenic	divergent	upstream	1.88543	1.78957	-0.0752795	0.90455	0.999821
TCONS_00028795	XLOC_011809	2275	18:61185475-61688944	-0.931773	lncRNA	-0.004096	lincRNA	0	lncRNA	antisense	intergenic	convergent	downstream	1.90425	0.879983	-1.11367	0.3828	0.999821
TCONS_00028798	XLOC_011812	235	18:61702857-61703258	-0.963464	lncRNA	-0.0827392	lincRNA	0.516	lncRNA	sense	intergenic	same_strand	upstream	1.36287	1.22953	-0.148539	0.8672	0.999821
TCONS_00028951	XLOC_011882	617	18:63377973-63379514	-0.368468	lncRNA	-0.0155648	lincRNA	0.026	lncRNA	antisense	intergenic	convergent	downstream	0.855193	0.803649	-0.0896852	0.8879	0.999821
TCONS_00028970	XLOC_011887	1565	18:63441128-63462773	-0.135307	lncRNA	-0.045056	lincRNA	0.33	lncRNA	antisense	intergenic	convergent	downstream	0.0348392	0.196707	2.49727	1	1
TCONS_00028971	XLOC_011887	1547	18:63441128-63462773	-0.307371	lncRNA	-0.045056	lincRNA	0.356	lncRNA	antisense	intergenic	convergent	downstream	0.163269	0.14318	-0.189419	1	1
TCONS_00028969	XLOC_011887	1503	18:63441128-63462773	-0.246519	lncRNA	-0.045056	lincRNA	0.064	lncRNA	antisense	intergenic	convergent	downstream	0.237247	0.0491899	-2.26995	0.27715	0.999821
TCONS_00029004	XLOC_011902	784	18:63740301-63744033	-0.421819	lncRNA	-0.0454656	lincRNA	0.398	lncRNA	antisense	intergenic	convergent	downstream	0.13671	0.22025	0.688026	1	1
TCONS_00029123	XLOC_011944	907	18:65105110-65447986	-1.08056	lncRNA	-0.1024	lincRNA	0.034	lncRNA	sense	intergenic	same_strand	downstream	0.199859	0	NA	1	1
TCONS_00029179	XLOC_011964	1293	18:65877174-65896469	-0.255348	lncRNA	-0.0569344	lincRNA	0.178	lncRNA	sense	intergenic	same_strand	upstream	1.06009	0.614445	-0.786825	0.6429	0.999821
TCONS_00029181	XLOC_011964	1335	18:65877174-65896469	-0.434826	lncRNA	-0.028672	lincRNA	0.174	lncRNA	sense	intergenic	same_strand	upstream	0.325731	0.5882	0.852626	0.72865	0.999821
TCONS_00029180	XLOC_011964	1469	18:65877174-65896469	-0.037922	lncRNA	-0.0569344	lincRNA	0.16	lncRNA	sense	intergenic	same_strand	upstream	1.30665	1.56533	0.26059	0.78995	0.999821
TCONS_00029182	XLOC_011964	1474	18:65877174-65896469	-0.495173	lncRNA	-0.012288	lincRNA	0.16	lncRNA	sense	intergenic	same_strand	upstream	0.409532	0.362443	-0.17622	0.9219	0.999821
TCONS_00029253	XLOC_011991	2774	18:1906799-1951890	-0.807319	lncRNA	-0.0323584	lincRNA	0.096	lncRNA	sense	intergenic	same_strand	downstream	2.22455	2.08551	-0.0931125	0.92845	0.999821
TCONS_00029425	XLOC_012060	2516	18:10245266-10263621	-0.223308	lncRNA	-0.0192512	lincRNA	0.32	lncRNA	antisense	intergenic	divergent	upstream	0.667676	0.724923	0.11868	0.933	0.999821
TCONS_00029458	XLOC_012067	327	18:10688706-10756481	-1.40778	lncRNA	-0.065536	lincRNA	0.066	lncRNA	sense	intergenic	same_strand	upstream	1.78636	0.839723	-1.08904	0.3937	0.999821
TCONS_00029470	XLOC_012072	907	18:11563245-11724609	-0.976614	lncRNA	-0.04096	lincRNA	0	lncRNA	antisense	intergenic	divergent	upstream	0.365572	0.24522	-0.576079	0.68975	0.999821
TCONS_00029511	XLOC_012088	2337	18:13329873-13339427	-0.78419	lncRNA	-0.0499712	lincRNA	0.158	lncRNA	sense	intergenic	same_strand	downstream	0.000129509	0.0358474	8.11267	1	1
TCONS_00029512	XLOC_012088	2371	18:13329873-13339427	-0.74462	lncRNA	-0.0499712	lincRNA	0.168	lncRNA	sense	intergenic	same_strand	downstream	0.681796	1.27841	0.906933	0.03395	0.999821
TCONS_00029707	XLOC_012167	898	18:25083032-25085249	-0.449314	lncRNA	-0.0425984	lincRNA	0.28	lncRNA	antisense	intergenic	convergent	downstream	0.834706	0.735758	-0.182037	0.7604	0.999821
TCONS_00029706	XLOC_012167	608	18:25083032-25085249	-0.281872	lncRNA	-0.0311296	lincRNA	0.024	lncRNA	antisense	intergenic	convergent	downstream	0.346161	0.310001	-0.159171	0.9282	0.999821
TCONS_00029764	XLOC_012184	1316	18:25989834-26043124	-0.058139	lncRNA	-0.069632	lincRNA	0.098	lncRNA	antisense	intergenic	divergent	upstream	0.199948	0.194827	-0.0374297	1	1
TCONS_00029924	XLOC_012248	1224	18:36507656-36510809	-1.79762	lncRNA	-0.012288	lincRNA	0.056	lncRNA	antisense	intergenic	divergent	upstream	0.416507	0.54287	0.382264	0.43305	0.999821
TCONS_00030067	XLOC_012332	286	18:46566760-46567791	-2.66484	lncRNA	-0.024576	lincRNA	0.058	lncRNA	antisense	intergenic	convergent	downstream	0.4816	0.787473	0.709394	0.72475	0.999821
TCONS_00030068	XLOC_012332	275	18:46566760-46567791	-2.4096	lncRNA	-0.022528	lincRNA	0.05	lncRNA	antisense	intergenic	convergent	downstream	22.0819	20.6527	-0.0965328	0.80455	0.999821
TCONS_00030135	XLOC_012352	984	18:47278681-47280076	-0.116814	lncRNA	-0.036864	lincRNA	0	lncRNA	antisense	intergenic	divergent	upstream	0.277323	0.164042	-0.7575	0.33065	0.999821
TCONS_00030186	XLOC_012372	454	18:48295386-48336517	-1.29377	lncRNA	-0.0004096	lincRNA	0.004	lncRNA	antisense	intergenic	convergent	downstream	4.57916	0.617713	-2.89007	0.0639	0.999821
TCONS_00030360	XLOC_012445	3588	18:50913081-50950466	-0.221823	lncRNA	-0.0172032	lincRNA	0.002	lncRNA	antisense	intergenic	convergent	downstream	3.07437	2.60743	-0.237662	0.68205	0.999821
TCONS_00030366	XLOC_012445	3315	18:50913081-50950466	-0.710002	lncRNA	NA	lincRNA	0.088	lncRNA	antisense	intergenic	convergent	downstream	3.48829	3.34432	-0.0608104	0.93095	0.999821
TCONS_00030365	XLOC_012445	2533	18:50913081-50950466	-0.633477	lncRNA	-0.0049152	lincRNA	0.002	lncRNA	antisense	intergenic	convergent	downstream	2.58504	2.53289	-0.0294064	0.97155	0.999821
TCONS_00030393	XLOC_012455	5520	18:51510915-51516685	-0.565041	lncRNA	-0.0626688	lincRNA	0.23	lncRNA	antisense	intergenic	convergent	downstream	0.0298399	0.258008	3.1121	0.13055	0.999821
TCONS_00030429	XLOC_012463	209	18:51735743-51818437	-2.6251	lncRNA	-0.094208	lincRNA	0.086	lncRNA	sense	intergenic	same_strand	downstream	6.2527	7.9708	0.350246	0.8	0.999821
TCONS_00030486	XLOC_012485	1109	18:52581330-52608947	-0.49422	lncRNA	-0.147456	lincRNA	0.004	lncRNA	sense	intergenic	same_strand	upstream	0.14432	0.297002	1.0412	0.46535	0.999821
TCONS_00030487	XLOC_012486	1720	18:52620732-52623118	-1.40748	lncRNA	-0.028672	lincRNA	0.144	lncRNA	sense	intergenic	same_strand	downstream	0.297406	0.215712	-0.463331	0.46705	0.999821
TCONS_00030490	XLOC_012488	886	18:52633352-52637045	-0.38651	lncRNA	-0.038912	lincRNA	0.03	lncRNA	sense	intergenic	same_strand	downstream	1.77215	0.798079	-1.1509	0.1662	0.999821
TCONS_00030512	XLOC_012491	1252	18:52638276-53018248	-1.82147	lncRNA	-0.0200704	lincRNA	0.05	lncRNA	sense	intergenic	same_strand	upstream	0.417167	0.167555	-1.31599	0.22735	0.999821
TCONS_00030690	XLOC_012561	1719	18:55605621-55624795	-1.36809	lncRNA	-0.034816	lincRNA	0.268	lncRNA	sense	intergenic	same_strand	downstream	0.532736	0.534197	0.00395191	0.99785	0.999821
TCONS_00030785	XLOC_012594	507	18:56531747-56545053	-1.91602	lncRNA	-0.1024	lincRNA	0.004	lncRNA	antisense	intergenic	divergent	upstream	0.435097	0.609388	0.486024	0.70205	0.999821
TCONS_00030784	XLOC_012594	765	18:56531747-56545053	-1.47324	lncRNA	-0.057344	lincRNA	0.01	lncRNA	antisense	intergenic	convergent	downstream	0.239881	0.164046	-0.548219	0.716	0.999821
TCONS_00030811	XLOC_012606	299	18:56997597-57005508	-2.13821	lncRNA	-0.101171	lincRNA	0.112	lncRNA	antisense	intergenic	divergent	upstream	1.91789	0.947081	-1.01796	0.39165	0.999821
TCONS_00030924	XLOC_012659	1364	18:58843665-59231572	-0.782444	lncRNA	-0.0372736	lincRNA	0.084	lncRNA	sense	intergenic	same_strand	downstream	0.586441	0.8765	0.579767	0.60475	0.999821
TCONS_00030973	XLOC_012692	2704	18:60100603-60131517	-0.750155	lncRNA	-0.0090112	lincRNA	0.354	lncRNA	sense	intergenic	same_strand	downstream	0.204927	0.144868	-0.500378	1	1
TCONS_00031235	XLOC_012791	348	18:63938109-63941261	-1.61546	lncRNA	-0.0970752	lincRNA	0.032	lncRNA	antisense	intergenic	divergent	upstream	1.24754	0.447733	-1.47837	0.48275	0.999821
TCONS_00031318	XLOC_012826	449	18:65517536-65584171	-2.27973	lncRNA	-0.0565248	lincRNA	0.01	lncRNA	antisense	intergenic	convergent	downstream	0.338783	0.223538	-0.599843	0.70455	0.999821
TCONS_00031334	XLOC_012832	808	18:65715369-65718452	-0.82091	lncRNA	-0.124109	lincRNA	0.348	lncRNA	sense	intergenic	same_strand	upstream	0.31731	0.33201	0.0653327	0.96795	0.999821
TCONS_00031395	XLOC_012861	4295	19:6465797-6471062	-0.095517	lncRNA	-0.022528	lincRNA	0.016	lncRNA	sense	intergenic	same_strand	downstream	0.136894	0.169392	0.307307	1	1
TCONS_00031394	XLOC_012861	4714	19:6465797-6471062	-0.2862	lncRNA	-0.022528	lincRNA	0.018	lncRNA	sense	intergenic	same_strand	downstream	0.476936	0.467604	-0.0285082	0.9546	0.999821
TCONS_00031397	XLOC_012862	1871	19:6471116-6477597	-1.36432	lncRNA	-0.0004096	lincRNA	0.038	lncRNA	sense	intergenic	same_strand	downstream	0.205423	0.131523	-0.643276	1	1
TCONS_00031468	XLOC_012907	1083	19:9880183-9884530	-1.44546	lncRNA	-0.090112	lincRNA	0.002	lncRNA	sense	intergenic	same_strand	upstream	0.190958	0.0834587	-1.19412	1	1
TCONS_00031523	XLOC_012930	1730	19:11123387-11169418	-1.52552	lncRNA	-0.073728	lincRNA	0.052	lncRNA	antisense	intergenic	divergent	upstream	2.15896e-06	0.00770985	11.8022	1	1
TCONS_00031522	XLOC_012930	2054	19:11123387-11169418	-0.604333	lncRNA	-0.026624	lincRNA	0.092	lncRNA	antisense	intergenic	divergent	upstream	0.299794	0.350582	0.225782	0.6442	0.999821
TCONS_00031616	XLOC_012960	5038	19:14287233-14355300	-1.23332	lncRNA	-0.0503808	lincRNA	0.02	lncRNA	antisense	intergenic	divergent	upstream	4.26511	2.46377	-0.791717	0.09355	0.999821
TCONS_00031828	XLOC_013043	2092	19:20819533-20827683	-1.31243	lncRNA	-0.043008	lincRNA	0.11	lncRNA	antisense	intergenic	convergent	downstream	0.827043	0.660277	-0.324891	0.4412	0.999821
TCONS_00032130	XLOC_013149	867	19:27821048-27886253	-1.60632	lncRNA	-0.237568	lincRNA	0.002	lncRNA	sense	intergenic	same_strand	upstream	0.111575	0.0313066	-1.83347	1	1
TCONS_00032128	XLOC_013149	652	19:27821048-27886253	-1.77657	lncRNA	-0.0004096	lincRNA	0.002	lncRNA	sense	intergenic	same_strand	downstream	0.653926	0.40027	-0.708155	0.6483	0.999821
TCONS_00032133	XLOC_013151	935	19:27821048-27886253	-1.35113	lncRNA	-0.585728	lincRNA	0.014	lncRNA	sense	intergenic	same_strand	upstream	0.33344	0.226221	-0.559698	0.7431	0.999821
TCONS_00032256	XLOC_013197	1910	19:30304817-30327704	-0.063197	lncRNA	-0.0233472	lincRNA	0.062	lncRNA	antisense	intergenic	divergent	upstream	0.819869	0.887268	0.113977	0.94375	0.999821
TCONS_00032328	XLOC_013224	3434	19:34522784-34573623	-1.12138	lncRNA	-0.0167936	lincRNA	0.004	lncRNA	antisense	intergenic	divergent	upstream	0.109542	0.0776677	-0.496103	1	1
TCONS_00032329	XLOC_013224	3398	19:34522784-34573623	-1.15211	lncRNA	-0.0167936	lincRNA	0.004	lncRNA	antisense	intergenic	divergent	upstream	0.337941	0.174181	-0.956185	0.516	0.999821
TCONS_00032576	XLOC_013342	432	19:39296927-39301461	-2.02578	lncRNA	-0.0004096	lincRNA	0.008	lncRNA	antisense	intergenic	divergent	upstream	0.716817	0.743507	0.0527429	0.93195	0.999821
TCONS_00032588	XLOC_013345	3055	19:39432031-39442855	-0.816573	lncRNA	-0.0172032	lincRNA	0.006	lncRNA	antisense	intergenic	divergent	upstream	0.0793687	0.163575	1.04331	1	1
TCONS_00032582	XLOC_013345	2767	19:39432031-39442855	-0.921627	lncRNA	-0.0172032	lincRNA	0.116	lncRNA	antisense	intergenic	divergent	upstream	0.19359	0.0860548	-1.16968	1	1
TCONS_00032586	XLOC_013345	3595	19:39432031-39442855	-0.848575	lncRNA	-0.036864	lincRNA	0.102	lncRNA	antisense	intergenic	divergent	upstream	0.0341187	0.127464	1.90146	1	1
TCONS_00032581	XLOC_013345	3405	19:39432031-39442855	-0.821253	lncRNA	-0.036864	lincRNA	0.106	lncRNA	antisense	intergenic	divergent	upstream	0.212524	0.0994067	-1.09621	1	1
TCONS_00032587	XLOC_013345	3693	19:39432031-39442855	-0.73698	lncRNA	-0.036864	lincRNA	0.194	lncRNA	antisense	intergenic	divergent	upstream	0	0.00618397	NA	1	1
TCONS_00032579	XLOC_013345	3628	19:39432031-39442855	-0.741843	lncRNA	-0.036864	lincRNA	0.196	lncRNA	antisense	intergenic	divergent	upstream	0.00995715	0.127298	3.67633	1	1
TCONS_00032585	XLOC_013345	2514	19:39432031-39442855	-0.469556	lncRNA	-0.036864	lincRNA	0.062	lncRNA	antisense	intergenic	divergent	upstream	0.430346	0.175797	-1.29158	0.51095	0.999821
TCONS_00032580	XLOC_013345	2848	19:39432031-39442855	-0.757992	lncRNA	-0.0167936	lincRNA	0.108	lncRNA	antisense	intergenic	divergent	upstream	0.719796	0.507968	-0.502851	0.52515	0.999821
TCONS_00032583	XLOC_013345	5690	19:39432031-39442855	-0.620915	lncRNA	-0.0172032	lincRNA	0.082	lncRNA	antisense	intergenic	divergent	upstream	0.164686	0.257256	0.643486	0.54775	0.999821
TCONS_00032584	XLOC_013345	6425	19:39432031-39442855	-0.564016	lncRNA	-0.036864	lincRNA	0.186	lncRNA	antisense	intergenic	divergent	upstream	0.19832	0.227409	0.197462	0.85125	0.999821
TCONS_00032618	XLOC_013352	600	19:39937306-39938146	-0.721165	lncRNA	-0.09216	lincRNA	0.008	lncRNA	sense	intergenic	same_strand	upstream	0.280559	0.268281	-0.0645558	0.933	0.999821
TCONS_00032628	XLOC_013357	2812	19:40131648-40135038	-1.35091	lncRNA	-0.047104	lincRNA	0.016	lncRNA	sense	intergenic	same_strand	downstream	0.776632	0.669688	-0.213742	0.61095	0.999821
TCONS_00032986	XLOC_013509	477	19:49268639-49307053	-0.795231	lncRNA	-0.045056	lincRNA	0	lncRNA	sense	intergenic	same_strand	downstream	0.685254	0.291302	-1.23412	0.5452	0.999821
TCONS_00033005	XLOC_013518	1934	19:50142248-50144436	-0.983085	lncRNA	-0.073728	lincRNA	0.294	lncRNA	sense	intergenic	same_strand	downstream	2.09786	1.74711	-0.263945	0.52905	0.999821
TCONS_00033004	XLOC_013518	1931	19:50142248-50144436	-1.01423	lncRNA	-0.077824	lincRNA	0.294	lncRNA	sense	intergenic	same_strand	downstream	0.748908	0.659647	-0.183095	0.81545	0.999821
TCONS_00033030	XLOC_013538	1703	19:50721400-50724752	-0.607329	lncRNA	-0.008192	lincRNA	0.158	lncRNA	antisense	intergenic	convergent	downstream	0.0236465	0.0327612	0.470358	1	1
TCONS_00033029	XLOC_013538	1438	19:50721400-50724752	-1.52269	lncRNA	-0.06144	lincRNA	0.002	lncRNA	antisense	intergenic	convergent	downstream	0.0117633	0.00870062	-0.435105	1	1
TCONS_00033042	XLOC_013544	944	19:50867136-51149867	-0.798127	lncRNA	-0.073728	lincRNA	0.046	lncRNA	sense	intergenic	same_strand	upstream	0.18179	0.0372718	-2.28612	1	1
TCONS_00033188	XLOC_013594	1866	19:52143518-52146012	-0.965407	lncRNA	-0.0811008	lincRNA	0.004	lncRNA	sense	intergenic	same_strand	downstream	0.340008	0.62558	0.879627	0.2644	0.999821
TCONS_00033240	XLOC_013614	1053	19:54274175-54283147	-0.074796	lncRNA	-0.057344	lincRNA	0.054	lncRNA	sense	intergenic	same_strand	downstream	0.122943	0.072001	-0.771896	1	1
TCONS_00033265	XLOC_013623	3770	19:54615728-54622980	-0.457743	lncRNA	-0.0565248	lincRNA	0.36	lncRNA	antisense	intergenic	divergent	upstream	0.00297205	0.051093	4.1036	1	1
TCONS_00033266	XLOC_013623	3792	19:54615728-54622980	-0.531093	lncRNA	-0.0565248	lincRNA	0.362	lncRNA	antisense	intergenic	divergent	upstream	0.0406574	0.0534639	0.395046	1	1
TCONS_00033263	XLOC_013623	2967	19:54615728-54622980	-0.511615	lncRNA	-0.0057344	lincRNA	0.16	lncRNA	antisense	intergenic	divergent	upstream	0.666268	0.457064	-0.543707	0.3579	0.999821
TCONS_00033267	XLOC_013623	4181	19:54615728-54622980	-0.387974	lncRNA	-0.0565248	lincRNA	0.356	lncRNA	antisense	intergenic	divergent	upstream	0.260752	0.196372	-0.409085	0.70805	0.999821
TCONS_00033278	XLOC_013630	4859	19:54851635-54857736	-0.607576	lncRNA	-0.0294912	lincRNA	0.1	lncRNA	NA	NA	NA	NA	0.190807	0.181671	-0.0707841	1	1
TCONS_00033469	XLOC_013702	1454	19:57975247-57996758	-0.757969	lncRNA	-0.0274432	lincRNA	0.53	lncRNA	NA	NA	NA	NA	0.0596301	0.0806185	0.43507	1	1
TCONS_00033468	XLOC_013702	433	19:57975247-57996758	-1.10623	lncRNA	-0.0987136	lincRNA	0.026	lncRNA	NA	NA	NA	NA	1.1038	0.52179	-1.08094	0.6465	0.999821
TCONS_00033496	XLOC_013713	5601	19:59099300-59261798	-0.054902	lncRNA	-0.0294912	lincRNA	0.218	lncRNA	NA	NA	NA	NA	0.0966704	0.00135169	-6.16023	1	1
TCONS_00033569	XLOC_013742	256	19:63283193-63587611	-3.55549	lncRNA	-0.0004096	lincRNA	0.002	lncRNA	NA	NA	NA	NA	0.346648	0.262029	-0.403742	1	1
TCONS_00033577	XLOC_013747	1142	19:63907916-63919543	-0.639564	lncRNA	-0.0770048	lincRNA	0.254	lncRNA	antisense	intergenic	divergent	upstream	1.63187	1.13181	-0.527894	0.5654	0.999821
TCONS_00033660	XLOC_013793	2054	19:9022976-9025393	-1.33996	lncRNA	-0.024576	lincRNA	0	lncRNA	sense	intergenic	same_strand	upstream	0.047143	0.0206982	-1.18753	1	1
TCONS_00033658	XLOC_013793	2025	19:9022976-9025393	-1.38174	lncRNA	-0.0004096	lincRNA	0	lncRNA	sense	intergenic	same_strand	upstream	0.285368	0.200346	-0.510326	0.55765	0.999821
TCONS_00033657	XLOC_013793	1325	19:9022976-9025393	-0.701159	lncRNA	-0.323584	lincRNA	0.002	lncRNA	sense	intergenic	same_strand	upstream	0.234712	0.126477	-0.892018	0.62815	0.999821
TCONS_00033773	XLOC_013845	844	19:13198998-13201828	-2.33226	lncRNA	-0.0897024	lincRNA	0.072	lncRNA	antisense	intergenic	divergent	upstream	0.237024	0.257557	0.119857	0.9327	0.999821
TCONS_00033814	XLOC_013852	423	19:14484590-14490499	-0.598425	lncRNA	-0.0217088	lincRNA	0.054	lncRNA	sense	intergenic	same_strand	upstream	0.123574	0.611713	2.30748	0.49255	0.999821
TCONS_00033813	XLOC_013852	478	19:14484590-14490499	-0.503328	lncRNA	-0.012288	lincRNA	0.016	lncRNA	sense	intergenic	same_strand	upstream	1.26603	3.1227	1.30248	0.5168	0.999821
TCONS_00033854	XLOC_013870	1613	19:15144081-15201781	-1.09256	lncRNA	-0.0319488	lincRNA	0.19	lncRNA	antisense	intergenic	convergent	downstream	95.431	54.6795	-0.80346	0.07535	0.999821
TCONS_00033855	XLOC_013870	1780	19:15144081-15201781	-1.1337	lncRNA	-0.038912	lincRNA	0.028	lncRNA	antisense	intergenic	convergent	downstream	1.02162	0.817988	-0.320707	0.77805	0.999821
TCONS_00033960	XLOC_013910	1466	19:19255842-19304842	-0.043781	lncRNA	-0.0004096	lincRNA	0.076	lncRNA	sense	intergenic	same_strand	upstream	0.128837	0.0796883	-0.693108	1	1
TCONS_00033962	XLOC_013910	1080	19:19255842-19304842	-1.4386	lncRNA	-0.090112	lincRNA	0.18	lncRNA	sense	intergenic	same_strand	upstream	0.190858	0.0610849	-1.64361	1	1
TCONS_00034583	XLOC_014157	1440	19:28892957-28911151	-2.83404	lncRNA	-0.008192	lincRNA	0.046	lncRNA	sense	intergenic	same_strand	downstream	0.149074	0.0981811	-0.602507	1	1
TCONS_00034579	XLOC_014157	3082	19:28892957-28911151	-0.633041	lncRNA	-0.0258048	lincRNA	0.054	lncRNA	sense	intergenic	same_strand	downstream	0.053008	0.0677664	0.354359	1	1
TCONS_00034790	XLOC_014229	838	19:35234584-35333885	-1.62084	lncRNA	-0.057344	lincRNA	0.046	lncRNA	sense	intergenic	same_strand	upstream	0.268821	0.267844	-0.00525244	0.99665	0.999821
TCONS_00034795	XLOC_014233	5191	19:35348256-35354523	-0.12773	lncRNA	-0.0483328	lincRNA	0.166	lncRNA	antisense	intergenic	divergent	upstream	0.518991	0.425001	-0.288245	0.5055	0.999821
TCONS_00034794	XLOC_014233	2046	19:35348256-35354523	-0.038674	lncRNA	-0.0466944	lincRNA	0.44	lncRNA	antisense	intergenic	divergent	upstream	0.396074	0.24942	-0.667193	0.61125	0.999821
TCONS_00034831	XLOC_014248	1706	19:36225946-36234184	-0.940024	lncRNA	-0.0868352	lincRNA	0.54	lncRNA	antisense	intergenic	convergent	downstream	5.94184	6.96838	0.229913	0.49305	0.999821
TCONS_00034924	XLOC_014272	1228	19:37976557-37999933	-1.63636	lncRNA	-0.0864256	lincRNA	0.408	lncRNA	antisense	intergenic	divergent	upstream	2.6966	1.36945	-0.977548	0.52685	0.999821
TCONS_00035109	XLOC_014355	601	19:41745533-41746265	-2.5002	lncRNA	-0.065536	lincRNA	0	lncRNA	sense	intergenic	same_strand	upstream	0.292788	0.204762	-0.515909	0.50885	0.999821
TCONS_00035265	XLOC_014422	1751	19:43852658-43855356	-1.02833	lncRNA	-0.0454656	lincRNA	0.054	lncRNA	antisense	intergenic	convergent	downstream	0.0216864	0.000180362	-6.90975	1	1
TCONS_00035264	XLOC_014422	1820	19:43852658-43855356	-0.918705	lncRNA	-0.0454656	lincRNA	0.046	lncRNA	antisense	intergenic	convergent	downstream	1.00413	0.666582	-0.591086	0.25825	0.999821
TCONS_00035356	XLOC_014466	1167	19:45373026-45375504	-1.34307	lncRNA	-0.0933888	lincRNA	0.092	lncRNA	antisense	intergenic	divergent	upstream	1.34274	1.15991	-0.211172	0.6503	0.999821
TCONS_00035411	XLOC_014488	904	19:47554289-47678481	-0.346956	lncRNA	-0.16384	lincRNA	0	lncRNA	antisense	intergenic	divergent	upstream	0.304446	0.171708	-0.82623	0.6824	0.999821
TCONS_00035421	XLOC_014491	4203	19:48414977-48426780	-1.60506	lncRNA	-0.0585728	lincRNA	0.012	lncRNA	sense	intergenic	same_strand	upstream	0.183338	0.2912	0.667502	0.73725	0.999821
TCONS_00035529	XLOC_014530	4658	19:50136545-50141989	-0.451444	lncRNA	-0.0253952	lincRNA	0.24	lncRNA	antisense	intergenic	convergent	downstream	0.110253	0.0817095	-0.432245	1	1
TCONS_00035641	XLOC_014591	313	19:52088486-52101968	-2.53018	lncRNA	-0.0270336	lincRNA	0.004	lncRNA	antisense	intergenic	divergent	upstream	0.0931926	0.269291	1.53088	0.52235	0.999821
TCONS_00035707	XLOC_014608	3128	19:53161798-53270409	-0.198189	lncRNA	-0.0331776	lincRNA	0.112	lncRNA	antisense	intergenic	convergent	downstream	0.084527	0.0582819	-0.536365	1	1
TCONS_00035706	XLOC_014608	2988	19:53161798-53270409	-0.342256	lncRNA	-0.0331776	lincRNA	0.126	lncRNA	antisense	intergenic	convergent	downstream	0.0633857	0.0457497	-0.470394	1	1
TCONS_00035703	XLOC_014608	5258	19:53161798-53270409	-0.242742	lncRNA	-0.0331776	lincRNA	0.166	lncRNA	antisense	intergenic	convergent	downstream	0.0554824	0.104242	0.909842	1	1
TCONS_00035704	XLOC_014608	5483	19:53161798-53270409	-0.412963	lncRNA	-0.0331776	lincRNA	0.168	lncRNA	antisense	intergenic	convergent	downstream	0.0247571	0.108086	2.12626	1	1
TCONS_00035702	XLOC_014608	5439	19:53161798-53270409	-0.35153	lncRNA	-0.0331776	lincRNA	0.168	lncRNA	antisense	intergenic	convergent	downstream	0.0602168	0.058312	-0.0463728	1	1
TCONS_00035705	XLOC_014608	5278	19:53161798-53270409	-0.313995	lncRNA	-0.0331776	lincRNA	0.168	lncRNA	antisense	intergenic	convergent	downstream	0.0807532	0.367981	2.18804	0.2851	0.999821
TCONS_00035728	XLOC_014617	870	19:53978175-54002343	-0.11778	lncRNA	-0.0147456	lincRNA	0.34	lncRNA	sense	intergenic	same_strand	upstream	0.340249	0.282627	-0.267692	0.8755	0.999821
TCONS_00035780	XLOC_014636	1671	19:55315388-55317702	-0.287988	lncRNA	-0.0282624	lincRNA	0.072	lncRNA	sense	intergenic	same_strand	downstream	0.123942	0.000231715	-9.0631	1	1
TCONS_00035783	XLOC_014636	1134	19:55315388-55317702	-1.21693	lncRNA	-0.043008	lincRNA	0.068	lncRNA	sense	intergenic	same_strand	downstream	0.0171944	0.0364858	1.08539	1	1
TCONS_00035781	XLOC_014636	1641	19:55315388-55317702	-0.274671	lncRNA	-0.0262144	lincRNA	0.044	lncRNA	sense	intergenic	same_strand	downstream	1.8883	0.585988	-1.68815	0.1021	0.999821
TCONS_00035977	XLOC_014700	2078	19:58439766-58582238	-0.780234	lncRNA	-0.0446464	lincRNA	0.004	lncRNA	antisense	intergenic	convergent	downstream	0.100235	0.0738864	-0.440013	1	1
TCONS_00035975	XLOC_014700	2438	19:58439766-58582238	-0.999736	lncRNA	-0.0446464	lincRNA	0.088	lncRNA	antisense	intergenic	convergent	downstream	0.0650657	0.0194121	-1.74494	1	1
TCONS_00035978	XLOC_014700	2531	19:58439766-58582238	-0.951544	lncRNA	-0.0446464	lincRNA	0.094	lncRNA	antisense	intergenic	convergent	downstream	0.0345712	0.153764	2.15307	1	1
TCONS_00035979	XLOC_014700	893	19:58439766-58582238	-1.17224	lncRNA	-0.0544768	lincRNA	0.046	lncRNA	antisense	intergenic	convergent	downstream	0.0934421	0.109091	0.223393	1	1
TCONS_00035976	XLOC_014700	2769	19:58439766-58582238	-0.811104	lncRNA	-0.0446464	lincRNA	0.096	lncRNA	antisense	intergenic	convergent	downstream	0.55613	0.615351	0.145989	0.80615	0.999821
TCONS_00036007	XLOC_014710	512	19:61818701-61819525	-0.312325	lncRNA	-0.0159744	lincRNA	0.03	lncRNA	sense	intergenic	same_strand	upstream	1.46659	1.45553	-0.0109138	0.9836	0.999821
TCONS_00036008	XLOC_014711	3594	19:61953236-61957335	-0.673175	lncRNA	-0.004096	lincRNA	0.178	lncRNA	antisense	intergenic	divergent	upstream	1.02666	0.886291	-0.212101	0.5755	0.999821
TCONS_00036022	XLOC_014715	7835	19:62424506-62476861	-0.43267	lncRNA	-0.0843776	lincRNA	0.14	lncRNA	antisense	intergenic	convergent	downstream	0.0174791	6.9492e-05	-7.97457	1	1
TCONS_00036024	XLOC_014715	8311	19:62424506-62476861	-0.470695	lncRNA	-0.0987136	lincRNA	0.138	lncRNA	antisense	intergenic	convergent	downstream	0.0526648	0.160509	1.60774	1	1
TCONS_00036023	XLOC_014715	7983	19:62424506-62476861	-0.423484	lncRNA	-0.107725	lincRNA	0.14	lncRNA	antisense	intergenic	convergent	downstream	0.016223	0.045102	1.47515	1	1
TCONS_00036025	XLOC_014715	7510	19:62424506-62476861	-0.564368	lncRNA	-0.0466944	lincRNA	0.142	lncRNA	antisense	intergenic	convergent	downstream	0.351384	0.378161	0.105954	0.912	0.999821
TCONS_00036188	XLOC_014787	1990	2:6785743-6825761	-0.333857	lncRNA	-0.016384	lincRNA	0.176	lncRNA	sense	intergenic	same_strand	downstream	0.221281	0.248478	0.167239	0.79685	0.999821
TCONS_00036189	XLOC_014787	618	2:6785743-6825761	-1.11502	lncRNA	-0.016384	lincRNA	0.01	lncRNA	antisense	intergenic	convergent	downstream	0.279911	0.269392	-0.0552604	0.97535	0.999821
TCONS_00036217	XLOC_014804	4296	2:14752234-14757526	-0.029012	lncRNA	-0.0135168	lincRNA	0.064	lncRNA	antisense	intergenic	divergent	upstream	0.0374696	0.0600255	0.679853	1	1
TCONS_00036235	XLOC_014815	509	2:16012479-16016854	-1.32141	lncRNA	-0.130662	lincRNA	0.02	lncRNA	NA	NA	NA	NA	0.165624	0.163166	-0.0215684	1	1
TCONS_00036264	XLOC_014833	437	2:19511458-19520200	-0.679869	lncRNA	-0.032768	lincRNA	0.206	lncRNA	antisense	intergenic	divergent	upstream	0.398122	0.579329	0.541171	0.47145	0.999821
TCONS_00036488	XLOC_014909	1044	2:37684677-37692183	-0.198671	lncRNA	-0.0249856	lincRNA	0.032	lncRNA	antisense	intergenic	divergent	upstream	4.67706	4.55547	-0.0380033	0.91445	0.999821
TCONS_00036535	XLOC_014930	248	2:44120300-44136726	-1.40985	lncRNA	-0.1024	lincRNA	0.392	lncRNA	antisense	intergenic	convergent	downstream	16.1834	10.0376	-0.689098	0.2475	0.999821
TCONS_00036690	XLOC_015012	917	2:70152416-70164844	-1.4064	lncRNA	-0.0561152	lincRNA	0.036	lncRNA	sense	intergenic	same_strand	downstream	0.275415	0.159836	-0.78502	0.35245	0.999821
TCONS_00036712	XLOC_015023	294	2:71961552-71995680	-0.045415	lncRNA	-0.059392	lincRNA	0.286	lncRNA	sense	intergenic	same_strand	upstream	0.774245	0.946345	0.289577	0.7535	0.999821
TCONS_00036768	XLOC_015042	401	2:80669334-80715087	-0.248022	lncRNA	-0.04096	lincRNA	0.11	lncRNA	sense	intergenic	same_strand	downstream	0.00386354	0.319135	6.3681	1	1
TCONS_00036770	XLOC_015043	3618	2:80915552-80923280	-0.962704	lncRNA	-0.0196608	lincRNA	0.12	lncRNA	antisense	intergenic	divergent	upstream	0.154783	0.109031	-0.505517	1	1
TCONS_00036769	XLOC_015043	3758	2:80915552-80923280	-0.770321	lncRNA	-0.0847872	lincRNA	0.124	lncRNA	antisense	intergenic	divergent	upstream	0.173901	0.175012	0.00918339	1	1
TCONS_00036939	XLOC_015105	1779	2:94785689-94857962	-0.088209	lncRNA	-0.0155648	lincRNA	0.02	lncRNA	antisense	intergenic	divergent	upstream	1.29531	1.38495	0.0965386	0.94315	0.999821
TCONS_00036954	XLOC_015114	1339	2:95717078-95763894	-0.552005	lncRNA	-0.0004096	lincRNA	0.008	lncRNA	sense	intergenic	same_strand	downstream	0.115589	0.00756461	-3.93359	1	1
TCONS_00036953	XLOC_015114	1419	2:95717078-95763894	-0.691682	lncRNA	-0.0004096	lincRNA	0.01	lncRNA	sense	intergenic	same_strand	downstream	0.175084	0.123812	-0.499898	1	1
TCONS_00037007	XLOC_015127	238	2:98256010-98256912	-1.1182	lncRNA	-0.008192	lincRNA	0.034	lncRNA	antisense	intergenic	convergent	downstream	1.09409	3.09826	1.50173	0.4675	0.999821
TCONS_00037006	XLOC_015127	249	2:98256010-98256912	-0.933692	lncRNA	-0.014336	lincRNA	0.428	lncRNA	antisense	intergenic	convergent	downstream	14.7878	11.8161	-0.323661	0.49505	0.999821
TCONS_00037223	XLOC_015228	297	2:118927747-119129265	-1.51617	lncRNA	-0.0139264	lincRNA	0.13	lncRNA	antisense	intergenic	divergent	upstream	27.1823	20.669	-0.395196	0.74225	0.999821
TCONS_00037222	XLOC_015228	421	2:118927747-119129265	-0.971658	lncRNA	-0.008192	lincRNA	0.196	lncRNA	antisense	intergenic	divergent	upstream	18.4897	16.1431	-0.195806	0.8933	0.999821
TCONS_00037221	XLOC_015228	539	2:118927747-119129265	-0.89947	lncRNA	-0.0049152	lincRNA	0.116	lncRNA	antisense	intergenic	divergent	upstream	0.564263	0.573907	0.0244485	0.9546	0.999821
TCONS_00037262	XLOC_015244	2259	2:120211641-120215216	-0.637063	lncRNA	-0.0462848	lincRNA	0.166	lncRNA	sense	intergenic	same_strand	upstream	0.134453	0.100254	-0.423441	1	1
TCONS_00037261	XLOC_015244	2283	2:120211641-120215216	-0.569942	lncRNA	-0.0462848	lincRNA	0.168	lncRNA	sense	intergenic	same_strand	upstream	0.0604065	0.0694593	0.201464	1	1
TCONS_00037293	XLOC_015257	929	2:120936172-120940877	-0.271637	lncRNA	-0.0815104	lincRNA	0.12	lncRNA	antisense	intergenic	divergent	upstream	0.285767	0.0462426	-2.62754	0.16685	0.999821
TCONS_00037468	XLOC_015327	1071	2:125832449-125845621	-0.232857	lncRNA	-0.065536	lincRNA	0.024	lncRNA	sense	intergenic	same_strand	downstream	0.14113	0.164727	0.223051	1	1
TCONS_00037469	XLOC_015327	1152	2:125832449-125845621	-0.121457	lncRNA	-0.065536	lincRNA	0.046	lncRNA	sense	intergenic	same_strand	downstream	0.045978	0.0605733	0.397737	1	1
TCONS_00037533	XLOC_015353	7099	2:127164651-127210727	-0.783337	lncRNA	-0.0299008	lincRNA	0.166	lncRNA	antisense	intergenic	divergent	upstream	0.0583648	0.00030944	-7.5593	1	1
TCONS_00037532	XLOC_015353	4738	2:127164651-127210727	-0.555274	lncRNA	-0.016384	lincRNA	0.162	lncRNA	antisense	intergenic	divergent	upstream	0.91142	1.10715	0.280661	0.84375	0.999821
TCONS_00037577	XLOC_015374	3593	2:128542643-128546486	-0.503381	lncRNA	-0.026624	lincRNA	0.052	lncRNA	sense	intergenic	same_strand	upstream	0.172656	0.118765	-0.539782	1	1
TCONS_00037580	XLOC_015376	674	2:128593589-128658858	-1.27081	lncRNA	-0.0004096	lincRNA	0.25	lncRNA	sense	intergenic	same_strand	upstream	0.0266792	0	NA	1	1
TCONS_00037579	XLOC_015376	413	2:128593589-128658858	-0.141693	lncRNA	-0.0114688	lincRNA	0.376	lncRNA	sense	intergenic	same_strand	upstream	0	0	0	1	1
TCONS_00037619	XLOC_015391	1350	2:129378992-129439234	-0.586307	lncRNA	-0.012288	lincRNA	0.028	lncRNA	sense	intergenic	same_strand	downstream	0.211816	0.156864	-0.433302	1	1
TCONS_00037615	XLOC_015391	1876	2:129378992-129439234	-0.742073	lncRNA	-0.04096	lincRNA	0.056	lncRNA	sense	intergenic	same_strand	downstream	0.52503	0.258414	-1.02272	0.5415	0.999821
TCONS_00037618	XLOC_015391	894	2:129378992-129439234	-0.385552	lncRNA	-0.0069632	lincRNA	0.078	lncRNA	sense	intergenic	same_strand	downstream	1.14245	1.04144	-0.133547	0.94355	0.999821
TCONS_00037742	XLOC_015436	893	2:132084584-132094645	-0.806196	lncRNA	-0.0507904	lincRNA	0.088	lncRNA	sense	intergenic	same_strand	upstream	0.901746	1.14151	0.340145	0.75025	0.999821
TCONS_00037822	XLOC_015462	1555	2:133971820-133988588	-1.17674	lncRNA	-0.0569344	lincRNA	0.022	lncRNA	antisense	intergenic	divergent	upstream	0.193132	0.0788412	-1.29256	1	1
TCONS_00037826	XLOC_015462	1025	2:133971820-133988588	-0.900884	lncRNA	-0.0323584	lincRNA	0.004	lncRNA	antisense	intergenic	divergent	upstream	0	0.60728	NA	0.1802	0.999821
TCONS_00037824	XLOC_015462	894	2:133971820-133988588	-0.998096	lncRNA	-0.0638976	lincRNA	0.052	lncRNA	antisense	intergenic	divergent	upstream	0.116423	0.640034	2.45877	0.2081	0.999821
TCONS_00037825	XLOC_015462	1386	2:133971820-133988588	-1.21778	lncRNA	-0.0569344	lincRNA	0.012	lncRNA	antisense	intergenic	divergent	upstream	0.26238	0.664663	1.34097	0.56605	0.999821
TCONS_00037827	XLOC_015462	576	2:133971820-133988588	-0.530461	lncRNA	-0.0978944	lincRNA	0.522	lncRNA	antisense	intergenic	divergent	upstream	0.689191	0.368689	-0.902501	0.59085	0.999821
TCONS_00037823	XLOC_015462	1009	2:133971820-133988588	-0.887993	lncRNA	-0.059392	lincRNA	0.018	lncRNA	antisense	intergenic	divergent	upstream	0.61988	0.29036	-1.09414	0.6436	0.999821
TCONS_00037830	XLOC_015465	328	2:133988832-133989320	-0.476066	lncRNA	-0.02048	lincRNA	0.14	lncRNA	antisense	intergenic	convergent	downstream	11.6552	9.08798	-0.358947	0.4326	0.999821
TCONS_00038004	XLOC_015517	1396	2:5081146-5082666	-0.029601	lncRNA	-0.0602112	lincRNA	0.292	lncRNA	sense	intergenic	same_strand	upstream	0.288673	0.170067	-0.763337	0.2291	0.999821
TCONS_00038090	XLOC_015547	820	2:15656628-15659296	-2.16746	lncRNA	-0.073728	lincRNA	0.018	lncRNA	sense	intergenic	same_strand	downstream	0.114998	0.148147	0.36542	1	1
TCONS_00038091	XLOC_015547	1637	2:15656628-15659296	-1.10667	lncRNA	-0.14377	lincRNA	0	lncRNA	sense	intergenic	same_strand	downstream	0.258727	0.341538	0.400618	0.51365	0.999821
TCONS_00038098	XLOC_015551	215	2:17772227-17776283	-2.18982	lncRNA	-0.0282624	lincRNA	0.226	lncRNA	antisense	intergenic	divergent	upstream	2.53813	4.98914	0.975022	0.12565	0.999821
TCONS_00038171	XLOC_015590	4050	2:22165653-22394217	-0.186336	lncRNA	-0.0663552	lincRNA	0.412	lncRNA	antisense	intergenic	divergent	upstream	0.0702311	0.0542182	-0.373332	1	1
TCONS_00038173	XLOC_015590	3999	2:22165653-22394217	-0.322971	lncRNA	-0.0663552	lincRNA	0.414	lncRNA	antisense	intergenic	divergent	upstream	0.362111	0.242075	-0.580978	0.61375	0.999821
TCONS_00038184	XLOC_015591	352	2:22165653-22394217	-1.0734	lncRNA	-0.0004096	lincRNA	0.006	lncRNA	antisense	intergenic	divergent	upstream	2.14903	1.35102	-0.669641	0.5207	0.999821
TCONS_00038336	XLOC_015666	4388	2:34481978-34826834	-0.556749	lncRNA	-0.0090112	lincRNA	0.19	lncRNA	antisense	intergenic	divergent	upstream	0.503988	0.43506	-0.212177	0.8689	0.999821
TCONS_00038570	XLOC_015749	372	2:62649167-62681986	-0.071509	lncRNA	-0.0749568	lincRNA	0.058	lncRNA	sense	intergenic	same_strand	upstream	0.20822	0.497927	1.25783	0.4028	0.999821
TCONS_00038608	XLOC_015763	1946	2:65766568-65865545	-0.290077	lncRNA	-0.0241664	lincRNA	0	lncRNA	antisense	intergenic	divergent	upstream	4.01981e-05	0.0631876	10.6183	1	1
TCONS_00038610	XLOC_015763	2339	2:65766568-65865545	-0.053178	lncRNA	-0.0241664	lincRNA	0	lncRNA	antisense	intergenic	divergent	upstream	0.146676	0.218265	0.573445	1	1
TCONS_00038604	XLOC_015763	2113	2:65766568-65865545	-0.172382	lncRNA	-0.0241664	lincRNA	0.212	lncRNA	sense	intergenic	same_strand	upstream	0.213962	0.0744737	-1.52255	1	1
TCONS_00038609	XLOC_015763	2116	2:65766568-65865545	-0.236297	lncRNA	-0.0241664	lincRNA	0	lncRNA	antisense	intergenic	divergent	upstream	0.412012	0.187414	-1.13646	0.55405	0.999821
TCONS_00038606	XLOC_015763	2090	2:65766568-65865545	-0.010095	lncRNA	-0.0241664	lincRNA	0	lncRNA	antisense	intergenic	divergent	upstream	0.37055	0.331873	-0.159036	0.92745	0.999821
TCONS_00038625	XLOC_015773	231	2:72032683-72042492	-1.93985	lncRNA	-0.0356352	lincRNA	0.002	lncRNA	antisense	intergenic	divergent	upstream	1.53523	2.28317	0.572585	0.4483	0.999821
TCONS_00038686	XLOC_015793	931	2:83225153-83233575	-0.404765	lncRNA	-0.069632	lincRNA	0	lncRNA	NA	NA	NA	NA	0.294387	0.260676	-0.175452	0.81025	0.999821
TCONS_00038795	XLOC_015827	940	2:90232343-90248491	-0.635203	lncRNA	-0.0622592	lincRNA	0.016	lncRNA	antisense	intergenic	convergent	downstream	0.681793	0.39282	-0.795466	0.193	0.999821
TCONS_00038862	XLOC_015849	466	2:95717078-95763894	-0.051365	lncRNA	-0.0032768	lincRNA	0.074	lncRNA	sense	intergenic	same_strand	downstream	2.25177	1.76168	-0.354106	0.5689	0.999821
TCONS_00039052	XLOC_015928	1330	2:110097759-110099870	-0.257434	lncRNA	-0.053248	lincRNA	0.01	lncRNA	NA	NA	NA	NA	0.186741	0.0481669	-1.95492	1	1
TCONS_00039097	XLOC_015951	1055	2:116299720-116377650	-0.451649	lncRNA	-0.0233472	lincRNA	0.01	lncRNA	sense	intergenic	same_strand	upstream	0.156092	0.0642147	-1.28142	1	1
TCONS_00039095	XLOC_015951	1124	2:116299720-116377650	-0.321044	lncRNA	-0.0233472	lincRNA	0.018	lncRNA	sense	intergenic	same_strand	upstream	0.299802	0.0336398	-3.15577	0.31555	0.999821
TCONS_00039096	XLOC_015951	1033	2:116299720-116377650	-0.725983	lncRNA	-0.0233472	lincRNA	0.01	lncRNA	sense	intergenic	same_strand	upstream	0.233636	0.200064	-0.223801	0.8853	0.999821
TCONS_00039167	XLOC_015984	1005	2:119958939-119970588	-1.73149	lncRNA	-0.016384	lincRNA	0	lncRNA	antisense	intergenic	divergent	upstream	0.082902	0.093948	0.180455	1	1
TCONS_00039168	XLOC_015984	1351	2:119958939-119970588	-1.20482	lncRNA	-0.0856064	lincRNA	0.004	lncRNA	antisense	intergenic	divergent	upstream	0.231512	0.113489	-1.02854	0.54935	0.999821
TCONS_00039169	XLOC_015984	1230	2:119958939-119970588	-1.56938	lncRNA	-0.016384	lincRNA	0.04	lncRNA	antisense	intergenic	divergent	upstream	0.357219	0.337214	-0.0831478	0.9595	0.999821
TCONS_00039412	XLOC_016074	8421	2:126728053-126738234	-0.521668	lncRNA	-0.0397312	lincRNA	0.032	lncRNA	antisense	intergenic	convergent	downstream	0.000764322	0	NA	1	1
TCONS_00039414	XLOC_016074	9568	2:126728053-126738234	-1.0821	lncRNA	NA	lincRNA	0.006	lncRNA	antisense	intergenic	convergent	downstream	9.88755	7.89758	-0.324203	0.22405	0.999821
TCONS_00039545	XLOC_016118	1904	2:129731187-129735189	-0.848414	lncRNA	-0.0114688	lincRNA	0.038	lncRNA	antisense	intergenic	convergent	downstream	0.226635	0.147531	-0.619355	0.3518	0.999821
TCONS_00039551	XLOC_016120	9319	2:129753088-129762851	-1.09723	lncRNA	-0.0516096	lincRNA	0.04	lncRNA	sense	intergenic	same_strand	upstream	0.0635871	0.0465321	-0.450508	1	1
TCONS_00039570	XLOC_016134	633	2:130146387-130253627	-0.417036	lncRNA	-0.14336	lincRNA	0	lncRNA	antisense	intergenic	convergent	downstream	0.400039	0.338713	-0.240077	0.863	0.999821
TCONS_00039582	XLOC_016138	570	2:130146387-130253627	-1.60982	lncRNA	-0.0118784	lincRNA	0	lncRNA	antisense	intergenic	divergent	upstream	0.0968751	0.052985	-0.870542	1	1
TCONS_00039576	XLOC_016138	1365	2:130146387-130253627	-1.56635	lncRNA	-0.0118784	lincRNA	0	lncRNA	antisense	intergenic	convergent	downstream	0.615216	0.227413	-1.43578	0.3274	0.999821
TCONS_00039574	XLOC_016138	4467	2:130146387-130253627	-1.07327	lncRNA	-0.14336	lincRNA	0.008	lncRNA	antisense	intergenic	convergent	downstream	0.239677	0.220315	-0.121521	0.9339	0.999821
TCONS_00039648	XLOC_016167	3984	2:131930120-131935163	-0.740896	lncRNA	-0.0028672	lincRNA	0.002	lncRNA	antisense	intergenic	divergent	upstream	0	0	0	1	1
TCONS_00039650	XLOC_016167	3248	2:131930120-131935163	-0.643146	lncRNA	-0.0028672	lincRNA	0.004	lncRNA	antisense	intergenic	divergent	upstream	0.0387456	0.0292167	-0.407237	1	1
TCONS_00039645	XLOC_016167	3507	2:131930120-131935163	-0.997322	lncRNA	-0.0540672	lincRNA	0.002	lncRNA	antisense	intergenic	divergent	upstream	0.000569968	0.0797777	7.12896	1	1
TCONS_00039651	XLOC_016167	4020	2:131930120-131935163	-0.471195	lncRNA	-0.0540672	lincRNA	0.056	lncRNA	antisense	intergenic	divergent	upstream	0.174396	0.169777	-0.0387241	1	1
TCONS_00039652	XLOC_016167	3497	2:131930120-131935163	-0.68041	lncRNA	-0.0540672	lincRNA	0.002	lncRNA	antisense	intergenic	divergent	upstream	1.39757	1.26783	-0.140561	0.7617	0.999821
TCONS_00039698	XLOC_016188	405	2:133660211-133698614	-2.04711	lncRNA	-0.024576	lincRNA	0.028	lncRNA	sense	intergenic	same_strand	upstream	171.577	161.23	-0.0897348	0.7948	0.999821
TCONS_00039732	XLOC_016209	1958	2:136159852-136162480	-0.714229	lncRNA	-0.0311296	lincRNA	0.058	lncRNA	antisense	intergenic	divergent	upstream	0.141983	0.197694	0.477549	1	1
TCONS_00039733	XLOC_016209	2291	2:136159852-136162480	-0.967119	lncRNA	-0.0311296	lincRNA	0.312	lncRNA	antisense	intergenic	divergent	upstream	0.140944	0.32384	1.20016	0.3331	0.999821
TCONS_00039731	XLOC_016209	2175	2:136159852-136162480	-0.968274	lncRNA	-0.0311296	lincRNA	0.152	lncRNA	antisense	intergenic	divergent	upstream	0.443942	0.303653	-0.547946	0.54685	0.999821
TCONS_00040076	XLOC_016369	687	20:31317797-31350848	-0.505857	lncRNA	-0.012288	lincRNA	0.176	lncRNA	sense	intergenic	same_strand	upstream	0.136034	0.197226	0.535888	1	1
TCONS_00040435	XLOC_016535	1418	20:263037-264882	-1.6313	lncRNA	-0.0016384	lincRNA	0.016	lncRNA	sense	intergenic	same_strand	upstream	0.781112	0.913972	0.22662	0.64585	0.999821
TCONS_00040473	XLOC_016551	1102	20:4675856-4680566	-1.10158	lncRNA	-0.02048	lincRNA	0.068	lncRNA	antisense	intergenic	convergent	downstream	0.105995	0.145073	0.452778	1	1
TCONS_00040474	XLOC_016552	897	20:4745809-4748703	-1.27837	lncRNA	-0.0008192	lincRNA	0	lncRNA	antisense	intergenic	divergent	upstream	0.125726	0.141278	0.168251	1	1
TCONS_00040566	XLOC_016581	1732	20:10024137-10034777	-0.621007	lncRNA	-0.0172032	lincRNA	0	lncRNA	antisense	intergenic	divergent	upstream	0.265731	0.426013	0.680928	0.4508	0.999821
TCONS_00040708	XLOC_016624	3943	20:18161362-18184525	-1.06256	lncRNA	-0.004096	lincRNA	0.188	lncRNA	sense	intergenic	same_strand	downstream	0.000169163	1.74759e-05	-3.27498	1	1
TCONS_00040709	XLOC_016624	5583	20:18161362-18184525	-1.00376	lncRNA	-0.004096	lincRNA	0.196	lncRNA	sense	intergenic	same_strand	downstream	0.187586	0.153148	-0.292631	1	1
TCONS_00040710	XLOC_016624	3819	20:18161362-18184525	-0.603565	lncRNA	-0.028672	lincRNA	0.538	lncRNA	sense	intergenic	same_strand	downstream	0.274395	0.223647	-0.29503	0.73115	0.999821
TCONS_00040725	XLOC_016630	2320	20:18744823-19384980	-0.460182	lncRNA	-0.0221184	lincRNA	0.116	lncRNA	antisense	intergenic	convergent	downstream	1.51591	0.681069	-1.15431	0.2553	0.999821
TCONS_00040723	XLOC_016630	2252	20:18744823-19384980	-0.485653	lncRNA	-0.0221184	lincRNA	0.102	lncRNA	antisense	intergenic	convergent	downstream	2.00509	0.947371	-1.08166	0.31425	0.999821
TCONS_00040765	XLOC_016641	6116	20:22472218-22482177	-0.134804	lncRNA	-0.0032768	lincRNA	0.07	lncRNA	sense	intergenic	same_strand	upstream	0	0.0182736	NA	1	1
TCONS_00040763	XLOC_016641	6301	20:22472218-22482177	-0.197986	lncRNA	-0.0032768	lincRNA	0.074	lncRNA	sense	intergenic	same_strand	upstream	0.104641	0.0479757	-1.12507	1	1
TCONS_00040764	XLOC_016641	7441	20:22472218-22482177	-0.408774	lncRNA	-0.0032768	lincRNA	0.07	lncRNA	sense	intergenic	same_strand	upstream	0.95246	0.360222	-1.40277	0.07695	0.999821
TCONS_00040761	XLOC_016641	6687	20:22472218-22482177	-0.24092	lncRNA	-0.0032768	lincRNA	0.072	lncRNA	sense	intergenic	same_strand	upstream	1.14821	0.260745	-2.13868	0.10355	0.999821
TCONS_00040766	XLOC_016641	8044	20:22472218-22482177	-0.33112	lncRNA	-0.0032768	lincRNA	0.07	lncRNA	sense	intergenic	same_strand	upstream	0.493	0.403415	-0.289324	0.66385	0.999821
TCONS_00040768	XLOC_016641	1971	20:22472218-22482177	-1.62096	lncRNA	-0.02048	lincRNA	0.054	lncRNA	sense	intergenic	same_strand	upstream	0.444396	0.344909	-0.365627	0.85055	0.999821
TCONS_00040860	XLOC_016681	2361	20:33721779-33758440	-1.07128	lncRNA	-0.053248	lincRNA	0.018	lncRNA	sense	intergenic	same_strand	downstream	0.00960775	0.0597772	2.63732	1	1
TCONS_00040858	XLOC_016681	2710	20:33721779-33758440	-0.83752	lncRNA	-0.053248	lincRNA	0.022	lncRNA	sense	intergenic	same_strand	downstream	0.0380138	0.0626016	0.719674	1	1
TCONS_00040979	XLOC_016740	1643	20:58602068-58632282	-0.33888	lncRNA	-0.0049152	lincRNA	0.004	lncRNA	sense	intergenic	same_strand	downstream	0.205304	0.231107	0.170799	0.7938	0.999821
TCONS_00041029	XLOC_016759	5216	20:65421833-65427629	-0.367951	lncRNA	-0.028672	lincRNA	0.012	lncRNA	sense	intergenic	same_strand	downstream	0.748598	0.590465	-0.34234	0.33385	0.999821
TCONS_00041075	XLOC_016785	808	20:71536613-71553867	-0.564958	lncRNA	-0.0393216	lincRNA	0.024	lncRNA	antisense	intergenic	convergent	downstream	0.111982	0.277706	1.31028	0.4153	0.999821
TCONS_00041099	XLOC_016791	238	20:71652681-71653235	-1.80359	lncRNA	-0.0659456	lincRNA	0.02	lncRNA	sense	intergenic	same_strand	upstream	1.6481	1.25081	-0.397949	0.61315	0.999821
TCONS_00041181	XLOC_016845	9120	21:3615771-3628156	-0.589274	lncRNA	-0.008192	lincRNA	0.008	lncRNA	NA	NA	NA	NA	1.23638	1.98383	0.682168	0.0183	0.999821
TCONS_00041379	XLOC_016942	4128	21:22720604-22740504	-0.237146	lncRNA	-0.034816	lincRNA	0.012	lncRNA	antisense	intergenic	convergent	downstream	0.371279	0.370226	-0.00410122	0.9975	0.999821
TCONS_00041396	XLOC_016947	7774	21:23051150-23060903	-0.249084	lncRNA	-0.0249856	lincRNA	0.136	lncRNA	sense	intergenic	same_strand	downstream	0.0154537	0.00702473	-1.13744	1	1
TCONS_00041393	XLOC_016947	7991	21:23051150-23060903	-0.228848	lncRNA	-0.0249856	lincRNA	0.136	lncRNA	sense	intergenic	same_strand	downstream	0.0460346	0.0139638	-1.72102	1	1
TCONS_00041395	XLOC_016947	6745	21:23051150-23060903	-0.428017	lncRNA	-0.008192	lincRNA	0.136	lncRNA	sense	intergenic	same_strand	downstream	1.4544	1.24627	-0.222804	0.54095	0.999821
TCONS_00041411	XLOC_016955	964	21:23495372-23500162	-1.96485	lncRNA	-0.0004096	lincRNA	0.068	lncRNA	antisense	intergenic	convergent	downstream	5.69965e-05	0.000107772	0.919037	1	1
TCONS_00041414	XLOC_016955	1024	21:23495372-23500162	-1.55286	lncRNA	-0.073728	lincRNA	0	lncRNA	antisense	intergenic	convergent	downstream	0.177048	0.0962857	-0.878746	1	1
TCONS_00041412	XLOC_016955	886	21:23495372-23500162	-2.20296	lncRNA	-0.0004096	lincRNA	0.068	lncRNA	antisense	intergenic	convergent	downstream	0.896781	0.780834	-0.19974	0.90285	0.999821
TCONS_00041410	XLOC_016955	731	21:23495372-23500162	-1.0582	lncRNA	-0.0004096	lincRNA	0	lncRNA	antisense	intergenic	convergent	downstream	0.799191	0.894472	0.162496	0.91185	0.999821
TCONS_00041413	XLOC_016955	949	21:23495372-23500162	-1.73494	lncRNA	-0.073728	lincRNA	0	lncRNA	antisense	intergenic	convergent	downstream	0.340056	0.351848	0.0491781	0.97725	0.999821
TCONS_00041488	XLOC_016995	512	21:28109756-28110996	-1.03241	lncRNA	-0.036864	lincRNA	0.076	lncRNA	antisense	intergenic	divergent	upstream	0.342388	0.200716	-0.770475	0.40435	0.999821
TCONS_00041490	XLOC_016996	5276	21:28220548-28226322	-0.129745	lncRNA	-0.0790528	lincRNA	0.024	lncRNA	NA	NA	NA	NA	0.145025	0.051988	-1.48005	1	1
TCONS_00041491	XLOC_016996	4965	21:28220548-28226322	-0.70028	lncRNA	-0.0401408	lincRNA	0.024	lncRNA	NA	NA	NA	NA	4.04896	4.15334	0.0367197	0.93135	0.999821
TCONS_00041494	XLOC_016999	999	21:28286286-28310731	-0.881324	lncRNA	-0.077824	lincRNA	0.042	lncRNA	NA	NA	NA	NA	0.144868	0.186753	0.366392	1	1
TCONS_00041561	XLOC_017025	3087	21:31438043-31441240	-0.472477	lncRNA	-0.0651264	lincRNA	0.066	lncRNA	sense	intergenic	same_strand	downstream	0.444881	0.558649	0.328525	0.4843	0.999821
TCONS_00041726	XLOC_017095	1631	21:45388222-45391889	-1.13671	lncRNA	-0.073728	lincRNA	0	lncRNA	antisense	intergenic	divergent	upstream	0.222924	0.248941	0.15925	0.85645	0.999821
TCONS_00041790	XLOC_017123	570	21:49783510-49813875	-0.029914	lncRNA	-0.069632	lincRNA	0.032	lncRNA	antisense	intergenic	divergent	upstream	0.161644	0.175286	0.11689	1	1
TCONS_00041789	XLOC_017123	697	21:49783510-49813875	-0.056706	lncRNA	-0.069632	lincRNA	0.024	lncRNA	antisense	intergenic	divergent	upstream	0.239622	0.104579	-1.19617	0.28745	0.999821
TCONS_00041860	XLOC_017149	1305	21:56855445-56869290	-0.540863	lncRNA	-0.02048	lincRNA	0.006	lncRNA	sense	intergenic	same_strand	upstream	0.161611	0.138594	-0.22166	1	1
TCONS_00041936	XLOC_017181	3620	21:59867835-59872043	-0.565003	lncRNA	-0.07168	lincRNA	0.25	lncRNA	sense	intergenic	same_strand	downstream	0.023954	0.0626014	1.38593	1	1
TCONS_00041935	XLOC_017181	3502	21:59867835-59872043	-0.534023	lncRNA	-0.07168	lincRNA	0.266	lncRNA	sense	intergenic	same_strand	downstream	0.140975	0.102891	-0.454322	1	1
TCONS_00041952	XLOC_017193	2715	21:61964021-61969954	-0.546315	lncRNA	-0.0278528	lincRNA	0.048	lncRNA	antisense	intergenic	divergent	upstream	0.382907	0.176037	-1.12112	0.42025	0.999821
TCONS_00041955	XLOC_017193	2666	21:61964021-61969954	-0.587217	lncRNA	-0.0397312	lincRNA	0.092	lncRNA	antisense	intergenic	divergent	upstream	0.186951	0.371963	0.992499	0.495	0.999821
TCONS_00041953	XLOC_017193	1660	21:61964021-61969954	-1.76232	lncRNA	-0.028672	lincRNA	0.244	lncRNA	antisense	intergenic	divergent	upstream	0.712798	0.626725	-0.18566	0.8649	0.999821
TCONS_00041954	XLOC_017193	1684	21:61964021-61969954	-1.6138	lncRNA	-0.028672	lincRNA	0.246	lncRNA	antisense	intergenic	divergent	upstream	0.298974	0.343089	0.19856	0.9201	0.999821
TCONS_00042007	XLOC_017213	3552	21:66254642-66261094	-0.649588	lncRNA	-0.004096	lincRNA	0.05	lncRNA	antisense	intergenic	divergent	upstream	0.169063	0.0726604	-1.21832	1	1
TCONS_00042006	XLOC_017213	4626	21:66254642-66261094	-1.11518	lncRNA	-0.006144	lincRNA	0.07	lncRNA	antisense	intergenic	divergent	upstream	0.0632547	0.0271973	-1.21771	1	1
TCONS_00042512	XLOC_017451	535	21:14507513-14522279	-0.591943	lncRNA	-0.0004096	lincRNA	0	lncRNA	sense	intergenic	same_strand	upstream	17.0477	13.506	-0.335974	0.6023	0.999821
TCONS_00042510	XLOC_017451	863	21:14507513-14522279	-1.45554	lncRNA	-0.0004096	lincRNA	0	lncRNA	sense	intergenic	same_strand	upstream	6.1525	6.27605	0.0286838	0.964	0.999821
TCONS_00042522	XLOC_017454	1732	21:14567263-14577059	-0.884777	lncRNA	-0.06144	lincRNA	0.088	lncRNA	sense	intergenic	same_strand	upstream	0.0262728	0.0658551	1.32573	1	1
TCONS_00042520	XLOC_017454	1374	21:14567263-14577059	-1.74297	lncRNA	-0.06144	lincRNA	0.302	lncRNA	sense	intergenic	same_strand	upstream	0	0	0	1	1
TCONS_00042521	XLOC_017454	1729	21:14567263-14577059	-0.920537	lncRNA	-0.06144	lincRNA	0.088	lncRNA	sense	intergenic	same_strand	upstream	0.436067	0.412681	-0.0795223	0.91875	0.999821
TCONS_00042518	XLOC_017454	608	21:14567263-14577059	-1.13453	lncRNA	-0.0622592	lincRNA	0.01	lncRNA	sense	intergenic	same_strand	upstream	1.17351	1.15879	-0.0182112	0.9841	0.999821
TCONS_00042565	XLOC_017477	1464	21:20056950-20410799	-0.021743	lncRNA	-0.0385024	lincRNA	0.002	lncRNA	antisense	intergenic	divergent	upstream	0.155015	0.0262637	-2.56127	1	1
TCONS_00042660	XLOC_017514	5339	21:22249842-22260063	-0.25629	lncRNA	-0.0221184	lincRNA	0.338	lncRNA	sense	intergenic	same_strand	downstream	0.358181	0.341165	-0.0702194	0.86505	0.999821
TCONS_00042760	XLOC_017554	987	21:27317816-27321704	-1.75373	lncRNA	-0.106496	lincRNA	0.012	lncRNA	sense	intergenic	same_strand	downstream	0.0476155	0.0402267	-0.243279	1	1
TCONS_00042761	XLOC_017554	2598	21:27317816-27321704	-0.352604	lncRNA	-0.0372736	lincRNA	0.076	lncRNA	sense	intergenic	same_strand	downstream	0.403622	0.468612	0.215389	0.67545	0.999821
TCONS_00042799	XLOC_017571	1675	21:29521757-29524490	-0.363275	lncRNA	-0.106496	lincRNA	0.12	lncRNA	antisense	intergenic	divergent	upstream	0.314805	0.273486	-0.202994	0.7876	0.999821
TCONS_00042809	XLOC_017577	331	21:31029286-31033263	-2.36637	lncRNA	-0.0077824	lincRNA	0.128	lncRNA	antisense	intergenic	convergent	downstream	0.679918	0.59177	-0.200324	0.83405	0.999821
TCONS_00043006	XLOC_017636	1706	21:42373173-42389727	-1.23524	lncRNA	-0.04096	lincRNA	0	lncRNA	sense	intergenic	same_strand	downstream	1.89761e-05	0.294539	13.922	0.3919	0.999821
TCONS_00043302	XLOC_017760	2687	21:65978510-65981947	-0.404764	lncRNA	-0.026624	lincRNA	0.22	lncRNA	sense	intergenic	same_strand	upstream	0.259849	0.162918	-0.673532	0.5124	0.999821
TCONS_00043408	XLOC_017806	1575	21:70108691-70111112	-0.087	lncRNA	-0.0380928	lincRNA	0.12	lncRNA	sense	intergenic	same_strand	downstream	0.114047	0.232592	1.02817	0.2445	0.999821
TCONS_00043631	XLOC_017910	2128	22:10924343-10938677	-2.1483	lncRNA	-0.057344	lincRNA	0.006	lncRNA	sense	intergenic	same_strand	upstream	0.147907	0.215141	0.54059	1	1
TCONS_00043630	XLOC_017910	1106	22:10924343-10938677	-1.02968	lncRNA	-0.229376	lincRNA	0	lncRNA	sense	intergenic	same_strand	downstream	0.409598	0.299435	-0.451969	0.59795	0.999821
TCONS_00043669	XLOC_017922	4971	22:11813888-11894086	-1.3562	lncRNA	-0.004096	lincRNA	0.014	lncRNA	sense	intergenic	same_strand	downstream	0.00569852	0	NA	1	1
TCONS_00043759	XLOC_017963	1422	22:15358173-15362586	-1.12032	lncRNA	NA	lincRNA	0	lncRNA	sense	intergenic	same_strand	upstream	4.12372	1.72261	-1.25935	0.44465	0.999821
TCONS_00043761	XLOC_017963	1410	22:15358173-15362586	-1.15964	lncRNA	-0.282214	lincRNA	0	lncRNA	sense	intergenic	same_strand	upstream	3.13996	3.35401	0.0951411	0.9427	0.999821
TCONS_00043815	XLOC_017980	666	22:16470231-16493509	-1.18653	lncRNA	-0.0004096	lincRNA	0	lncRNA	sense	intergenic	same_strand	upstream	0	0.00854609	NA	1	1
TCONS_00043828	XLOC_017986	731	22:16660491-16665262	-0.348491	lncRNA	-0.059392	lincRNA	0.456	lncRNA	antisense	intergenic	convergent	downstream	0.287194	0.105835	-1.44021	0.2632	0.999821
TCONS_00043985	XLOC_018058	419	22:42132056-42134601	-0.789964	lncRNA	-0.022528	lincRNA	0.06	lncRNA	sense	intergenic	same_strand	downstream	2.65556	2.59101	-0.0355046	0.94395	0.999821
TCONS_00044026	XLOC_018068	2353	22:44137003-44140268	-0.537538	lncRNA	-0.180224	lincRNA	0.154	lncRNA	sense	intergenic	same_strand	upstream	0.060608	0.0208863	-1.53695	1	1
TCONS_00044031	XLOC_018072	1035	22:44183891-44206357	-0.181149	lncRNA	-0.0004096	lincRNA	0.038	lncRNA	antisense	intergenic	divergent	upstream	0.204333	0.151808	-0.428676	1	1
TCONS_00044186	XLOC_018119	977	22:49946212-49952344	-0.092184	lncRNA	-0.0671744	lincRNA	0.366	lncRNA	antisense	intergenic	divergent	upstream	0.212144	0.24087	0.183209	0.89515	0.999821
TCONS_00044230	XLOC_018136	3185	22:50907575-50912173	-0.641518	lncRNA	-0.0229376	lincRNA	0.268	lncRNA	sense	intergenic	same_strand	upstream	0.193226	0.173764	-0.153159	1	1
TCONS_00044380	XLOC_018182	2313	22:52268880-52274543	-0.645542	lncRNA	-0.004096	lincRNA	0.11	lncRNA	sense	intergenic	same_strand	downstream	0.0763895	0.100188	0.391263	1	1
TCONS_00044381	XLOC_018182	2292	22:52268880-52274543	-0.726205	lncRNA	-0.0589824	lincRNA	0.11	lncRNA	sense	intergenic	same_strand	downstream	0.165301	0.13011	-0.345372	1	1
TCONS_00044540	XLOC_018245	3174	22:57331956-57336265	-0.265424	lncRNA	-0.0425984	lincRNA	0.008	lncRNA	antisense	intergenic	divergent	upstream	5.27916	4.9384	-0.0962634	0.72175	0.999821
TCONS_00044567	XLOC_018259	1118	22:58286114-58294273	-0.143559	lncRNA	-0.0364544	lincRNA	0.086	lncRNA	antisense	intergenic	divergent	upstream	0.256727	0.217157	-0.241493	0.70045	0.999821
TCONS_00044571	XLOC_018262	1571	22:58444405-58535325	-0.178031	lncRNA	-0.0577536	lincRNA	0.138	lncRNA	antisense	intergenic	divergent	upstream	1.17234	0.957946	-0.291376	0.848	0.999821
TCONS_00044577	XLOC_018266	950	22:58570724-58575323	-1.03544	lncRNA	-0.0299008	lincRNA	0.23	lncRNA	antisense	intergenic	divergent	upstream	0.283326	0.250509	-0.1776	0.8098	0.999821
TCONS_00044622	XLOC_018283	510	22:59732524-59735283	-2.52637	lncRNA	-0.045056	lincRNA	0.01	lncRNA	antisense	intergenic	divergent	upstream	0.310463	0.166807	-0.89624	0.6723	0.999821
TCONS_00044772	XLOC_018346	1645	22:7035212-7101326	-1.51616	lncRNA	-0.016384	lincRNA	0.044	lncRNA	sense	intergenic	same_strand	downstream	0.151628	0.163096	0.105184	1	1
TCONS_00044771	XLOC_018346	1510	22:7035212-7101326	-1.25189	lncRNA	-0.151552	lincRNA	0.026	lncRNA	sense	intergenic	same_strand	downstream	0.139355	0.151692	0.122385	1	1
TCONS_00044812	XLOC_018358	2479	22:10376646-10586115	-1.2495	lncRNA	-0.0692224	lincRNA	0.01	lncRNA	antisense	intergenic	divergent	upstream	0.0770254	0.120189	0.641903	1	1
TCONS_00044863	XLOC_018380	440	22:14389441-14401903	-1.00561	lncRNA	-0.0704512	lincRNA	0.41	lncRNA	antisense	intergenic	divergent	upstream	5.2342	5.60506	0.0987597	0.89995	0.999821
TCONS_00044864	XLOC_018380	437	22:14389441-14401903	-1.22777	lncRNA	-0.0647168	lincRNA	0.388	lncRNA	antisense	intergenic	divergent	upstream	6.70098	6.4772	-0.0490031	0.9418	0.999821
TCONS_00044910	XLOC_018404	814	22:16512748-16514079	-1.35811	lncRNA	-0.049152	lincRNA	0.214	lncRNA	antisense	intergenic	divergent	upstream	0.707672	0.436355	-0.697578	0.32705	0.999821
TCONS_00045075	XLOC_018444	4265	22:29147740-29196185	-1.04841	lncRNA	-0.0192512	lincRNA	0.002	lncRNA	antisense	intergenic	convergent	downstream	0.081019	0.0516048	-0.650757	1	1
TCONS_00045074	XLOC_018444	4268	22:29147740-29196185	-1.04441	lncRNA	-0.0192512	lincRNA	0.002	lncRNA	antisense	intergenic	convergent	downstream	1.22615	0.477382	-1.36092	0.00335	0.687701
TCONS_00045115	XLOC_018464	387	22:37583134-37718038	-0.897138	lncRNA	-0.0004096	lincRNA	0.302	lncRNA	sense	intergenic	same_strand	upstream	3.31244	2.54983	-0.37749	0.7584	0.999821
TCONS_00045146	XLOC_018479	2278	22:43413165-43432073	-1.0891	lncRNA	-0.036864	lincRNA	0.04	lncRNA	sense	intergenic	same_strand	upstream	0.694912	0.509452	-0.447885	0.8361	0.999821
TCONS_00045340	XLOC_018535	1893	22:50279604-50281626	-1.42768	lncRNA	-0.0233472	lincRNA	0.162	lncRNA	sense	intergenic	same_strand	downstream	1.50375	1.3901	-0.113375	0.7667	0.999821
TCONS_00045344	XLOC_018537	3669	22:50336520-50359559	-0.769784	lncRNA	-0.0253952	lincRNA	0.068	lncRNA	sense	intergenic	same_strand	downstream	0.486893	0.467016	-0.0601331	0.9653	0.999821
TCONS_00045466	XLOC_018574	1350	22:51992007-52003755	-0.125341	lncRNA	-0.032768	lincRNA	0.066	lncRNA	antisense	intergenic	divergent	upstream	4.59637	4.30506	-0.0944603	0.8765	0.999821
TCONS_00045467	XLOC_018574	1929	22:51992007-52003755	-0.324255	lncRNA	-0.0442368	lincRNA	0.23	lncRNA	antisense	intergenic	divergent	upstream	1.33397	1.26888	-0.0721721	0.9485	0.999821
TCONS_00045487	XLOC_018585	2629	22:52639382-52642095	-1.41272	lncRNA	-0.0684032	lincRNA	0.004	lncRNA	antisense	intergenic	divergent	upstream	5.7005	6.92964	0.281691	0.29075	0.999821
TCONS_00045537	XLOC_018599	3922	22:53558852-53564051	-0.189085	lncRNA	-0.006144	lincRNA	0.132	lncRNA	antisense	intergenic	convergent	downstream	0.0492771	0.0708534	0.523921	1	1
TCONS_00045541	XLOC_018599	3790	22:53558852-53564051	-0.047245	lncRNA	-0.006144	lincRNA	0.136	lncRNA	antisense	intergenic	convergent	downstream	0.117785	0.0604241	-0.962965	1	1
TCONS_00045571	XLOC_018612	2280	22:54255567-54259159	-0.444591	lncRNA	-0.004096	lincRNA	0.022	lncRNA	sense	intergenic	same_strand	downstream	9.89153	10.7661	0.122231	0.63765	0.999821
TCONS_00045601	XLOC_018625	728	22:55808252-55809961	-1.62934	lncRNA	-0.0139264	lincRNA	0	lncRNA	antisense	intergenic	convergent	downstream	0.752002	0.745147	-0.0132121	0.9795	0.999821
TCONS_00045602	XLOC_018626	6579	22:55810173-55822612	-0.655644	lncRNA	-0.0507904	lincRNA	0.01	lncRNA	antisense	intergenic	convergent	downstream	2.40053	0.621432	-1.94969	0.0787	0.999821
TCONS_00045603	XLOC_018626	5223	22:55810173-55822612	-0.527769	lncRNA	-0.028672	lincRNA	0.008	lncRNA	antisense	intergenic	convergent	downstream	0.383571	0.0283401	-3.75858	0.2737	0.999821
TCONS_00045604	XLOC_018626	6689	22:55810173-55822612	-0.496244	lncRNA	-0.0507904	lincRNA	0.01	lncRNA	antisense	intergenic	convergent	downstream	2.40479	1.35171	-0.831126	0.3268	0.999821
TCONS_00045605	XLOC_018626	6309	22:55810173-55822612	-0.58491	lncRNA	-0.012288	lincRNA	0.01	lncRNA	antisense	intergenic	convergent	downstream	4.85453	5.12583	0.0784541	0.82775	0.999821
TCONS_00045668	XLOC_018648	1403	22:57491782-57545967	-0.399951	lncRNA	-0.016384	lincRNA	0.028	lncRNA	sense	intergenic	same_strand	downstream	0.186843	0.128349	-0.54176	1	1
TCONS_00045669	XLOC_018648	1311	22:57491782-57545967	-0.123592	lncRNA	-0.065536	lincRNA	0.014	lncRNA	sense	intergenic	same_strand	downstream	0.836078	0.582486	-0.521413	0.4882	0.999821
TCONS_00045713	XLOC_018657	1263	22:58564721-58570511	-0.05301	lncRNA	-0.043008	lincRNA	0.036	lncRNA	sense	intergenic	same_strand	upstream	7.49454	5.02181	-0.577631	0.13785	0.999821
TCONS_00045714	XLOC_018657	1438	22:58564721-58570511	-0.295439	lncRNA	-0.0401408	lincRNA	0.046	lncRNA	sense	intergenic	same_strand	upstream	1.4093	0.856018	-0.719269	0.46585	0.999821
TCONS_00045779	XLOC_018685	3667	22:60175265-60179508	-0.086206	lncRNA	-0.0155648	lincRNA	0.334	lncRNA	antisense	intergenic	divergent	upstream	0.0396199	0.453119	3.51559	0.3196	0.999821
TCONS_00045776	XLOC_018685	3663	22:60175265-60179508	-0.036912	lncRNA	-0.0155648	lincRNA	0.334	lncRNA	antisense	intergenic	divergent	upstream	0.400055	0.232473	-0.783134	0.63385	0.999821
TCONS_00045810	XLOC_018701	1036	23:3171418-3173516	-0.415087	lncRNA	-0.073728	lincRNA	0.232	lncRNA	antisense	intergenic	divergent	upstream	0.154782	0.213242	0.462259	1	1
TCONS_00045859	XLOC_018721	800	23:7079374-7113181	-0.183097	lncRNA	-0.14295	lincRNA	0.024	lncRNA	antisense	intergenic	divergent	upstream	0.108834	0.0636735	-0.773358	1	1
TCONS_00045862	XLOC_018721	1032	23:7079374-7113181	-0.622518	lncRNA	-0.0380928	lincRNA	0.068	lncRNA	antisense	intergenic	convergent	downstream	0.140944	0.30211	1.09995	0.46095	0.999821
TCONS_00046012	XLOC_018761	4342	23:10255384-10329086	-0.048184	lncRNA	-0.0294912	lincRNA	0.042	lncRNA	sense	intergenic	same_strand	upstream	0.0755866	0.0436901	-0.790825	1	1
TCONS_00046071	XLOC_018785	1269	23:11214401-11216450	-0.298421	lncRNA	-0.02048	lincRNA	0.01	lncRNA	sense	intergenic	same_strand	downstream	0.05327	0.105388	0.984314	1	1
TCONS_00046353	XLOC_018895	556	23:25707875-26178106	-2.21789	lncRNA	-0.0004096	lincRNA	0	lncRNA	sense	intergenic	same_strand	downstream	0.205513	0.189032	-0.120596	1	1
TCONS_00046361	XLOC_018902	338	23:25707875-26178106	-1.6984	lncRNA	-0.0212992	lincRNA	0.002	lncRNA	sense	intergenic	same_strand	downstream	0	0	0	1	1
TCONS_00046362	XLOC_018902	317	23:25707875-26178106	-2.06658	lncRNA	-0.0004096	lincRNA	0	lncRNA	sense	intergenic	same_strand	downstream	2.73433	13.0452	2.25426	0.5647	0.999821
TCONS_00046360	XLOC_018902	997	23:25707875-26178106	-2.54435	lncRNA	-0.0004096	lincRNA	0	lncRNA	sense	intergenic	same_strand	downstream	1.8267	2.56419	0.489261	0.83445	0.999821
TCONS_00046363	XLOC_018903	286	23:25707875-26178106	-2.65371	lncRNA	-0.0004096	lincRNA	0	lncRNA	sense	intergenic	same_strand	downstream	2.08665	2.93358	0.49147	0.80185	0.999821
TCONS_00046364	XLOC_018904	201	23:25707875-26178106	-4.17056	lncRNA	-0.0004096	lincRNA	0.002	lncRNA	sense	intergenic	same_strand	downstream	0.188334	0.439806	1.22358	1	1
TCONS_00046380	XLOC_018918	809	23:25707875-26178106	-1.66251	lncRNA	-0.0004096	lincRNA	0.002	lncRNA	antisense	intergenic	convergent	downstream	0.00583928	0.182731	4.96778	1	1
TCONS_00046393	XLOC_018925	1736	23:25707875-26178106	-1.49293	lncRNA	-0.057344	lincRNA	0	lncRNA	antisense	intergenic	convergent	downstream	2.47588	2.801	0.178002	0.9069	0.999821
TCONS_00046418	XLOC_018937	286	23:25707875-26178106	-2.64766	lncRNA	-0.0004096	lincRNA	0.008	lncRNA	sense	intergenic	same_strand	upstream	4.43678	7.4543	0.748559	0.526	0.999821
TCONS_00046437	XLOC_018938	314	23:25707875-26178106	-0.705108	lncRNA	-0.073728	lincRNA	0.042	lncRNA	NA	NA	NA	NA	13.7513	72.3314	2.39506	0.38175	0.999821
TCONS_00046441	XLOC_018944	372	23:26180329-26194810	-3.53816	lncRNA	-0.0004096	lincRNA	0	lncRNA	NA	NA	NA	NA	0.0125294	0.0102163	-0.294449	1	1
TCONS_00046443	XLOC_018944	666	23:26180329-26194810	-1.87944	lncRNA	-0.0004096	lincRNA	0	lncRNA	NA	NA	NA	NA	0.0228539	0.0649081	1.50596	1	1
TCONS_00046445	XLOC_018944	316	23:26180329-26194810	-3.52275	lncRNA	-0.0004096	lincRNA	0.006	lncRNA	NA	NA	NA	NA	0.0110561	0.0503321	2.18663	1	1
TCONS_00046446	XLOC_018944	315	23:26180329-26194810	-3.5145	lncRNA	-0.0004096	lincRNA	0.012	lncRNA	NA	NA	NA	NA	0.313776	7.59544	4.59733	0.1672	0.999821
TCONS_00046442	XLOC_018944	908	23:26180329-26194810	-2.27375	lncRNA	-0.0004096	lincRNA	0.012	lncRNA	NA	NA	NA	NA	0.0368926	0.794572	4.42877	0.178	0.999821
TCONS_00046444	XLOC_018944	1347	23:26180329-26194810	-2.54998	lncRNA	-0.0004096	lincRNA	0.002	lncRNA	NA	NA	NA	NA	0.103936	0.518131	2.31762	0.42585	0.999821
TCONS_00046440	XLOC_018944	371	23:26180329-26194810	-3.52751	lncRNA	-0.0004096	lincRNA	0	lncRNA	NA	NA	NA	NA	4.02038	5.96742	0.569774	0.83045	0.999821
TCONS_00046448	XLOC_018946	1527	23:26202172-26249081	-1.58233	lncRNA	-0.016384	lincRNA	0.124	lncRNA	NA	NA	NA	NA	0.0148938	0.092736	2.63842	1	1
TCONS_00046450	XLOC_018946	1317	23:26202172-26249081	-1.10895	lncRNA	-0.02048	lincRNA	0.042	lncRNA	NA	NA	NA	NA	0.0230252	1.1157	5.59859	0.11675	0.999821
TCONS_00046449	XLOC_018946	1891	23:26202172-26249081	-1.44638	lncRNA	-0.02048	lincRNA	0.064	lncRNA	NA	NA	NA	NA	0.236235	0.309123	0.387958	0.82795	0.999821
TCONS_00046451	XLOC_018946	1359	23:26202172-26249081	-1.01658	lncRNA	-0.02048	lincRNA	0.04	lncRNA	NA	NA	NA	NA	1.17331	1.07874	-0.121238	0.94185	0.999821
TCONS_00046479	XLOC_018960	273	23:26249948-26413410	-3.93232	lncRNA	-0.0004096	lincRNA	0.016	lncRNA	antisense	intergenic	divergent	upstream	1.08319	0.935815	-0.210997	0.90615	0.999821
TCONS_00046495	XLOC_018971	492	23:26424189-26693794	-1.65274	lncRNA	-0.0004096	lincRNA	0.322	lncRNA	antisense	intergenic	divergent	upstream	35.6039	39.4904	0.149464	0.9022	0.999821
TCONS_00046513	XLOC_018977	1269	23:26424189-26693794	-0.121147	lncRNA	-0.094208	lincRNA	0.53	lncRNA	NA	NA	NA	NA	1.29969	0.280163	-2.21383	0.2289	0.999821
TCONS_00046516	XLOC_018977	1234	23:26424189-26693794	-0.210571	lncRNA	-0.094208	lincRNA	0.424	lncRNA	NA	NA	NA	NA	344.048	302.05	-0.187822	0.69635	0.999821
TCONS_00046506	XLOC_018979	3433	23:26424189-26693794	-2.87425	lncRNA	-0.08192	lincRNA	0.038	lncRNA	NA	NA	NA	NA	3.79003	3.08456	-0.297146	0.845	0.999821
TCONS_00046504	XLOC_018979	2412	23:26424189-26693794	-2.53413	lncRNA	-0.0155648	lincRNA	0.02	lncRNA	NA	NA	NA	NA	3.58306	2.95204	-0.279478	0.84965	0.999821
TCONS_00046507	XLOC_018979	442	23:26424189-26693794	-2.7275	lncRNA	-0.004096	lincRNA	0	lncRNA	NA	NA	NA	NA	1.23372	1.10045	-0.164926	0.9066	0.999821
TCONS_00046522	XLOC_018986	390	23:26424189-26693794	-0.695647	lncRNA	-0.0004096	lincRNA	0.002	lncRNA	sense	intergenic	same_strand	upstream	6.47586	6.42407	-0.0115845	0.99155	0.999821
TCONS_00046541	XLOC_018993	1094	23:26912218-26952793	-0.321258	lncRNA	-0.024576	lincRNA	0.012	lncRNA	sense	intergenic	same_strand	downstream	0.788784	0.252282	-1.64459	0.353	0.999821
TCONS_00046618	XLOC_019013	610	23:27354438-27355145	-2.24441	lncRNA	-0.069632	lincRNA	0.01	lncRNA	antisense	intergenic	convergent	downstream	0.230539	0.203178	-0.182267	1	1
TCONS_00046722	XLOC_019052	1084	23:27927140-27941623	-1.13995	lncRNA	-0.0684032	lincRNA	0.12	lncRNA	sense	intergenic	same_strand	upstream	0.143343	0.0491234	-1.54499	1	1
TCONS_00046776	XLOC_019073	348	23:28514229-28543225	-2.80917	lncRNA	-0.022528	lincRNA	0	lncRNA	antisense	intergenic	divergent	upstream	0.577981	0.477166	-0.276533	0.8525	0.999821
TCONS_00046794	XLOC_019083	1564	23:28652772-28663115	-0.147097	lncRNA	-0.0212992	lincRNA	0.004	lncRNA	sense	intergenic	same_strand	upstream	0.0764729	0.0436207	-0.809934	1	1
TCONS_00047037	XLOC_019230	2034	23:36290074-36346405	-1.08726	lncRNA	-0.024576	lincRNA	0.05	lncRNA	antisense	intergenic	divergent	upstream	0.21846	0.1888	-0.210507	1	1
TCONS_00047068	XLOC_019243	1834	23:39326285-39330235	-0.391433	lncRNA	-0.0221184	lincRNA	0.04	lncRNA	sense	intergenic	same_strand	upstream	0.322519	0.345264	0.0983122	0.84075	0.999821
TCONS_00047085	XLOC_019249	332	23:40180339-40195203	-0.3978	lncRNA	-0.149914	lincRNA	0.134	lncRNA	NA	NA	NA	NA	2.38786	1.96901	-0.278243	0.85705	0.999821
TCONS_00047086	XLOC_019250	5118	23:40202334-40613239	-0.668065	lncRNA	-0.004096	lincRNA	0.14	lncRNA	NA	NA	NA	NA	1.12159	1.06828	-0.0702642	0.9033	0.999821
TCONS_00047094	XLOC_019252	1278	23:40828284-40835850	-1.21301	lncRNA	-0.04096	lincRNA	0.002	lncRNA	antisense	intergenic	divergent	upstream	0.283379	0.0623704	-2.1838	0.20215	0.999821
TCONS_00047101	XLOC_019256	720	23:41511552-41512748	-0.896692	lncRNA	-0.110592	lincRNA	0.004	lncRNA	NA	NA	NA	NA	0.280635	0.420639	0.58389	0.36995	0.999821
TCONS_00047121	XLOC_019263	971	23:43024353-43050261	-0.092735	lncRNA	-0.0253952	lincRNA	0.098	lncRNA	sense	intergenic	same_strand	downstream	0.0570081	0.323044	2.50249	0.3459	0.999821
TCONS_00047122	XLOC_019263	963	23:43024353-43050261	-0.107977	lncRNA	-0.0253952	lincRNA	0.092	lncRNA	sense	intergenic	same_strand	downstream	0.393239	0.144439	-1.44495	0.3615	0.999821
TCONS_00047123	XLOC_019263	1182	23:43024353-43050261	-0.951983	lncRNA	-0.0253952	lincRNA	0.016	lncRNA	sense	intergenic	same_strand	downstream	0.333759	0.36282	0.120445	0.90395	0.999821
TCONS_00047148	XLOC_019276	1399	23:45287754-45305239	-0.463972	lncRNA	-0.0012288	lincRNA	0.004	lncRNA	antisense	intergenic	divergent	upstream	0.210334	0.120453	-0.804212	1	1
TCONS_00047155	XLOC_019276	567	23:45287754-45305239	-1.82983	lncRNA	-0.0131072	lincRNA	0.002	lncRNA	antisense	intergenic	divergent	upstream	0	0.117719	NA	1	1
TCONS_00047151	XLOC_019276	1497	23:45287754-45305239	-0.564101	lncRNA	-0.012288	lincRNA	0.06	lncRNA	antisense	intergenic	divergent	upstream	0.610779	0.80975	0.406827	0.63485	0.999821
TCONS_00047201	XLOC_019298	1960	23:48132292-48135681	-0.286341	lncRNA	-0.0507904	lincRNA	0.024	lncRNA	NA	NA	NA	NA	0.228424	0.16136	-0.501436	0.6691	0.999821
TCONS_00047294	XLOC_019341	7637	23:51658516-51687546	-0.154511	lncRNA	-0.0253952	lincRNA	0.108	lncRNA	NA	NA	NA	NA	0.0319127	0.115013	1.8496	1	1
TCONS_00047295	XLOC_019341	7419	23:51658516-51687546	-0.03404	lncRNA	-0.0385024	lincRNA	0.108	lncRNA	NA	NA	NA	NA	0.102158	0.111378	0.124655	1	1
TCONS_00047293	XLOC_019341	6620	23:51658516-51687546	-0.146619	lncRNA	-0.0385024	lincRNA	0.11	lncRNA	NA	NA	NA	NA	0.0382729	0.0667999	0.803523	1	1
TCONS_00047287	XLOC_019341	7675	23:51658516-51687546	-0.204231	lncRNA	-0.0253952	lincRNA	0.108	lncRNA	NA	NA	NA	NA	0.864354	1.27481	0.560587	0.39915	0.999821
TCONS_00047290	XLOC_019341	8371	23:51658516-51687546	-0.269362	lncRNA	-0.0253952	lincRNA	0.108	lncRNA	NA	NA	NA	NA	0.355699	0.399765	0.168495	0.88105	0.999821
TCONS_00047288	XLOC_019341	8240	23:51658516-51687546	-0.335409	lncRNA	-0.0253952	lincRNA	0.108	lncRNA	NA	NA	NA	NA	0.382788	0.427445	0.159194	0.89175	0.999821
TCONS_00047313	XLOC_019350	4709	23:52096860-52151800	-1.2085	lncRNA	-0.0004096	lincRNA	0.092	lncRNA	antisense	intergenic	divergent	upstream	0.0847316	0.146046	0.785449	1	1
TCONS_00047314	XLOC_019350	4712	23:52096860-52151800	-1.18819	lncRNA	-0.0004096	lincRNA	0.092	lncRNA	antisense	intergenic	divergent	upstream	0.0139947	0.0454582	1.69966	1	1
TCONS_00047318	XLOC_019350	3102	23:52096860-52151800	-1.13664	lncRNA	-0.0004096	lincRNA	0.1	lncRNA	antisense	intergenic	divergent	upstream	0.030929	0.0222941	-0.472295	1	1
TCONS_00047317	XLOC_019350	3997	23:52096860-52151800	-1.24514	lncRNA	-0.0065536	lincRNA	0.09	lncRNA	antisense	intergenic	divergent	upstream	0.0181338	0.0430074	1.2459	1	1
TCONS_00047316	XLOC_019350	3999	23:52096860-52151800	-1.24231	lncRNA	-0.0065536	lincRNA	0.09	lncRNA	antisense	intergenic	divergent	upstream	0.0160397	0.033464	1.06096	1	1
TCONS_00047312	XLOC_019350	4304	23:52096860-52151800	-1.18651	lncRNA	-0.0065536	lincRNA	0.09	lncRNA	antisense	intergenic	divergent	upstream	0.11267	0.154274	0.453389	1	1
TCONS_00047315	XLOC_019350	4498	23:52096860-52151800	-1.22063	lncRNA	-0.02048	lincRNA	0.082	lncRNA	antisense	intergenic	divergent	upstream	0.0991353	0.0348949	-1.50638	1	1
TCONS_00047311	XLOC_019350	4200	23:52096860-52151800	-1.029	lncRNA	-0.02048	lincRNA	0.176	lncRNA	antisense	intergenic	divergent	upstream	0.0407765	0.00137657	-4.88858	1	1
TCONS_00047481	XLOC_019417	1027	23:8572202-8575304	-0.870723	lncRNA	-0.0012288	lincRNA	0.098	lncRNA	sense	intergenic	same_strand	downstream	0.107982	0.121202	0.166623	1	1
TCONS_00047495	XLOC_019425	2098	23:8838157-9014536	-2.24318	lncRNA	-0.012288	lincRNA	0.004	lncRNA	antisense	intergenic	convergent	downstream	0.678557	1.77216	1.38497	0.4733	0.999821
TCONS_00047504	XLOC_019431	756	23:9283193-9285676	-1.38873	lncRNA	-0.16384	lincRNA	0.014	lncRNA	antisense	intergenic	convergent	downstream	0.220704	0.133912	-0.720829	1	1
TCONS_00047505	XLOC_019431	678	23:9283193-9285676	-1.55792	lncRNA	-0.045056	lincRNA	0.004	lncRNA	antisense	intergenic	convergent	downstream	0.785132	0.750921	-0.0642731	0.92245	0.999821
TCONS_00047534	XLOC_019441	899	23:10046862-10096063	-0.442987	lncRNA	-0.008192	lincRNA	0.024	lncRNA	antisense	intergenic	divergent	upstream	0.177784	0.0945458	-0.911043	1	1
TCONS_00047528	XLOC_019441	6780	23:10046862-10096063	-0.334324	lncRNA	-0.036864	lincRNA	0.038	lncRNA	antisense	intergenic	convergent	downstream	0.179431	0.183759	0.0343819	1	1
TCONS_00047529	XLOC_019441	3413	23:10046862-10096063	-0.240118	lncRNA	-0.04096	lincRNA	0.074	lncRNA	antisense	intergenic	divergent	upstream	0.0403713	0.0428099	0.0846131	1	1
TCONS_00047531	XLOC_019441	2419	23:10046862-10096063	-0.108687	lncRNA	-0.049152	lincRNA	0.002	lncRNA	antisense	intergenic	convergent	downstream	0.824891	0.546006	-0.595285	0.48355	0.999821
TCONS_00047549	XLOC_019449	2680	23:10523507-10526425	-0.50676	lncRNA	-0.045056	lincRNA	0.006	lncRNA	sense	intergenic	same_strand	downstream	0.17243	0.120705	-0.51452	1	1
TCONS_00047547	XLOC_019449	987	23:10523507-10526425	-0.413974	lncRNA	-0.135168	lincRNA	0.15	lncRNA	sense	intergenic	same_strand	downstream	0.453226	0.246347	-0.879541	0.61965	0.999821
TCONS_00047575	XLOC_019463	3234	23:11708650-11712366	-1.23042	lncRNA	-0.06144	lincRNA	0.198	lncRNA	antisense	intergenic	divergent	upstream	0.112453	0.0397477	-1.50037	1	1
TCONS_00047589	XLOC_019469	1623	23:13049174-13051259	-0.152792	lncRNA	-0.073728	lincRNA	0.186	lncRNA	sense	intergenic	same_strand	downstream	0.332874	0.194717	-0.773601	0.5572	0.999821
TCONS_00047590	XLOC_019469	1657	23:13049174-13051259	-0.085239	lncRNA	-0.073728	lincRNA	0.016	lncRNA	sense	intergenic	same_strand	downstream	0.306136	0.397371	0.376313	0.7395	0.999821
TCONS_00047645	XLOC_019492	1526	23:14973155-15000174	-2.33702	lncRNA	-0.0004096	lincRNA	0.104	lncRNA	antisense	intergenic	divergent	upstream	0.124807	0.0608529	-1.0363	1	1
TCONS_00047647	XLOC_019492	1650	23:14973155-15000174	-2.33452	lncRNA	-0.0004096	lincRNA	0.024	lncRNA	antisense	intergenic	divergent	upstream	0.848091	1.00049	0.238413	0.83375	0.999821
TCONS_00047648	XLOC_019492	1419	23:14973155-15000174	-2.51583	lncRNA	-0.0004096	lincRNA	0.12	lncRNA	antisense	intergenic	divergent	upstream	0.937123	0.802987	-0.222861	0.8531	0.999821
TCONS_00047666	XLOC_019503	1230	23:15262963-15265531	-1.62092	lncRNA	-0.006144	lincRNA	0.01	lncRNA	sense	intergenic	same_strand	upstream	0.167807	0.22297	0.410046	1	1
TCONS_00047700	XLOC_019514	432	23:15872388-15893639	-0.745183	lncRNA	-0.034816	lincRNA	0.412	lncRNA	antisense	intergenic	divergent	upstream	1.08854	1.38646	0.34901	0.7861	0.999821
TCONS_00047792	XLOC_019544	513	23:17508797-17510823	-1.69809	lncRNA	-0.008192	lincRNA	0.002	lncRNA	sense	intergenic	same_strand	downstream	0.869829	0.933619	0.102102	0.89065	0.999821
TCONS_00047865	XLOC_019570	6560	23:22040070-22063727	-0.128214	lncRNA	-0.012288	lincRNA	0.208	lncRNA	antisense	intergenic	convergent	downstream	3.88499	1.85636	-1.06544	0.03485	0.999821
TCONS_00047866	XLOC_019570	7184	23:22040070-22063727	-0.561582	lncRNA	-0.012288	lincRNA	0.206	lncRNA	antisense	intergenic	convergent	downstream	0.722436	0.180184	-2.0034	0.59275	0.999821
TCONS_00047864	XLOC_019570	6709	23:22040070-22063727	-0.225482	lncRNA	-0.012288	lincRNA	0.208	lncRNA	antisense	intergenic	convergent	downstream	0.679435	0.379391	-0.840651	0.7711	0.999821
TCONS_00047949	XLOC_019608	339	23:25674005-25691818	-1.80505	lncRNA	-0.0004096	lincRNA	0.05	lncRNA	antisense	intergenic	convergent	downstream	0	0.282397	NA	0.1884	0.999821
TCONS_00047946	XLOC_019608	1057	23:25674005-25691818	-1.46155	lncRNA	-0.0188416	lincRNA	0.038	lncRNA	antisense	intergenic	convergent	downstream	32.9451	41.5311	0.334129	0.32315	0.999821
TCONS_00047947	XLOC_019608	539	23:25674005-25691818	-1.81639	lncRNA	-0.0258048	lincRNA	0.006	lncRNA	antisense	intergenic	convergent	downstream	0.762419	3.08359	2.01596	0.32485	0.999821
TCONS_00047948	XLOC_019608	319	23:25674005-25691818	-1.68113	lncRNA	-0.0004096	lincRNA	0.074	lncRNA	antisense	intergenic	convergent	downstream	164.413	193.376	0.234087	0.51695	0.999821
TCONS_00047956	XLOC_019611	1286	23:26424189-26693794	-1.76908	lncRNA	-0.0004096	lincRNA	0	lncRNA	NA	NA	NA	NA	0.174333	0.291126	0.739797	0.59175	0.999821
TCONS_00048048	XLOC_019658	735	23:27490992-27531870	-0.563029	lncRNA	-0.004096	lincRNA	0.006	lncRNA	antisense	intergenic	convergent	downstream	0.0213999	0.0573221	1.42149	1	1
TCONS_00048047	XLOC_019658	977	23:27490992-27531870	-1.09554	lncRNA	-0.0262144	lincRNA	0.034	lncRNA	antisense	intergenic	convergent	downstream	0	0.0111857	NA	1	1
TCONS_00048045	XLOC_019658	902	23:27490992-27531870	-1.04374	lncRNA	-0.0262144	lincRNA	0.04	lncRNA	antisense	intergenic	convergent	downstream	0.0204975	0.01645	-0.317357	1	1
TCONS_00048044	XLOC_019658	631	23:27490992-27531870	-0.397627	lncRNA	-0.0180224	lincRNA	0.38	lncRNA	antisense	intergenic	convergent	downstream	3.12914	2.1681	-0.529333	0.79095	0.999821
TCONS_00048105	XLOC_019672	325	23:27975538-27991733	-2.22995	lncRNA	-0.032768	lincRNA	0.14	lncRNA	sense	intergenic	same_strand	upstream	1.31869	1.2638	-0.0613289	0.95405	0.999821
TCONS_00048205	XLOC_019705	476	23:28804725-28806170	-0.083982	lncRNA	-0.0147456	lincRNA	0.194	lncRNA	antisense	intergenic	convergent	downstream	0.305406	0.112013	-1.44706	0.31595	0.999821
TCONS_00048258	XLOC_019737	8187	23:29830887-29849057	-0.355829	lncRNA	-0.002048	lincRNA	0.01	lncRNA	antisense	intergenic	divergent	upstream	0.05851	0.00624503	-3.2279	1	1
TCONS_00048259	XLOC_019737	8188	23:29830887-29849057	-0.359515	lncRNA	-0.012288	lincRNA	0.01	lncRNA	antisense	intergenic	divergent	upstream	0.0132838	0.00605814	-1.13272	1	1
TCONS_00048254	XLOC_019737	7800	23:29830887-29849057	-0.465949	lncRNA	-0.045056	lincRNA	0.01	lncRNA	antisense	intergenic	divergent	upstream	0.100688	0.142618	0.50227	1	1
TCONS_00048257	XLOC_019737	7918	23:29830887-29849057	-0.399334	lncRNA	-0.045056	lincRNA	0.01	lncRNA	antisense	intergenic	divergent	upstream	0.0448792	0.000102092	-8.78003	1	1
TCONS_00048256	XLOC_019737	5843	23:29830887-29849057	-0.126753	lncRNA	-0.045056	lincRNA	0.01	lncRNA	antisense	intergenic	divergent	upstream	0.270578	0.421546	0.639642	0.3816	0.999821
TCONS_00048310	XLOC_019761	1778	23:30697615-30700507	-0.182331	lncRNA	-0.114688	lincRNA	0.24	lncRNA	antisense	intergenic	convergent	downstream	0.189924	0.150975	-0.331113	1	1
TCONS_00048320	XLOC_019769	1340	23:30797198-30800493	-0.391106	lncRNA	-0.018432	lincRNA	0.128	lncRNA	antisense	intergenic	convergent	downstream	0.288271	0.548625	0.928397	0.3472	0.999821
TCONS_00048321	XLOC_019769	1336	23:30797198-30800493	-0.244807	lncRNA	-0.0401408	lincRNA	0.13	lncRNA	antisense	intergenic	convergent	downstream	0.274791	0.322192	0.229585	0.845	0.999821
TCONS_00048402	XLOC_019791	822	23:31455920-31457720	-1.47823	lncRNA	-0.034816	lincRNA	0.194	lncRNA	antisense	intergenic	divergent	upstream	0.465312	0.315975	-0.55839	0.6804	0.999821
TCONS_00048440	XLOC_019816	1666	23:31681948-31686626	-1.36118	lncRNA	-0.022528	lincRNA	0.252	lncRNA	sense	intergenic	same_strand	downstream	1.22987	1.35479	0.139565	0.83325	0.999821
TCONS_00048439	XLOC_019816	1237	23:31681948-31686626	-2.30163	lncRNA	-0.0487424	lincRNA	0.212	lncRNA	antisense	intergenic	convergent	downstream	4.41103	4.5226	0.0360376	0.9293	0.999821
TCONS_00048505	XLOC_019852	1526	23:36290074-36346405	-1.32185	lncRNA	-0.192512	lincRNA	0	lncRNA	sense	intergenic	same_strand	downstream	2.12362	2.92117	0.460019	0.48035	0.999821
TCONS_00048534	XLOC_019859	1129	23:39233620-39235165	-1.36744	lncRNA	-0.053248	lincRNA	0.084	lncRNA	antisense	intergenic	convergent	downstream	0.0551265	0.0558741	0.0194351	1	1
TCONS_00048549	XLOC_019867	1856	23:40180339-40195203	-1.85538	lncRNA	-0.118784	lincRNA	0.088	lncRNA	NA	NA	NA	NA	0.480533	0.256335	-0.906602	0.4837	0.999821
TCONS_00048550	XLOC_019867	2201	23:40180339-40195203	-0.674128	lncRNA	-0.0606208	lincRNA	0.076	lncRNA	NA	NA	NA	NA	0.286204	0.39047	0.44817	0.6391	0.999821
TCONS_00048564	XLOC_019876	2724	23:40796533-40817043	-0.01032	lncRNA	-0.04096	lincRNA	0.014	lncRNA	sense	intergenic	same_strand	upstream	0.0955724	0.0013253	-6.1722	1	1
TCONS_00048566	XLOC_019877	359	23:40821320-40823574	-1.58548	lncRNA	-0.053248	lincRNA	0	lncRNA	sense	intergenic	same_strand	upstream	0.189287	0.212691	0.168184	1	1
TCONS_00048588	XLOC_019881	1190	23:42255910-42276277	-0.18889	lncRNA	-0.0192512	lincRNA	0	lncRNA	sense	intergenic	same_strand	downstream	0.0307039	0.16818	2.45351	1	1
TCONS_00048590	XLOC_019881	2191	23:42255910-42276277	-0.341718	lncRNA	-0.131072	lincRNA	0.008	lncRNA	sense	intergenic	same_strand	downstream	0.0614157	0.130726	1.08987	1	1
TCONS_00048591	XLOC_019881	1055	23:42255910-42276277	-0.187222	lncRNA	-0.0008192	lincRNA	0	lncRNA	sense	intergenic	same_strand	downstream	1.56893	1.68708	0.104746	0.89295	0.999821
TCONS_00048589	XLOC_019881	879	23:42255910-42276277	-0.65628	lncRNA	-0.0032768	lincRNA	0.008	lncRNA	sense	intergenic	same_strand	downstream	0.286799	0.242068	-0.24463	0.90335	0.999821
TCONS_00048587	XLOC_019881	865	23:42255910-42276277	-1.46154	lncRNA	-0.0192512	lincRNA	0.008	lncRNA	sense	intergenic	same_strand	downstream	0.354306	0.368835	0.0579773	0.97315	0.999821
TCONS_00048678	XLOC_019916	740	23:48906844-48908876	-0.910092	lncRNA	-0.024576	lincRNA	0.008	lncRNA	antisense	intergenic	divergent	upstream	0.447371	0.717042	0.680587	0.25275	0.999821
TCONS_00048725	XLOC_019932	1126	23:50100203-50101828	-0.617019	lncRNA	-0.0131072	lincRNA	0.066	lncRNA	antisense	intergenic	convergent	downstream	0.153794	0.127286	-0.272921	1	1
TCONS_00048752	XLOC_019941	1937	23:50506393-50513219	-0.204146	lncRNA	-0.008192	lincRNA	0.11	lncRNA	sense	intergenic	same_strand	downstream	0.165584	0.0533614	-1.63369	1	1
TCONS_00048755	XLOC_019941	1111	23:50506393-50513219	-0.216766	lncRNA	-0.077824	lincRNA	0	lncRNA	sense	intergenic	same_strand	downstream	0	0	0	1	1
TCONS_00048756	XLOC_019941	1111	23:50506393-50513219	-0.216766	lncRNA	-0.077824	lincRNA	0	lncRNA	sense	intergenic	same_strand	downstream	0	0	0	1	1
TCONS_00048777	XLOC_019954	1350	23:50623246-50646711	-0.125973	lncRNA	-0.0405504	lincRNA	0.046	lncRNA	antisense	intergenic	divergent	upstream	0.214772	0.129463	-0.73027	1	1
TCONS_00048776	XLOC_019954	1333	23:50623246-50646711	-0.378219	lncRNA	-0.0405504	lincRNA	0.232	lncRNA	antisense	intergenic	divergent	upstream	0.069238	0.149797	1.11338	1	1
TCONS_00048775	XLOC_019954	1477	23:50623246-50646711	-0.228042	lncRNA	-0.0405504	lincRNA	0.318	lncRNA	antisense	intergenic	divergent	upstream	0.0848037	0.0431888	-0.97347	1	1
TCONS_00048839	XLOC_019994	2618	24:2666566-2673288	-0.097335	lncRNA	NA	lincRNA	0.01	lncRNA	antisense	intergenic	divergent	upstream	4.39628	3.9274	-0.162711	0.59455	0.999821
TCONS_00048840	XLOC_019994	2620	24:2666566-2673288	-0.129846	lncRNA	-0.016384	lincRNA	0.104	lncRNA	antisense	intergenic	divergent	upstream	0.346862	0.391756	0.175593	0.91105	0.999821
TCONS_00048937	XLOC_020038	1846	24:21853772-21921484	-0.469799	lncRNA	-0.0126976	lincRNA	0.004	lncRNA	sense	intergenic	same_strand	upstream	0.135852	0.0553327	-1.29583	1	1
TCONS_00048934	XLOC_020038	2045	24:21853772-21921484	-1.02537	lncRNA	-0.028672	lincRNA	0.322	lncRNA	sense	intergenic	same_strand	upstream	0.711168	0.76361	0.102647	0.95645	0.999821
TCONS_00049043	XLOC_020083	2620	24:33549133-33670608	-1.25285	lncRNA	-0.0032768	lincRNA	0.052	lncRNA	antisense	intergenic	convergent	downstream	0.0626308	0.173685	1.47153	1	1
TCONS_00049046	XLOC_020084	604	24:33680492-33686149	-1.09429	lncRNA	-0.086016	lincRNA	0.002	lncRNA	antisense	intergenic	convergent	downstream	0.116824	0.282812	1.27551	0.53145	0.999821
TCONS_00049045	XLOC_020084	475	24:33680492-33686149	-1.01698	lncRNA	-0.0843776	lincRNA	0.538	lncRNA	antisense	intergenic	convergent	downstream	0.335485	0.31919	-0.071833	0.96035	0.999821
TCONS_00049048	XLOC_020086	902	24:34133307-34202205	-1.909	lncRNA	-0.0118784	lincRNA	0.044	lncRNA	NA	NA	NA	NA	0.106402	0.0209301	-2.34588	1	1
TCONS_00049050	XLOC_020086	671	24:34133307-34202205	-3.3079	lncRNA	-0.0786432	lincRNA	0.032	lncRNA	NA	NA	NA	NA	0.0657665	0.116743	0.827908	1	1
TCONS_00049056	XLOC_020087	664	24:34367342-34384775	-0.082242	lncRNA	-0.524288	lincRNA	0	lncRNA	NA	NA	NA	NA	0.0497196	0.261016	2.39225	0.2724	0.999821
TCONS_00049054	XLOC_020087	340	24:34367342-34384775	-0.315028	lncRNA	-0.02048	lincRNA	0	lncRNA	NA	NA	NA	NA	1.45874	1.35659	-0.104738	0.9572	0.999821
TCONS_00049064	XLOC_020092	7441	24:34581605-34593004	-0.431432	lncRNA	-0.004096	lincRNA	0.018	lncRNA	sense	intergenic	same_strand	downstream	0.0200551	0	NA	1	1
TCONS_00049063	XLOC_020092	7513	24:34581605-34593004	-0.184641	lncRNA	-0.004096	lincRNA	0.018	lncRNA	sense	intergenic	same_strand	downstream	0.0403777	0.117246	1.53791	1	1
TCONS_00049065	XLOC_020092	7310	24:34581605-34593004	-0.225303	lncRNA	-0.004096	lincRNA	0.02	lncRNA	sense	intergenic	same_strand	downstream	0.168287	0.0990301	-0.764986	1	1
TCONS_00049067	XLOC_020092	7210	24:34581605-34593004	-0.111324	lncRNA	-0.0253952	lincRNA	0.018	lncRNA	sense	intergenic	same_strand	downstream	0.0270597	0	NA	1	1
TCONS_00049061	XLOC_020092	7750	24:34581605-34593004	-0.173892	lncRNA	NA	lincRNA	0.018	lncRNA	sense	intergenic	same_strand	downstream	0.0910273	0.0683539	-0.413275	1	1
TCONS_00049068	XLOC_020092	6861	24:34581605-34593004	-0.091369	lncRNA	-0.004096	lincRNA	0.02	lncRNA	sense	intergenic	same_strand	downstream	0.900321	1.16279	0.369081	0.41095	0.999821
TCONS_00049066	XLOC_020092	8411	24:34581605-34593004	-0.383925	lncRNA	-0.0253952	lincRNA	0.02	lncRNA	sense	intergenic	same_strand	downstream	0.4629	0.590299	0.350746	0.53585	0.999821
TCONS_00049062	XLOC_020092	1667	24:34581605-34593004	-2.16739	lncRNA	NA	lincRNA	0.012	lncRNA	sense	intergenic	same_strand	downstream	1.11323	0.962491	-0.209911	0.84225	0.999821
TCONS_00049189	XLOC_020145	1553	24:42938589-42943528	-1.19208	lncRNA	-0.0221184	lincRNA	0.04	lncRNA	NA	NA	NA	NA	0.192864	0.0530411	-1.8624	1	1
TCONS_00049282	XLOC_020179	453	24:49064214-49098869	-1.21157	lncRNA	-0.0290816	lincRNA	0.05	lncRNA	antisense	intergenic	convergent	downstream	0.479506	0.532356	0.150842	0.90195	0.999821
TCONS_00049298	XLOC_020192	411	24:49756633-49758684	-1.24688	lncRNA	-0.11305	lincRNA	0.046	lncRNA	sense	intergenic	same_strand	upstream	0.542123	1.06123	0.969042	0.52945	0.999821
TCONS_00049297	XLOC_020192	533	24:49756633-49758684	-0.105254	lncRNA	-0.11305	lincRNA	0.006	lncRNA	sense	intergenic	same_strand	upstream	0.521396	0.582426	0.159693	0.9024	0.999821
TCONS_00049300	XLOC_020193	847	24:49760212-49792070	-0.64303	lncRNA	-0.0172032	lincRNA	0.018	lncRNA	sense	intergenic	same_strand	upstream	0.0497146	0.132047	1.40931	1	1
TCONS_00049329	XLOC_020205	782	24:51095930-51097223	-0.016462	lncRNA	-0.036864	lincRNA	0.01	lncRNA	antisense	intergenic	convergent	downstream	0.251053	0.0838718	-1.58173	0.1025	0.999821
TCONS_00049397	XLOC_020228	1260	24:59226187-59239588	-0.512229	lncRNA	-0.012288	lincRNA	0.12	lncRNA	NA	NA	NA	NA	0.214681	0.207221	-0.0510247	1	1
TCONS_00049426	XLOC_020240	2139	24:61444633-61447834	-0.381065	lncRNA	-0.057344	lincRNA	0.004	lncRNA	NA	NA	NA	NA	7.22125	6.07748	-0.248774	0.52295	0.999821
TCONS_00049443	XLOC_020249	854	24:62212949-62214280	-0.410953	lncRNA	-0.0483328	lincRNA	0.02	lncRNA	antisense	intergenic	divergent	upstream	0.180651	0.13252	-0.446995	1	1
TCONS_00049512	XLOC_020278	591	24:2485644-2590450	-0.741049	lncRNA	-0.0118784	lincRNA	0.014	lncRNA	antisense	intergenic	divergent	upstream	0.341764	0.305533	-0.161669	0.9142	0.999821
TCONS_00049555	XLOC_020293	1523	24:7206795-7216215	-1.20721	lncRNA	-0.08192	lincRNA	0.062	lncRNA	sense	intergenic	same_strand	downstream	0.32714	0.0143112	-4.51469	0.0428	0.999821
TCONS_00049560	XLOC_020296	932	24:7225057-7227500	-0.800621	lncRNA	-0.016384	lincRNA	0.23	lncRNA	sense	intergenic	same_strand	downstream	0.450839	0.243364	-0.889495	0.1621	0.999821
TCONS_00049751	XLOC_020378	508	24:34581605-34593004	-0.28676	lncRNA	-0.0888832	lincRNA	0.148	lncRNA	antisense	intergenic	convergent	downstream	1.20932	1.18024	-0.0351221	0.9783	0.999821
TCONS_00049818	XLOC_020404	619	24:40764052-40766009	-0.749138	lncRNA	-0.08192	lincRNA	0.078	lncRNA	antisense	intergenic	divergent	upstream	0.166896	0.047206	-1.82191	1	1
TCONS_00049833	XLOC_020413	611	24:42202012-42208055	-0.490568	lncRNA	-0.192512	lincRNA	0.216	lncRNA	antisense	intergenic	divergent	upstream	0.0247457	0.0958857	1.95414	1	1
TCONS_00049834	XLOC_020413	773	24:42202012-42208055	-0.474086	lncRNA	-0.0016384	lincRNA	0.066	lncRNA	antisense	intergenic	divergent	upstream	6.99114	5.65777	-0.305296	0.42745	0.999821
TCONS_00049929	XLOC_020453	2218	24:49054250-49064034	-0.407611	lncRNA	-0.0004096	lincRNA	0.208	lncRNA	sense	intergenic	same_strand	downstream	0.15699	0.160008	0.0274686	1	1
TCONS_00049951	XLOC_020467	1366	24:49760212-49792070	-0.059908	lncRNA	-0.045056	lincRNA	0.1	lncRNA	antisense	intergenic	divergent	upstream	0.278432	0.0733691	-1.92408	0.21835	0.999821
TCONS_00049955	XLOC_020467	1552	24:49760212-49792070	-0.701227	lncRNA	-0.0151552	lincRNA	0.004	lncRNA	antisense	intergenic	divergent	upstream	0.285719	0.15782	-0.856316	0.49745	0.999821
TCONS_00050033	XLOC_020495	527	24:57168431-57192603	-0.991883	lncRNA	-0.024576	lincRNA	0.01	lncRNA	antisense	intergenic	divergent	upstream	0.285916	0.365858	0.355692	0.85655	0.999821
TCONS_00050072	XLOC_020514	8633	24:60668300-60716753	-0.318472	lncRNA	-0.0086016	lincRNA	0.072	lncRNA	NA	NA	NA	NA	0.0601319	0.0593427	-0.0190601	1	1
TCONS_00050071	XLOC_020514	8260	24:60668300-60716753	-0.167448	lncRNA	-0.0086016	lincRNA	0.072	lncRNA	NA	NA	NA	NA	0.130219	0.166638	0.355777	1	1
TCONS_00050087	XLOC_020518	1828	24:61323008-61329344	-1.06359	lncRNA	-0.032768	lincRNA	0.022	lncRNA	antisense	intergenic	convergent	downstream	0.718784	0.606306	-0.245512	0.79235	0.999821
TCONS_00050088	XLOC_020518	3656	24:61323008-61329344	-0.294862	lncRNA	-0.0684032	lincRNA	0.108	lncRNA	antisense	intergenic	convergent	downstream	0.785398	0.843495	0.102954	0.86845	0.999821
TCONS_00050398	XLOC_020636	392	25:2312517-2314664	-0.006324	lncRNA	-0.118784	lincRNA	0.064	lncRNA	sense	intergenic	same_strand	upstream	21.8439	46.1032	1.07764	0.5284	0.999821
TCONS_00050400	XLOC_020636	358	25:2312517-2314664	-1.09185	lncRNA	-0.032768	lincRNA	0.052	lncRNA	sense	intergenic	same_strand	upstream	0.19762	0.2374	0.264591	0.8886	0.999821
TCONS_00050498	XLOC_020665	396	25:2750015-2785239	-1.11338	lncRNA	-0.077824	lincRNA	0.45	lncRNA	sense	intergenic	same_strand	downstream	1.64298	1.80003	0.131713	0.92175	0.999821
TCONS_00050497	XLOC_020665	481	25:2750015-2785239	-0.146068	lncRNA	-0.0557056	lincRNA	0.046	lncRNA	sense	intergenic	same_strand	downstream	1.87942	1.99073	0.0830161	0.95285	0.999821
TCONS_00050626	XLOC_020714	1057	25:10350040-10353288	-1.93624	lncRNA	-0.024576	lincRNA	0.016	lncRNA	antisense	intergenic	divergent	upstream	1.38215	0.851088	-0.699535	0.159	0.999821
TCONS_00050903	XLOC_020830	4535	25:26530290-26599469	-0.951154	lncRNA	-0.0335872	lincRNA	0.004	lncRNA	antisense	intergenic	divergent	upstream	0.00538136	0	NA	1	1
TCONS_00050979	XLOC_020856	2912	25:27227589-27342326	-1.52283	lncRNA	-0.0446464	lincRNA	0.016	lncRNA	antisense	intergenic	divergent	upstream	0.161707	0.211216	0.385338	1	1
TCONS_00051011	XLOC_020865	5009	25:27420780-27440674	-0.469837	lncRNA	-0.0147456	lincRNA	0.014	lncRNA	antisense	intergenic	convergent	downstream	0.661189	0.602951	-0.133022	0.8121	0.999821
TCONS_00051056	XLOC_020877	611	25:27602150-27675804	-0.691331	lncRNA	-0.016384	lincRNA	0.202	lncRNA	sense	intergenic	same_strand	downstream	0.250523	0.259028	0.0481659	0.9716	0.999821
TCONS_00051331	XLOC_020995	383	25:36638460-36642890	-1.31047	lncRNA	-0.0032768	lincRNA	0.426	lncRNA	sense	intergenic	same_strand	upstream	0.435188	0.533877	0.294869	0.82355	0.999821
TCONS_00051382	XLOC_021021	4938	25:37059635-37069314	-0.464906	lncRNA	-0.0118784	lincRNA	0.004	lncRNA	antisense	intergenic	convergent	downstream	0.295454	0.162693	-0.860784	0.14565	0.999821
TCONS_00051408	XLOC_021036	575	25:37561656-37563375	-0.257784	lncRNA	-0.0004096	lincRNA	0.002	lncRNA	antisense	intergenic	convergent	downstream	0.123663	0.0306617	-2.0119	1	1
TCONS_00051418	XLOC_021040	640	25:38166290-38168934	-0.004821	lncRNA	-0.0241664	lincRNA	0.296	lncRNA	sense	intergenic	same_strand	upstream	0.183591	0.0277642	-2.7252	1	1
TCONS_00051500	XLOC_021077	688	25:39422754-39511856	-2.57969	lncRNA	-0.0004096	lincRNA	0.012	lncRNA	sense	intergenic	same_strand	upstream	0.0651227	0.115153	0.822319	1	1
TCONS_00051875	XLOC_021204	3363	25:2578660-2593938	-0.098248	lncRNA	-0.0098304	lincRNA	0.278	lncRNA	antisense	intergenic	convergent	downstream	0.359539	0.297143	-0.274992	0.7919	0.999821
TCONS_00051882	XLOC_021208	620	25:2744937-2749953	-1.51657	lncRNA	-0.0483328	lincRNA	0.24	lncRNA	antisense	intergenic	divergent	upstream	0.20968	0.119991	-0.805261	1	1
TCONS_00052016	XLOC_021260	6948	25:9683211-9922623	-0.158973	lncRNA	-0.022528	lincRNA	0.266	lncRNA	antisense	intergenic	convergent	downstream	0.118462	0.0686582	-0.786917	1	1
TCONS_00052026	XLOC_021267	914	25:10092199-10102599	-0.428736	lncRNA	-0.128614	lincRNA	0.104	lncRNA	antisense	intergenic	convergent	downstream	0.174957	0.203848	0.220495	1	1
TCONS_00052211	XLOC_021326	2585	25:21394458-21397928	-1.47888	lncRNA	-0.08192	lincRNA	0.002	lncRNA	sense	intergenic	same_strand	downstream	0.272508	0.315279	0.210331	0.7038	0.999821
TCONS_00052251	XLOC_021340	227	25:25099265-25106682	-1.07688	lncRNA	-0.0118784	lincRNA	0.468	lncRNA	sense	intergenic	same_strand	upstream	54.1714	49.5071	-0.129895	0.70105	0.999821
TCONS_00052471	XLOC_021429	663	25:27982158-27985607	-0.774604	lncRNA	-0.049152	lincRNA	0.048	lncRNA	antisense	intergenic	divergent	upstream	0.0464551	0.0356958	-0.380084	1	1
TCONS_00052556	XLOC_021463	289	25:33917669-33929287	-1.31	lncRNA	-0.059392	lincRNA	0.062	lncRNA	sense	intergenic	same_strand	downstream	1.02515	0.908911	-0.173617	0.8171	0.999821
TCONS_00052713	XLOC_021533	1983	25:36916217-36919262	-0.629153	lncRNA	-0.0360448	lincRNA	0.03	lncRNA	antisense	intergenic	convergent	downstream	0.0842264	0.150003	0.832648	1	1
TCONS_00052817	XLOC_021572	754	25:38498371-38509815	-0.001807	lncRNA	-0.022528	lincRNA	0.012	lncRNA	antisense	intergenic	divergent	upstream	0.339335	0.384081	0.178699	0.77555	0.999821
TCONS_00052919	XLOC_021606	940	25:41206653-41258848	-0.483027	lncRNA	-0.0278528	lincRNA	0.014	lncRNA	sense	intergenic	same_strand	upstream	0.0304019	0.0468116	0.622701	1	1
TCONS_00053035	XLOC_021658	909	26:9411220-9453254	-0.599047	lncRNA	-0.004096	lincRNA	0.002	lncRNA	antisense	intergenic	divergent	upstream	0.15631	0.261962	0.744949	0.5152	0.999821
TCONS_00053163	XLOC_021705	1484	26:15732477-15736527	-0.186809	lncRNA	-0.0147456	lincRNA	0.004	lncRNA	antisense	intergenic	divergent	upstream	1.16041	1.16135	0.00116655	0.9978	0.999821
TCONS_00053186	XLOC_021717	1513	26:16684093-16919274	-0.676618	lncRNA	-0.0196608	lincRNA	0.028	lncRNA	antisense	intergenic	convergent	downstream	0.063731	0.109755	0.784225	1	1
TCONS_00053187	XLOC_021717	1525	26:16684093-16919274	-0.522338	lncRNA	-0.0196608	lincRNA	0.316	lncRNA	antisense	intergenic	convergent	downstream	0.0350727	0.113078	1.6889	1	1
TCONS_00053213	XLOC_021723	366	26:17346402-17349533	-0.299401	lncRNA	-0.0503808	lincRNA	0.118	lncRNA	sense	intergenic	same_strand	upstream	1.58586	1.57758	-0.00755519	0.99085	0.999821
TCONS_00053344	XLOC_021772	2680	26:22639297-22642779	-0.441884	lncRNA	-0.0237568	lincRNA	0.018	lncRNA	antisense	intergenic	convergent	downstream	0.158061	0.0366021	-2.11048	1	1
TCONS_00053343	XLOC_021772	2679	26:22639297-22642779	-0.435078	lncRNA	-0.028672	lincRNA	0.018	lncRNA	antisense	intergenic	convergent	downstream	0.162675	0.0795048	-1.03288	1	1
TCONS_00053345	XLOC_021772	2658	26:22639297-22642779	-0.521403	lncRNA	-0.0380928	lincRNA	0.018	lncRNA	antisense	intergenic	convergent	downstream	0.219948	0.239264	0.121441	0.8997	0.999821
TCONS_00053388	XLOC_021784	1584	26:23452978-23526069	-1.4332	lncRNA	-0.049152	lincRNA	0.014	lncRNA	sense	intergenic	same_strand	downstream	0.367281	0.261026	-0.492688	0.82275	0.999821
TCONS_00053492	XLOC_021823	4233	26:31012493-31152275	-0.68824	lncRNA	-0.0016384	lincRNA	0.034	lncRNA	sense	intergenic	same_strand	upstream	0.0195315	0.0476677	1.28721	1	1
TCONS_00053495	XLOC_021823	6946	26:31012493-31152275	-0.346959	lncRNA	-0.0016384	lincRNA	0.042	lncRNA	sense	intergenic	same_strand	upstream	0.0404752	0.0331128	-0.289647	1	1
TCONS_00053497	XLOC_021823	1276	26:31012493-31152275	-1.09245	lncRNA	-0.0057344	lincRNA	0.008	lncRNA	sense	intergenic	same_strand	upstream	0.215247	0.0997721	-1.10928	1	1
TCONS_00053493	XLOC_021823	5800	26:31012493-31152275	-0.455116	lncRNA	-0.006144	lincRNA	0.016	lncRNA	sense	intergenic	same_strand	upstream	0	0	0	1	1
TCONS_00053496	XLOC_021823	4736	26:31012493-31152275	-0.586867	lncRNA	-0.0282624	lincRNA	0.006	lncRNA	sense	intergenic	same_strand	upstream	0	0.0180137	NA	1	1
TCONS_00053490	XLOC_021823	1326	26:31012493-31152275	-1.18493	lncRNA	-0.0446464	lincRNA	0.372	lncRNA	sense	intergenic	same_strand	upstream	0.146149	0.0852681	-0.777363	1	1
TCONS_00053489	XLOC_021823	3369	26:31012493-31152275	-0.247115	lncRNA	-0.0192512	lincRNA	0.032	lncRNA	sense	intergenic	same_strand	upstream	0.266579	0.142817	-0.900397	0.503	0.999821
TCONS_00053494	XLOC_021823	7306	26:31012493-31152275	-0.435696	lncRNA	-0.0016384	lincRNA	0.042	lncRNA	sense	intergenic	same_strand	upstream	0.260114	0.210651	-0.304286	0.82175	0.999821
TCONS_00053533	XLOC_021844	1993	26:32272516-32369593	-0.597536	lncRNA	-0.026624	lincRNA	0.002	lncRNA	NA	NA	NA	NA	0.0896727	0.181697	1.01879	1	1
TCONS_00053534	XLOC_021844	1512	26:32272516-32369593	-0.680423	lncRNA	-0.036864	lincRNA	0.014	lncRNA	NA	NA	NA	NA	0.0251709	0.0724115	1.52446	1	1
TCONS_00053531	XLOC_021844	474	26:32272516-32369593	-0.615673	lncRNA	-0.036864	lincRNA	0.052	lncRNA	NA	NA	NA	NA	0.0310296	0.155272	2.32308	1	1
TCONS_00053646	XLOC_021882	341	26:40195159-40242851	-1.70425	lncRNA	-0.0004096	lincRNA	0.078	lncRNA	sense	intergenic	same_strand	upstream	0.147929	0.123288	-0.262872	1	1
TCONS_00053661	XLOC_021889	559	26:42005887-42201558	-3.31156	lncRNA	-0.0479232	lincRNA	0.002	lncRNA	antisense	intergenic	divergent	upstream	0.682618	0.608956	-0.164739	0.90935	0.999821
TCONS_00053660	XLOC_021889	2061	26:42005887-42201558	-0.9691	lncRNA	-0.036864	lincRNA	0	lncRNA	antisense	intergenic	divergent	upstream	0.714779	0.724188	0.0188661	0.98775	0.999821
TCONS_00053723	XLOC_021916	837	26:44566237-44715815	-0.778133	lncRNA	-0.012288	lincRNA	0.012	lncRNA	sense	intergenic	same_strand	downstream	0.320236	0.272184	-0.234557	0.85005	0.999821
TCONS_00053860	XLOC_021968	3142	26:9405107-9411165	-0.86583	lncRNA	-0.073728	lincRNA	0.02	lncRNA	sense	intergenic	same_strand	downstream	0.110067	0.0565732	-0.960195	1	1
TCONS_00053859	XLOC_021968	5055	26:9405107-9411165	-0.847173	lncRNA	-0.0139264	lincRNA	0.006	lncRNA	sense	intergenic	same_strand	downstream	0.905483	1.10516	0.287496	0.47755	0.999821
TCONS_00053861	XLOC_021968	4102	26:9405107-9411165	-0.895432	lncRNA	-0.073728	lincRNA	0.014	lncRNA	sense	intergenic	same_strand	downstream	0.44734	0.569366	0.347985	0.631	0.999821
TCONS_00054300	XLOC_022127	530	26:25911871-25917462	-0.384397	lncRNA	-0.0671744	lincRNA	0.112	lncRNA	antisense	intergenic	convergent	downstream	0.737887	0.683284	-0.110913	0.9403	0.999821
TCONS_00054327	XLOC_022141	712	26:31895021-31896073	-1.58999	lncRNA	-0.0094208	lincRNA	0.45	lncRNA	antisense	intergenic	convergent	downstream	0.105898	0.134289	0.34267	1	1
TCONS_00054349	XLOC_022148	964	26:34692066-34713379	-0.196014	lncRNA	-0.004096	lincRNA	0	lncRNA	antisense	intergenic	convergent	downstream	0.0338807	0.0613867	0.857462	1	1
TCONS_00054503	XLOC_022196	573	26:43312082-43318995	-0.38911	lncRNA	-0.108954	lincRNA	0.198	lncRNA	antisense	intergenic	convergent	downstream	0.448295	0.274974	-0.705156	0.75325	0.999821
TCONS_00054614	XLOC_022247	911	27:111670-112889	-1.61521	lncRNA	-0.128205	lincRNA	0.244	lncRNA	sense	intergenic	same_strand	downstream	2.46424	1.46816	-0.747134	0.1119	0.999821
TCONS_00054623	XLOC_022254	470	27:271379-288741	-0.660773	lncRNA	-0.0811008	lincRNA	0.214	lncRNA	sense	intergenic	same_strand	upstream	0.645728	0.279001	-1.21066	0.4024	0.999821
TCONS_00054668	XLOC_022283	964	27:5873955-5886612	-0.193349	lncRNA	-0.0679936	lincRNA	0.02	lncRNA	antisense	intergenic	divergent	upstream	0.0596949	0.042414	-0.493066	1	1
TCONS_00054811	XLOC_022354	451	27:23510593-23602399	-2.04418	lncRNA	-0.177357	lincRNA	0.276	lncRNA	antisense	intergenic	divergent	upstream	0.876709	0.787622	-0.154593	0.911	0.999821
TCONS_00054921	XLOC_022404	610	27:33699608-33730757	-1.11738	lncRNA	-0.0004096	lincRNA	0	lncRNA	sense	intergenic	same_strand	upstream	0.0713893	0.146624	1.03834	1	1
TCONS_00054920	XLOC_022404	1428	27:33699608-33730757	-2.07485	lncRNA	-0.167936	lincRNA	0.014	lncRNA	sense	intergenic	same_strand	upstream	0.108872	0.0457904	-1.24951	1	1
TCONS_00054919	XLOC_022404	576	27:33699608-33730757	-2.91196	lncRNA	NA	lincRNA	0	lncRNA	sense	intergenic	same_strand	upstream	0.795833	0.647567	-0.297437	0.81075	0.999821
TCONS_00054924	XLOC_022404	279	27:33699608-33730757	-2.25729	lncRNA	NA	lincRNA	0.006	lncRNA	sense	intergenic	same_strand	upstream	1.89066	1.57985	-0.259101	0.8906	0.999821
TCONS_00055126	XLOC_022505	540	27:13904446-13907677	-1.1825	lncRNA	-0.004096	lincRNA	0.01	lncRNA	sense	intergenic	same_strand	downstream	0.217723	0.167506	-0.378279	1	1
TCONS_00055153	XLOC_022513	884	27:14372006-14379331	-1.48289	lncRNA	-0.059392	lincRNA	0	lncRNA	antisense	intergenic	divergent	upstream	0.919372	0.341365	-1.42933	0.06125	0.999821
TCONS_00055168	XLOC_022521	935	27:14846958-14854067	-0.644912	lncRNA	-0.0065536	lincRNA	0.184	lncRNA	sense	intergenic	same_strand	upstream	0.47334	0.287606	-0.718785	0.21525	0.999821
TCONS_00055169	XLOC_022522	368	27:14882796-15056726	-0.791585	lncRNA	-0.0413696	lincRNA	0.09	lncRNA	sense	intergenic	same_strand	downstream	0.423134	0.144436	-1.55069	0.52825	0.999821
TCONS_00055224	XLOC_022541	2428	27:18891479-18913763	-1.31471	lncRNA	-0.0454656	lincRNA	0	lncRNA	antisense	intergenic	divergent	upstream	0.098543	0.189585	0.944017	1	1
TCONS_00055225	XLOC_022541	2544	27:18891479-18913763	-1.19999	lncRNA	-0.0454656	lincRNA	0	lncRNA	antisense	intergenic	divergent	upstream	0.100311	0.0719891	-0.478625	1	1
TCONS_00055261	XLOC_022560	2921	27:23980058-24103670	-0.80165	lncRNA	-0.032768	lincRNA	0	lncRNA	sense	intergenic	same_strand	downstream	0.146474	0.228309	0.640346	0.7968	0.999821
TCONS_00055265	XLOC_022561	565	27:24184564-24191390	-1.76862	lncRNA	-0.0004096	lincRNA	0	lncRNA	antisense	intergenic	divergent	upstream	0.0707117	0.284948	2.01068	0.3513	0.999821
TCONS_00055266	XLOC_022561	905	27:24184564-24191390	-1.06082	lncRNA	-0.16384	lincRNA	0	lncRNA	antisense	intergenic	divergent	upstream	0.228215	0.188874	-0.272968	0.7387	0.999821
TCONS_00055289	XLOC_022569	1392	27:25545043-25580318	-0.542586	lncRNA	-0.0200704	lincRNA	0	lncRNA	antisense	intergenic	divergent	upstream	2.13695	1.86279	-0.198084	0.69835	0.999821
TCONS_00055290	XLOC_022576	6414	27:25637500-25844078	-0.219408	lncRNA	-0.0016384	lincRNA	0.004	lncRNA	sense	intergenic	same_strand	downstream	0.0577133	0.0827233	0.51939	1	1
TCONS_00055291	XLOC_022576	7034	27:25637500-25844078	-0.281099	lncRNA	-0.0016384	lincRNA	0.004	lncRNA	sense	intergenic	same_strand	downstream	0.571512	0.74784	0.387945	0.44355	0.999821
TCONS_00055413	XLOC_022642	14212	27:37039353-37054701	-0.780576	lncRNA	-0.0585728	lincRNA	0.024	lncRNA	antisense	intergenic	divergent	upstream	0.346441	0.491601	0.504878	0.2626	0.999821
TCONS_00055586	XLOC_022725	208	28:7230213-7231153	-2.43704	lncRNA	-0.0561152	lincRNA	0.22	lncRNA	antisense	intergenic	convergent	downstream	7.32301	11.9733	0.709312	0.46495	0.999821
TCONS_00055587	XLOC_022725	379	28:7230213-7231153	-1.22985	lncRNA	-0.0073728	lincRNA	0.044	lncRNA	antisense	intergenic	convergent	downstream	7.41072	6.74281	-0.136263	0.7765	0.999821
TCONS_00055585	XLOC_022725	203	28:7230213-7231153	-2.52723	lncRNA	-0.088064	lincRNA	0.23	lncRNA	antisense	intergenic	convergent	downstream	0.791084	0.578776	-0.450826	0.8172	0.999821
TCONS_00055592	XLOC_022730	1637	28:7756362-7759300	-0.727457	lncRNA	-0.0376832	lincRNA	0.05	lncRNA	NA	NA	NA	NA	0.298575	0.210559	-0.503873	0.4198	0.999821
TCONS_00055671	XLOC_022762	2314	28:13680972-13725878	-0.149382	lncRNA	-0.0557056	lincRNA	0.124	lncRNA	antisense	intergenic	convergent	downstream	0.230232	0.29199	0.342832	0.8254	0.999821
TCONS_00055753	XLOC_022797	636	28:25202436-25204271	-0.994152	lncRNA	-0.077824	lincRNA	0.004	lncRNA	antisense	intergenic	convergent	downstream	0.945573	1.33832	0.501159	0.55605	0.999821
TCONS_00055754	XLOC_022797	730	28:25202436-25204271	-0.583122	lncRNA	-0.0557056	lincRNA	0	lncRNA	antisense	intergenic	convergent	downstream	0.335189	0.400927	0.258366	0.89895	0.999821
TCONS_00055906	XLOC_022848	846	28:29962473-29971029	-0.652795	lncRNA	-0.02048	lincRNA	0.004	lncRNA	sense	intergenic	same_strand	upstream	0.349465	0.498287	0.51183	0.70565	0.999821
TCONS_00055993	XLOC_022883	914	28:39460532-39468572	-0.633078	lncRNA	-0.008192	lincRNA	0.014	lncRNA	sense	intergenic	same_strand	upstream	0.197142	0.179195	-0.137705	1	1
TCONS_00056154	XLOC_022947	325	28:1088812-1110058	-1.01436	lncRNA	-0.012288	lincRNA	0.07	lncRNA	antisense	intergenic	divergent	upstream	0.199092	0.185235	-0.104078	1	1
TCONS_00056152	XLOC_022947	4362	28:1088812-1110058	-0.508637	lncRNA	-0.0643072	lincRNA	0.148	lncRNA	antisense	intergenic	divergent	upstream	2.23066	1.95733	-0.188579	0.58995	0.999821
TCONS_00056175	XLOC_022960	3928	28:3146609-3155151	-0.654033	lncRNA	-0.008192	lincRNA	0.034	lncRNA	antisense	intergenic	divergent	upstream	0.0179693	0.0846941	2.23673	1	1
TCONS_00056176	XLOC_022960	3998	28:3146609-3155151	-0.638708	lncRNA	-0.008192	lincRNA	0.034	lncRNA	antisense	intergenic	divergent	upstream	0.090784	0.108658	0.259282	1	1
TCONS_00056174	XLOC_022960	2415	28:3146609-3155151	-0.430713	lncRNA	-0.008192	lincRNA	0.168	lncRNA	antisense	intergenic	divergent	upstream	1.67977	1.90853	0.184194	0.70815	0.999821
TCONS_00056266	XLOC_022990	4926	28:7800829-7832032	-0.277945	lncRNA	-0.0385024	lincRNA	0.458	lncRNA	sense	intergenic	same_strand	downstream	0.122779	0.0544442	-1.17321	1	1
TCONS_00056269	XLOC_022990	983	28:7800829-7832032	-2.62929	lncRNA	-0.053248	lincRNA	0.078	lncRNA	sense	intergenic	same_strand	downstream	0.929367	0.241788	-1.94251	0.18165	0.999821
TCONS_00056267	XLOC_022990	4851	28:7800829-7832032	-0.255698	lncRNA	-0.0110592	lincRNA	0.38	lncRNA	sense	intergenic	same_strand	downstream	0.28947	0.0220389	-3.71529	0.20535	0.999821
TCONS_00056268	XLOC_022990	1049	28:7800829-7832032	-2.37857	lncRNA	-0.0139264	lincRNA	0.358	lncRNA	sense	intergenic	same_strand	downstream	0.363962	0.234831	-0.632164	0.7759	0.999821
TCONS_00056514	XLOC_023083	4136	28:28209180-28278062	-0.337621	lncRNA	-0.012288	lincRNA	0.106	lncRNA	antisense	intergenic	divergent	upstream	0	0.00152111	NA	1	1
TCONS_00056634	XLOC_023119	1342	28:32685968-32694786	-0.571602	lncRNA	-0.036864	lincRNA	0.014	lncRNA	NA	NA	NA	NA	0.161432	0.29565	0.872966	0.4886	0.999821
TCONS_00056755	XLOC_023169	1152	28:44493916-44597645	-0.415516	lncRNA	-0.002048	lincRNA	0.178	lncRNA	antisense	intergenic	divergent	upstream	0.491152	0.390422	-0.331136	0.84305	0.999821
TCONS_00056756	XLOC_023169	1118	28:44493916-44597645	-0.099954	lncRNA	-0.002048	lincRNA	0.142	lncRNA	antisense	intergenic	divergent	upstream	0.682162	0.631641	-0.11101	0.9387	0.999821
TCONS_00056897	XLOC_023235	697	29:9581439-9679755	-2.55968	lncRNA	-0.0004096	lincRNA	0	lncRNA	sense	intergenic	same_strand	upstream	0.853184	0.76296	-0.16125	0.89065	0.999821
TCONS_00056922	XLOC_023244	4505	29:12548590-12580515	-1.59908	lncRNA	-0.126976	lincRNA	0.006	lncRNA	antisense	intergenic	convergent	downstream	0.135254	0.135671	0.004445	1	1
TCONS_00056924	XLOC_023245	270	29:12580743-12581231	-2.38266	lncRNA	-0.0561152	lincRNA	0.256	lncRNA	antisense	intergenic	divergent	upstream	1.96017	1.92002	-0.0298539	0.95965	0.999821
TCONS_00057318	XLOC_023439	689	29:41769673-41773209	-1.1635	lncRNA	-0.090112	lincRNA	0	lncRNA	sense	intergenic	same_strand	upstream	0.326439	0.248525	-0.393422	0.85	0.999821
TCONS_00057477	XLOC_023494	643	29:44016639-44038287	-0.062349	lncRNA	-0.073728	lincRNA	0	lncRNA	sense	intergenic	same_strand	upstream	0.0909085	0.354819	1.9646	0.306	0.999821
TCONS_00057505	XLOC_023508	9703	29:44289716-44299964	-0.784643	lncRNA	-0.0335872	lincRNA	0.02	lncRNA	sense	intergenic	same_strand	downstream	0.133235	0.136505	0.0349768	1	1
TCONS_00057503	XLOC_023508	9408	29:44289716-44299964	-0.724376	lncRNA	-0.0335872	lincRNA	0.02	lncRNA	sense	intergenic	same_strand	downstream	0.0402764	0.0342557	-0.233592	1	1
TCONS_00057501	XLOC_023508	9472	29:44289716-44299964	-0.723265	lncRNA	-0.0335872	lincRNA	0.02	lncRNA	sense	intergenic	same_strand	downstream	0.0201396	0.0883112	2.13256	1	1
TCONS_00057502	XLOC_023508	9039	29:44289716-44299964	-0.820142	lncRNA	-0.0380928	lincRNA	0.008	lncRNA	sense	intergenic	same_strand	downstream	0.0310193	0.00947386	-1.71114	1	1
TCONS_00057510	XLOC_023508	9103	29:44289716-44299964	-0.818553	lncRNA	-0.0380928	lincRNA	0.008	lncRNA	sense	intergenic	same_strand	downstream	0.0478147	0.0295812	-0.692774	1	1
TCONS_00057508	XLOC_023508	8827	29:44289716-44299964	-0.810351	lncRNA	-0.0380928	lincRNA	0.008	lncRNA	sense	intergenic	same_strand	downstream	0.0166924	0.0218844	0.390712	1	1
TCONS_00057509	XLOC_023508	8532	29:44289716-44299964	-0.743692	lncRNA	-0.0380928	lincRNA	0.008	lncRNA	sense	intergenic	same_strand	downstream	0.019549	5.26957e-05	-8.53519	1	1
TCONS_00057506	XLOC_023508	8596	29:44289716-44299964	-0.742787	lncRNA	-0.0380928	lincRNA	0.008	lncRNA	sense	intergenic	same_strand	downstream	0.0763451	0.0246622	-1.63024	1	1
TCONS_00057507	XLOC_023508	8530	29:44289716-44299964	-0.71896	lncRNA	-0.0380928	lincRNA	0.008	lncRNA	sense	intergenic	same_strand	downstream	0.0538305	0.0215121	-1.32327	1	1
TCONS_00057504	XLOC_023508	8341	29:44289716-44299964	-0.819765	lncRNA	-0.045056	lincRNA	0.008	lncRNA	sense	intergenic	same_strand	downstream	0	0.0122952	NA	1	1
TCONS_00057511	XLOC_023509	7085	29:44337418-44344719	-0.662724	lncRNA	-0.0155648	lincRNA	0	lncRNA	sense	intergenic	same_strand	upstream	0.000315761	0.00012626	-1.32243	1	1
TCONS_00057516	XLOC_023509	6380	29:44337418-44344719	-0.544118	lncRNA	-0.0155648	lincRNA	0	lncRNA	sense	intergenic	same_strand	upstream	0.00907229	0.206923	4.51148	1	1
TCONS_00057515	XLOC_023509	7034	29:44337418-44344719	-0.733195	lncRNA	-0.0155648	lincRNA	0	lncRNA	sense	intergenic	same_strand	upstream	0.510767	0.125902	-2.02036	0.2477	0.999821
TCONS_00057514	XLOC_023509	6977	29:44337418-44344719	-0.716053	lncRNA	-0.0155648	lincRNA	0	lncRNA	sense	intergenic	same_strand	upstream	1.0252	1.24244	0.277266	0.6891	0.999821
TCONS_00057513	XLOC_023509	6469	29:44337418-44344719	-0.772177	lncRNA	-0.0155648	lincRNA	0.202	lncRNA	sense	intergenic	same_strand	upstream	2.03343	1.9563	-0.0557876	0.90725	0.999821
TCONS_00057780	XLOC_023618	740	29:48042537-48046218	-1.03199	lncRNA	-0.049152	lincRNA	0.512	lncRNA	sense	intergenic	same_strand	downstream	0.649346	0.144873	-2.1642	0.17295	0.999821
TCONS_00057803	XLOC_023622	1025	29:48985480-48987630	-0.197944	lncRNA	-0.0172032	lincRNA	0.23	lncRNA	antisense	intergenic	convergent	downstream	0.0565487	0.123978	1.13252	1	1
TCONS_00057864	XLOC_023652	3401	29:50189760-50208080	-0.055576	lncRNA	-0.0151552	lincRNA	0	lncRNA	antisense	intergenic	divergent	upstream	0.0539306	0.0607222	0.17112	1	1
TCONS_00057974	XLOC_023695	730	29:51353191-51354716	-1.3146	lncRNA	-0.0106496	lincRNA	0.006	lncRNA	antisense	intergenic	divergent	upstream	0.274185	0.119117	-1.20277	0.16575	0.999821
TCONS_00058038	XLOC_023720	874	29:7343241-7354167	-0.385809	lncRNA	-0.016384	lincRNA	0.028	lncRNA	antisense	intergenic	divergent	upstream	0.216583	0.160572	-0.431694	1	1
TCONS_00058033	XLOC_023720	854	29:7343241-7354167	-0.892208	lncRNA	-0.212992	lincRNA	0.134	lncRNA	antisense	intergenic	divergent	upstream	0.3652	0.0832076	-2.1339	0.42595	0.999821
TCONS_00058035	XLOC_023720	2711	29:7343241-7354167	-0.171706	lncRNA	-0.04096	lincRNA	0.01	lncRNA	antisense	intergenic	divergent	upstream	0.391616	0.245396	-0.674328	0.61065	0.999821
TCONS_00058039	XLOC_023720	441	29:7343241-7354167	-1.8544	lncRNA	-0.016384	lincRNA	0.032	lncRNA	antisense	intergenic	divergent	upstream	1.23131	0.825809	-0.576313	0.77145	0.999821
TCONS_00058034	XLOC_023720	881	29:7343241-7354167	-0.783327	lncRNA	-0.08192	lincRNA	0.004	lncRNA	antisense	intergenic	divergent	upstream	0.340593	0.362659	0.0905659	0.9584	0.999821
TCONS_00058083	XLOC_023739	585	29:12608331-12610647	-1.50332	lncRNA	-0.0073728	lincRNA	0.02	lncRNA	sense	intergenic	same_strand	upstream	1.28512	0.929852	-0.466828	0.4686	0.999821
TCONS_00058085	XLOC_023740	6127	29:12647455-12658560	-1.29282	lncRNA	-0.0016384	lincRNA	0.056	lncRNA	antisense	intergenic	divergent	upstream	0.0873731	0.107499	0.299063	1	1
TCONS_00058088	XLOC_023740	3222	29:12647455-12658560	-0.836981	lncRNA	-0.04096	lincRNA	0.004	lncRNA	antisense	intergenic	divergent	upstream	0.0152959	0.0171701	0.166757	1	1
TCONS_00058084	XLOC_023740	7253	29:12647455-12658560	-1.34946	lncRNA	-0.0016384	lincRNA	0.056	lncRNA	antisense	intergenic	divergent	upstream	0.390741	0.473927	0.278452	0.54435	0.999821
TCONS_00058159	XLOC_023771	6310	29:26356666-26447649	-1.18745	lncRNA	-0.012288	lincRNA	0.226	lncRNA	antisense	intergenic	divergent	upstream	0.12039	0.176598	0.552749	1	1
TCONS_00058157	XLOC_023771	5498	29:26356666-26447649	-1.20479	lncRNA	-0.012288	lincRNA	0.23	lncRNA	antisense	intergenic	convergent	downstream	0.0526041	0.171381	1.70396	1	1
TCONS_00058156	XLOC_023771	3926	29:26356666-26447649	-1.6398	lncRNA	-0.032768	lincRNA	0	lncRNA	antisense	intergenic	convergent	downstream	0.141485	0.0813655	-0.79816	1	1
TCONS_00058155	XLOC_023771	5880	29:26356666-26447649	-1.17438	lncRNA	-0.012288	lincRNA	0.228	lncRNA	antisense	intergenic	convergent	downstream	0.00289581	0.227757	6.29739	0.35725	0.999821
TCONS_00058158	XLOC_023771	5219	29:26356666-26447649	-0.894133	lncRNA	-0.012288	lincRNA	0.248	lncRNA	antisense	intergenic	convergent	downstream	0.357352	0.170742	-1.06552	0.6009	0.999821
TCONS_00058325	XLOC_023856	1083	29:37621215-37628724	-0.887241	lncRNA	-0.004096	lincRNA	0.066	lncRNA	antisense	intergenic	divergent	upstream	0.302669	0.506566	0.743009	0.2941	0.999821
TCONS_00058335	XLOC_023862	448	29:37823139-37832995	-0.489267	lncRNA	-0.0004096	lincRNA	0	lncRNA	antisense	intergenic	divergent	upstream	1.05222	1.39875	0.410708	0.56095	0.999821
TCONS_00058334	XLOC_023862	447	29:37823139-37832995	-0.763474	lncRNA	-0.0004096	lincRNA	0.004	lncRNA	antisense	intergenic	divergent	upstream	0.191273	0.363833	0.927642	0.6795	0.999821
TCONS_00058333	XLOC_023862	398	29:37823139-37832995	-1.03576	lncRNA	-0.086016	lincRNA	0.002	lncRNA	antisense	intergenic	divergent	upstream	0.336809	0.494822	0.554981	0.78955	0.999821
TCONS_00058549	XLOC_023947	839	29:42454971-42608425	-0.552925	lncRNA	-0.0643072	lincRNA	0.306	lncRNA	sense	intergenic	same_strand	upstream	0	0.0523376	NA	1	1
TCONS_00058691	XLOC_024006	1065	29:44746042-44747548	-1.78454	lncRNA	-0.094208	lincRNA	0	lncRNA	antisense	intergenic	convergent	downstream	0.124237	0.0404459	-1.61902	1	1
TCONS_00058864	XLOC_024070	2020	29:47789105-47791573	-0.185141	lncRNA	-0.038912	lincRNA	0.028	lncRNA	sense	intergenic	same_strand	upstream	0.0262435	0.0137158	-0.936121	1	1
TCONS_00058866	XLOC_024070	1863	29:47789105-47791573	-0.256145	lncRNA	-0.038912	lincRNA	0.034	lncRNA	sense	intergenic	same_strand	upstream	0.271851	0.0550111	-2.30502	0.34615	0.999821
TCONS_00058888	XLOC_024085	1416	29:49170495-49172163	-0.167332	lncRNA	-0.0528384	lincRNA	0.286	lncRNA	antisense	intergenic	divergent	upstream	0.333215	0.231152	-0.527613	0.41625	0.999821
TCONS_00058979	XLOC_024118	3092	29:50864521-50871195	-0.005848	lncRNA	-0.059392	lincRNA	0.016	lncRNA	sense	intergenic	same_strand	upstream	0.189661	0.120697	-0.652033	1	1
TCONS_00059087	XLOC_024164	2495	3:6072041-6078162	-1.52947	lncRNA	-0.004096	lincRNA	0.03	lncRNA	antisense	intergenic	divergent	upstream	0.0964874	0.369664	1.9378	0.2652	0.999821
TCONS_00059088	XLOC_024164	1000	3:6072041-6078162	-0.552541	lncRNA	-0.004096	lincRNA	0.01	lncRNA	antisense	intergenic	divergent	upstream	0.644635	0.361941	-0.832729	0.64745	0.999821
TCONS_00059086	XLOC_024164	2785	3:6072041-6078162	-1.04397	lncRNA	-0.077824	lincRNA	0.03	lncRNA	antisense	intergenic	divergent	upstream	0.808742	0.810173	0.00255018	0.996	0.999821
TCONS_00059228	XLOC_024222	4045	3:9788825-9796062	-2.05308	lncRNA	-0.0479232	lincRNA	0.06	lncRNA	sense	intergenic	same_strand	downstream	0.0244719	3.73104e-06	-12.6793	1	1
TCONS_00059229	XLOC_024222	4051	3:9788825-9796062	-2.08605	lncRNA	-0.0479232	lincRNA	0.112	lncRNA	sense	intergenic	same_strand	downstream	0.236087	0.218448	-0.112028	0.90285	0.999821
TCONS_00059301	XLOC_024263	4694	3:12747689-12762274	-0.315778	lncRNA	-0.016384	lincRNA	0.002	lncRNA	sense	intergenic	same_strand	downstream	0.0904623	0.089206	-0.0201772	1	1
TCONS_00059298	XLOC_024263	4202	3:12747689-12762274	-0.464857	lncRNA	-0.016384	lincRNA	0.006	lncRNA	sense	intergenic	same_strand	downstream	0.133719	0.178209	0.414372	1	1
TCONS_00059373	XLOC_024286	612	3:14368981-14375458	-1.21467	lncRNA	-0.008192	lincRNA	0.21	lncRNA	sense	intergenic	same_strand	upstream	0.538171	0.21676	-1.31197	0.20515	0.999821
TCONS_00059378	XLOC_024288	733	3:14462415-14477765	-1.02218	lncRNA	-0.118784	lincRNA	0.03	lncRNA	antisense	intergenic	convergent	downstream	0.273517	0.334104	0.288668	0.7832	0.999821
TCONS_00059523	XLOC_024353	1663	3:16785144-16797168	-0.314609	lncRNA	-0.0024576	lincRNA	0.116	lncRNA	antisense	intergenic	divergent	upstream	4.25481	3.15998	-0.429178	0.24155	0.999821
TCONS_00059549	XLOC_024363	1040	3:16898979-16900368	-0.138034	lncRNA	-0.0282624	lincRNA	0.294	lncRNA	sense	intergenic	same_strand	downstream	0.18931	0.137503	-0.46129	1	1
TCONS_00059676	XLOC_024423	573	3:20534020-20603861	-0.790645	lncRNA	-0.049152	lincRNA	0	lncRNA	antisense	intergenic	divergent	upstream	0.322156	0.191235	-0.752413	0.58665	0.999821
TCONS_00059797	XLOC_024489	1285	3:24205914-24207359	-0.379733	lncRNA	-0.045056	lincRNA	0.01	lncRNA	sense	intergenic	same_strand	downstream	0.199881	0.192145	-0.0569469	1	1
TCONS_00059821	XLOC_024502	490	3:26531543-26559511	-1.10315	lncRNA	-0.06144	lincRNA	0.008	lncRNA	antisense	intergenic	convergent	downstream	0.201957	0.176345	-0.195647	1	1
TCONS_00059876	XLOC_024527	3458	3:29563408-29577395	-0.893944	lncRNA	-0.032768	lincRNA	0	lncRNA	antisense	intergenic	divergent	upstream	0.225035	0.0172332	-3.70689	1	1
TCONS_00059878	XLOC_024527	4309	3:29563408-29577395	-1.11782	lncRNA	-0.049152	lincRNA	0.236	lncRNA	antisense	intergenic	divergent	upstream	0.0618713	0.017814	-1.79626	1	1
TCONS_00059877	XLOC_024527	4561	3:29563408-29577395	-0.994832	lncRNA	-0.049152	lincRNA	0.234	lncRNA	antisense	intergenic	divergent	upstream	1.02022	1.10868	0.119965	0.7557	0.999821
TCONS_00059909	XLOC_024539	1435	3:29771167-29848306	-1.37351	lncRNA	-0.1024	lincRNA	0.016	lncRNA	sense	intergenic	same_strand	downstream	0.386829	0.500443	0.371508	0.8343	0.999821
TCONS_00059939	XLOC_024551	714	3:31742453-31844956	-0.595856	lncRNA	-0.0237568	lincRNA	0	lncRNA	sense	intergenic	same_strand	upstream	0.404771	0.282245	-0.520159	0.65345	0.999821
TCONS_00060187	XLOC_024652	1776	3:52566096-52580090	-1.05011	lncRNA	-0.016384	lincRNA	0.152	lncRNA	sense	intergenic	same_strand	downstream	0.269582	0.171361	-0.653681	0.4243	0.999821
TCONS_00060188	XLOC_024653	1994	3:52580375-52586619	-1.21056	lncRNA	-0.06144	lincRNA	0.004	lncRNA	sense	intergenic	same_strand	downstream	0.139942	0.101632	-0.461475	1	1
TCONS_00060196	XLOC_024660	492	3:53810950-53811902	-0.278962	lncRNA	-0.034816	lincRNA	0.45	lncRNA	antisense	intergenic	divergent	upstream	0.537076	0.45234	-0.247719	0.79335	0.999821
TCONS_00060223	XLOC_024672	479	3:54437558-54695809	-1.08664	lncRNA	-0.10199	lincRNA	0.006	lncRNA	sense	intergenic	same_strand	upstream	0.191746	0.14183	-0.435026	1	1
TCONS_00060330	XLOC_024730	2319	3:60577845-60588454	-0.0383	lncRNA	-0.04096	lincRNA	0.066	lncRNA	NA	NA	NA	NA	6.84071e-05	0.086047	10.2968	1	1
TCONS_00060328	XLOC_024730	2263	3:60577845-60588454	-0.255712	lncRNA	-0.045056	lincRNA	0.066	lncRNA	NA	NA	NA	NA	0.257747	0.230652	-0.16024	0.83645	0.999821
TCONS_00060345	XLOC_024738	2244	3:66994719-66997867	-1.59101	lncRNA	-0.0004096	lincRNA	0	lncRNA	antisense	intergenic	convergent	downstream	3.09814	3.21693	0.0542816	0.8738	0.999821
TCONS_00060506	XLOC_024806	3337	3:86490282-86641482	-0.695504	lncRNA	-0.0065536	lincRNA	0.12	lncRNA	sense	intergenic	same_strand	upstream	32.9542	21.1538	-0.639548	0.72675	0.999821
TCONS_00060571	XLOC_024821	2420	3:90128212-90131735	-1.16312	lncRNA	-0.0425984	lincRNA	0	lncRNA	antisense	intergenic	divergent	upstream	0.550941	0.446066	-0.304641	0.58785	0.999821
TCONS_00060608	XLOC_024838	757	3:92367491-92378473	-2.24931	lncRNA	-0.008192	lincRNA	0	lncRNA	sense	intergenic	same_strand	upstream	0.191674	0.0874726	-1.13175	1	1
TCONS_00060606	XLOC_024838	1264	3:92367491-92378473	-1.89047	lncRNA	-0.0135168	lincRNA	0.012	lncRNA	sense	intergenic	same_strand	upstream	0.297683	0.163103	-0.867997	0.5507	0.999821
TCONS_00060607	XLOC_024838	991	3:92367491-92378473	-2.14033	lncRNA	-0.0176128	lincRNA	0	lncRNA	sense	intergenic	same_strand	upstream	0.331609	0.293059	-0.178291	0.87205	0.999821
TCONS_00060767	XLOC_024902	871	3:99997188-99999117	-0.258667	lncRNA	-0.018432	lincRNA	0.03	lncRNA	sense	intergenic	same_strand	upstream	0.221917	0.010196	-4.44394	1	1
TCONS_00060768	XLOC_024903	930	3:100001889-100019885	-1.10072	lncRNA	-0.0339968	lincRNA	0.02	lncRNA	sense	intergenic	same_strand	upstream	0.837376	0.185621	-2.17352	0.10635	0.999821
TCONS_00060841	XLOC_024930	1823	3:101851245-101857731	-0.407375	lncRNA	-0.032768	lincRNA	0.12	lncRNA	antisense	intergenic	divergent	upstream	0.167623	0.111051	-0.593996	1	1
TCONS_00060840	XLOC_024930	1499	3:101851245-101857731	-0.327049	lncRNA	-0.053248	lincRNA	0.134	lncRNA	antisense	intergenic	divergent	upstream	0.146856	0.172419	0.231515	1	1
TCONS_00060880	XLOC_024950	3394	3:103337693-103347835	-1.06795	lncRNA	-0.0131072	lincRNA	0.01	lncRNA	antisense	intergenic	divergent	upstream	0.116605	0.176692	0.59961	1	1
TCONS_00060879	XLOC_024950	1791	3:103337693-103347835	-0.842952	lncRNA	-0.0262144	lincRNA	0.028	lncRNA	antisense	intergenic	divergent	upstream	0.198567	0.202244	0.0264714	1	1
TCONS_00061064	XLOC_025028	568	3:109971872-109977106	-0.53341	lncRNA	-0.0303104	lincRNA	0.048	lncRNA	sense	intergenic	same_strand	upstream	0.0731669	0.187822	1.3601	1	1
TCONS_00061117	XLOC_025044	5385	3:111140733-111156686	-1.11287	lncRNA	-0.0884736	lincRNA	0.006	lncRNA	sense	intergenic	same_strand	downstream	6.9956	8.17548	0.224856	0.66975	0.999821
TCONS_00061207	XLOC_025082	1834	3:117371864-117396309	-0.108518	lncRNA	-0.0024576	lincRNA	0.104	lncRNA	antisense	intergenic	convergent	downstream	0.184034	0.229937	0.321266	0.79315	0.999821
TCONS_00061507	XLOC_025209	4757	3:8285257-8290317	-0.542823	lncRNA	-0.057344	lincRNA	0.1	lncRNA	antisense	intergenic	divergent	upstream	0.784743	0.702161	-0.160418	0.67615	0.999821
TCONS_00061596	XLOC_025258	2108	3:11516311-11521601	-0.844515	lncRNA	-0.0004096	lincRNA	0.114	lncRNA	sense	intergenic	same_strand	downstream	0.207722	0.19888	-0.0627556	1	1
TCONS_00061597	XLOC_025258	2003	3:11516311-11521601	-0.987428	lncRNA	-0.024576	lincRNA	0.114	lncRNA	sense	intergenic	same_strand	downstream	1.59818	2.06195	0.367575	0.41075	0.999821
TCONS_00061595	XLOC_025258	1992	3:11516311-11521601	-0.975783	lncRNA	-0.0086016	lincRNA	0.114	lncRNA	sense	intergenic	same_strand	downstream	0.144807	0.445541	1.62142	0.53125	0.999821
TCONS_00061817	XLOC_025335	708	3:15649249-15650044	-1.5064	lncRNA	-0.0397312	lincRNA	0.026	lncRNA	sense	intergenic	same_strand	upstream	0.604496	0.60226	-0.00534792	0.99285	0.999821
TCONS_00061850	XLOC_025348	1123	3:16310662-16317961	-1.40901	lncRNA	-0.0167936	lincRNA	0.398	lncRNA	sense	intergenic	same_strand	upstream	0.0901099	0.110565	0.295142	1	1
TCONS_00061853	XLOC_025348	4930	3:16310662-16317961	-1.16756	lncRNA	-0.065536	lincRNA	0.082	lncRNA	sense	intergenic	same_strand	upstream	0.544267	0.627928	0.206284	0.6785	0.999821
TCONS_00061875	XLOC_025360	2052	3:16551560-16565307	-0.715411	lncRNA	-0.0098304	lincRNA	0.024	lncRNA	antisense	intergenic	convergent	downstream	0.219859	0.214639	-0.0346649	1	1
TCONS_00061922	XLOC_025380	2000	3:18862985-18881121	-1.23714	lncRNA	-0.086016	lincRNA	0.004	lncRNA	antisense	intergenic	divergent	upstream	0.442553	0.363201	-0.285081	0.558	0.999821
TCONS_00062052	XLOC_025435	1060	3:21393264-21394852	-0.261427	lncRNA	-0.02048	lincRNA	0.152	lncRNA	antisense	intergenic	divergent	upstream	0.209295	0.111653	-0.906518	1	1
TCONS_00062145	XLOC_025473	990	3:26531543-26559511	-1.38809	lncRNA	-0.0036864	lincRNA	0	lncRNA	sense	intergenic	same_strand	downstream	0.135686	0.13767	0.0209364	1	1
TCONS_00062146	XLOC_025473	1262	3:26531543-26559511	-1.30738	lncRNA	-0.0036864	lincRNA	0.002	lncRNA	sense	intergenic	same_strand	downstream	0.200399	0.147858	-0.438671	1	1
TCONS_00062147	XLOC_025473	733	3:26531543-26559511	-1.49003	lncRNA	-0.0036864	lincRNA	0.028	lncRNA	sense	intergenic	same_strand	downstream	1.33544	0.948525	-0.493554	0.5665	0.999821
TCONS_00062144	XLOC_025473	392	3:26531543-26559511	-1.13558	lncRNA	-0.0036864	lincRNA	0.002	lncRNA	sense	intergenic	same_strand	downstream	1.4489	0.795356	-0.865288	0.6292	0.999821
TCONS_00062160	XLOC_025477	2265	3:27259685-27267059	-0.033514	lncRNA	-0.0385024	lincRNA	0.004	lncRNA	sense	intergenic	same_strand	downstream	0.0377676	0.0761041	1.01082	1	1
TCONS_00062161	XLOC_025477	2377	3:27259685-27267059	-0.265393	lncRNA	-0.0385024	lincRNA	0.014	lncRNA	sense	intergenic	same_strand	downstream	0.149473	0.0656663	-1.18666	1	1
TCONS_00062162	XLOC_025477	2640	3:27259685-27267059	-0.079809	lncRNA	-0.0385024	lincRNA	0.192	lncRNA	sense	intergenic	same_strand	downstream	0.0943831	0.0991171	0.0706047	1	1
TCONS_00062163	XLOC_025478	1572	3:27278843-27288253	-0.80691	lncRNA	-0.032768	lincRNA	0.024	lncRNA	sense	intergenic	same_strand	downstream	0.357061	0.225401	-0.663676	0.2865	0.999821
TCONS_00062430	XLOC_025581	370	3:42798964-42805962	-0.687999	lncRNA	-0.004096	lincRNA	0	lncRNA	sense	intergenic	same_strand	upstream	0.413004	0.332713	-0.31188	0.7245	0.999821
TCONS_00062431	XLOC_025582	561	3:42813116-42814788	-0.725621	lncRNA	-0.151552	lincRNA	0.002	lncRNA	sense	intergenic	same_strand	upstream	0.197126	0.172295	-0.194238	1	1
TCONS_00062481	XLOC_025602	1552	3:45517229-45563582	-1.23876	lncRNA	-0.0139264	lincRNA	0.04	lncRNA	antisense	intergenic	divergent	upstream	0.212247	0.161859	-0.391007	1	1
TCONS_00062479	XLOC_025602	1398	3:45517229-45563582	-1.82409	lncRNA	-0.0139264	lincRNA	0.05	lncRNA	antisense	intergenic	divergent	upstream	0.0207675	0.057988	1.48143	1	1
TCONS_00062480	XLOC_025602	1371	3:45517229-45563582	-1.41874	lncRNA	-0.0139264	lincRNA	0.038	lncRNA	antisense	intergenic	divergent	upstream	0.285598	0.12718	-1.16711	0.4907	0.999821
TCONS_00062521	XLOC_025618	2518	3:49032956-49121034	-1.32721	lncRNA	-0.004096	lincRNA	0.356	lncRNA	antisense	intergenic	divergent	upstream	0.0968314	0.103624	0.0978076	1	1
TCONS_00062522	XLOC_025618	2588	3:49032956-49121034	-1.31171	lncRNA	-0.094208	lincRNA	0.004	lncRNA	antisense	intergenic	divergent	upstream	0.0883122	0.106523	0.270475	1	1
TCONS_00062527	XLOC_025618	424	3:49032956-49121034	-0.999851	lncRNA	-0.04096	lincRNA	0.294	lncRNA	antisense	intergenic	divergent	upstream	1.47706	0.128588	-3.5219	0.32915	0.999821
TCONS_00062526	XLOC_025618	416	3:49032956-49121034	-0.728207	lncRNA	-0.04096	lincRNA	0.512	lncRNA	antisense	intergenic	divergent	upstream	0.947858	1.45687	0.620128	0.7148	0.999821
TCONS_00062657	XLOC_025679	774	3:56466448-56476008	-0.744918	lncRNA	-0.118374	lincRNA	0	lncRNA	NA	NA	NA	NA	0.181843	0.11098	-0.712392	1	1
TCONS_00062690	XLOC_025692	222	3:58503723-58504580	-1.92862	lncRNA	-0.0954368	lincRNA	0.336	lncRNA	antisense	intergenic	divergent	upstream	0.36855	0.86287	1.22729	0.67265	0.999821
TCONS_00062870	XLOC_025771	3177	3:79233511-79257864	-1.43969	lncRNA	-0.004096	lincRNA	0.012	lncRNA	sense	intergenic	same_strand	downstream	0.136081	0.0663658	-1.03595	1	1
TCONS_00062871	XLOC_025771	3698	3:79233511-79257864	-0.705465	lncRNA	-0.004096	lincRNA	0.012	lncRNA	sense	intergenic	same_strand	downstream	0.0536019	0.0927381	0.790878	1	1
TCONS_00062988	XLOC_025808	2592	3:87681677-87691926	-0.644019	lncRNA	-0.0077824	lincRNA	0.034	lncRNA	NA	NA	NA	NA	0.0374335	0.0514847	0.459815	1	1
TCONS_00062991	XLOC_025808	2456	3:87681677-87691926	-0.144993	lncRNA	-0.0077824	lincRNA	0.042	lncRNA	NA	NA	NA	NA	0.016243	0.00977528	-0.732612	1	1
TCONS_00062989	XLOC_025808	2935	3:87681677-87691926	-0.112375	lncRNA	-0.0077824	lincRNA	0.054	lncRNA	NA	NA	NA	NA	0.410822	0.229966	-0.837092	0.3651	0.999821
TCONS_00062990	XLOC_025808	2570	3:87681677-87691926	-0.142714	lncRNA	-0.0077824	lincRNA	0.076	lncRNA	NA	NA	NA	NA	0.287205	0.20465	-0.488922	0.76265	0.999821
TCONS_00062995	XLOC_025810	1231	3:87803026-87839325	-0.5439	lncRNA	-0.0405504	lincRNA	0.048	lncRNA	antisense	intergenic	divergent	upstream	0	0.147618	NA	1	1
TCONS_00062996	XLOC_025810	1264	3:87803026-87839325	-0.70768	lncRNA	-0.057344	lincRNA	0.09	lncRNA	antisense	intergenic	divergent	upstream	0.211861	0.0927692	-1.1914	1	1
TCONS_00062997	XLOC_025810	1322	3:87803026-87839325	-0.641437	lncRNA	-0.059392	lincRNA	0.018	lncRNA	antisense	intergenic	divergent	upstream	0.160511	0.19564	0.285526	1	1
TCONS_00062999	XLOC_025810	1380	3:87803026-87839325	-0.288822	lncRNA	-0.059392	lincRNA	0.06	lncRNA	antisense	intergenic	divergent	upstream	0.0630946	0.041206	-0.614663	1	1
TCONS_00062998	XLOC_025810	1072	3:87803026-87839325	-1.57838	lncRNA	-0.140083	lincRNA	0.452	lncRNA	antisense	intergenic	divergent	upstream	0.000783743	0.202139	8.01075	1	1
TCONS_00063001	XLOC_025810	1244	3:87803026-87839325	-1.39365	lncRNA	-0.0589824	lincRNA	0.172	lncRNA	antisense	intergenic	divergent	upstream	1.94138	0.695089	-1.48181	0.1049	0.999821
TCONS_00063000	XLOC_025810	1281	3:87803026-87839325	-0.918641	lncRNA	-0.0647168	lincRNA	0.234	lncRNA	antisense	intergenic	divergent	upstream	0.717105	0.212847	-1.75237	0.3094	0.999821
TCONS_00062994	XLOC_025810	1358	3:87803026-87839325	-0.521645	lncRNA	-0.057344	lincRNA	0.016	lncRNA	antisense	intergenic	divergent	upstream	0.398049	0.426925	0.101036	0.9376	0.999821
TCONS_00063006	XLOC_025815	630	3:89908753-89909867	-0.966648	lncRNA	-0.065536	lincRNA	0	lncRNA	sense	intergenic	same_strand	upstream	0.193777	0.171363	-0.17734	1	1
TCONS_00063010	XLOC_025819	1834	3:90046790-90127249	-1.21063	lncRNA	-0.024576	lincRNA	0.008	lncRNA	antisense	intergenic	convergent	downstream	0.119873	0.0240726	-2.31605	1	1
TCONS_00063180	XLOC_025888	480	3:100935635-100982094	-2.53672	lncRNA	-0.0004096	lincRNA	0	lncRNA	antisense	intergenic	convergent	downstream	1.36723	1.72108	0.332062	0.8345	0.999821
TCONS_00063355	XLOC_025957	2843	3:104408540-104421736	-0.428936	lncRNA	-0.0499712	lincRNA	0	lncRNA	sense	intergenic	same_strand	upstream	0.00228459	0.0368139	4.01024	1	1
TCONS_00063350	XLOC_025957	1300	3:104408540-104421736	-0.370531	lncRNA	-0.0835584	lincRNA	0.038	lncRNA	sense	intergenic	same_strand	upstream	6.90731	2.26378	-1.60939	0.19425	0.999821
TCONS_00063352	XLOC_025957	1098	3:104408540-104421736	-0.53009	lncRNA	-0.0561152	lincRNA	0	lncRNA	sense	intergenic	same_strand	upstream	0.416777	0.124275	-1.74574	0.26485	0.999821
TCONS_00063353	XLOC_025957	1149	3:104408540-104421736	-0.209472	lncRNA	-0.0729088	lincRNA	0	lncRNA	sense	intergenic	same_strand	upstream	0.688189	0.195637	-1.81463	0.3286	0.999821
TCONS_00063354	XLOC_025957	2678	3:104408540-104421736	-0.646072	lncRNA	-0.0835584	lincRNA	0	lncRNA	sense	intergenic	same_strand	upstream	0.689979	0.0105479	-6.03153	0.36495	0.999821
TCONS_00063346	XLOC_025957	5350	3:104408540-104421736	-0.989002	lncRNA	-0.069632	lincRNA	0.012	lncRNA	sense	intergenic	same_strand	upstream	2.42036	1.59791	-0.599035	0.3808	0.999821
TCONS_00063357	XLOC_025957	5428	3:104408540-104421736	-1.16259	lncRNA	-0.045056	lincRNA	0.018	lncRNA	sense	intergenic	same_strand	upstream	2.39895	1.69576	-0.500467	0.42565	0.999821
TCONS_00063348	XLOC_025957	5401	3:104408540-104421736	-0.956007	lncRNA	-0.0761856	lincRNA	0.02	lncRNA	sense	intergenic	same_strand	upstream	1.17425	0.711763	-0.722267	0.4549	0.999821
TCONS_00063349	XLOC_025957	4669	3:104408540-104421736	-0.73322	lncRNA	-0.045056	lincRNA	0.02	lncRNA	sense	intergenic	same_strand	upstream	0.282511	0.0724625	-1.963	0.6918	0.999821
TCONS_00063370	XLOC_025961	1370	3:105882533-105886328	-0.483381	lncRNA	-0.0036864	lincRNA	0.004	lncRNA	sense	intergenic	same_strand	upstream	0.163793	0.170908	0.0613462	1	1
TCONS_00063484	XLOC_025992	1646	3:110069824-110111826	-0.592547	lncRNA	-0.0323584	lincRNA	0.036	lncRNA	antisense	intergenic	divergent	upstream	0.125937	0.150573	0.257757	1	1
TCONS_00063483	XLOC_025992	1566	3:110069824-110111826	-0.994136	lncRNA	-0.0323584	lincRNA	0.054	lncRNA	antisense	intergenic	divergent	upstream	0.372247	0.250509	-0.571401	0.7043	0.999821
TCONS_00063635	XLOC_026044	554	3:116766961-116776233	-1.20887	lncRNA	-0.0131072	lincRNA	0.244	lncRNA	NA	NA	NA	NA	0.181295	0.0998808	-0.860061	1	1
TCONS_00063636	XLOC_026044	661	3:116766961-116776233	-0.132249	lncRNA	-0.0106496	lincRNA	0.158	lncRNA	NA	NA	NA	NA	0.144812	0.249147	0.782818	0.66995	0.999821
TCONS_00063687	XLOC_026066	499	3:119633964-119794494	-0.066454	lncRNA	-0.0749568	lincRNA	0.002	lncRNA	antisense	intergenic	divergent	upstream	178.391	135.824	-0.393302	0.45945	0.999821
TCONS_00063688	XLOC_026066	1776	3:119633964-119794494	-0.520899	lncRNA	-0.0671744	lincRNA	0.034	lncRNA	antisense	intergenic	divergent	upstream	0.355339	0.325725	-0.125542	0.90055	0.999821
TCONS_00063724	XLOC_026088	1412	3:120892892-120894611	-0.117614	lncRNA	-0.0720896	lincRNA	0.116	lncRNA	sense	intergenic	same_strand	downstream	1.16965	1.49549	0.354542	0.4037	0.999821
TCONS_00064006	XLOC_026204	3018	4:32522791-32534631	-1.80997	lncRNA	-0.01024	lincRNA	0	lncRNA	antisense	intergenic	convergent	downstream	0	0.00384165	NA	1	1
TCONS_00064003	XLOC_026204	4001	4:32522791-32534631	-1.0749	lncRNA	-0.01024	lincRNA	0.064	lncRNA	antisense	intergenic	convergent	downstream	3.70087	4.02486	0.121071	0.66585	0.999821
TCONS_00064004	XLOC_026204	1139	4:32522791-32534631	-1.95193	lncRNA	-0.0004096	lincRNA	0.028	lncRNA	antisense	intergenic	convergent	downstream	0.589669	0.777641	0.399197	0.83525	0.999821
TCONS_00064021	XLOC_026210	7444	4:33097003-33104563	-0.544137	lncRNA	-0.0479232	lincRNA	0.066	lncRNA	sense	intergenic	same_strand	downstream	0.509061	0.647691	0.347467	0.3375	0.999821
TCONS_00064072	XLOC_026234	5602	4:43782623-43822226	-1.29074	lncRNA	-0.0626688	lincRNA	0.042	lncRNA	antisense	intergenic	divergent	upstream	0.397001	0.401136	0.0149503	0.98875	0.999821
TCONS_00064317	XLOC_026347	2021	4:67048429-67051473	-1.18565	lncRNA	-0.04096	lincRNA	0.064	lncRNA	antisense	intergenic	divergent	upstream	0.112583	0.16381	0.541036	1	1
TCONS_00064475	XLOC_026410	879	4:77906094-77910010	-0.463747	lncRNA	-0.0299008	lincRNA	0.016	lncRNA	sense	intergenic	same_strand	upstream	23.2831	6.61186	-1.81616	5e-05	0.0310558
TCONS_00064499	XLOC_026418	607	4:79040312-79063190	-1.4918	lncRNA	-0.065536	lincRNA	0.026	lncRNA	NA	NA	NA	NA	0.262462	0.0928576	-1.49901	0.14565	0.999821
TCONS_00064518	XLOC_026430	654	4:83256853-83261489	-0.560282	lncRNA	-0.004096	lincRNA	0.002	lncRNA	sense	intergenic	same_strand	downstream	1.22896	0.450485	-1.44788	0.1915	0.999821
TCONS_00064599	XLOC_026465	1430	4:93460810-93469480	-1.13948	lncRNA	-0.004096	lincRNA	0.106	lncRNA	sense	intergenic	same_strand	downstream	0.131354	0.068997	-0.928854	1	1
TCONS_00064758	XLOC_026535	332	4:104708480-104712466	-1.26751	lncRNA	-0.0249856	lincRNA	0.508	lncRNA	antisense	intergenic	convergent	downstream	0.36327	0.236754	-0.617653	0.50585	0.999821
TCONS_00064871	XLOC_026593	407	4:106555051-106555554	-0.09106	lncRNA	-0.016384	lincRNA	0.348	lncRNA	sense	intergenic	same_strand	downstream	2.16186	2.06787	-0.0641276	0.92005	0.999821
TCONS_00064872	XLOC_026594	2915	4:106571588-106574628	-0.389038	lncRNA	-0.0638976	lincRNA	0.336	lncRNA	sense	intergenic	same_strand	upstream	0.417102	0.265889	-0.649576	0.202	0.999821
TCONS_00064889	XLOC_026602	517	4:106641997-106729347	-1.44654	lncRNA	-0.002048	lincRNA	0.006	lncRNA	sense	intergenic	same_strand	downstream	0.070996	0.143447	1.01471	1	1
TCONS_00064965	XLOC_026653	2448	4:112723946-112726512	-1.85052	lncRNA	-0.12288	lincRNA	0.008	lncRNA	sense	intergenic	same_strand	upstream	0.204822	0.127196	-0.687319	1	1
TCONS_00064972	XLOC_026655	2291	4:112810907-112815009	-0.000163	lncRNA	-0.0589824	lincRNA	0.162	lncRNA	antisense	intergenic	convergent	downstream	0.151332	0.162516	0.102863	1	1
TCONS_00064989	XLOC_026661	874	4:113115738-113132342	-1.18419	lncRNA	-0.024576	lincRNA	0.026	lncRNA	sense	intergenic	same_strand	upstream	0.267107	0.297478	0.155365	0.91245	0.999821
TCONS_00065207	XLOC_026731	1388	4:119386086-119387576	-0.167168	lncRNA	-0.008192	lincRNA	0.03	lncRNA	sense	intergenic	same_strand	downstream	1.22556	1.72534	0.493444	0.28495	0.999821
TCONS_00065323	XLOC_026774	2933	4:9748755-9759032	-0.973894	lncRNA	-0.032768	lincRNA	0.212	lncRNA	sense	intergenic	same_strand	upstream	0.0511988	0.213509	2.06012	1	1
TCONS_00065322	XLOC_026774	3406	4:9748755-9759032	-0.991728	lncRNA	-0.045056	lincRNA	0.07	lncRNA	sense	intergenic	same_strand	upstream	0.172961	0.210377	0.282527	1	1
TCONS_00065324	XLOC_026774	2931	4:9748755-9759032	-0.996526	lncRNA	-0.018432	lincRNA	0.004	lncRNA	sense	intergenic	same_strand	upstream	0.428902	0.185279	-1.21095	0.3873	0.999821
TCONS_00065325	XLOC_026774	2883	4:9748755-9759032	-1.26021	lncRNA	-0.04096	lincRNA	0	lncRNA	sense	intergenic	same_strand	upstream	0.541191	0.514409	-0.0732201	0.92725	0.999821
TCONS_00065327	XLOC_026776	1251	4:9764192-9765579	-1.1147	lncRNA	-0.110592	lincRNA	0	lncRNA	sense	intergenic	same_strand	upstream	0.562979	0.656975	0.222759	0.65115	0.999821
TCONS_00065328	XLOC_026777	266	4:9765961-9778944	-0.925833	lncRNA	-0.106496	lincRNA	0.068	lncRNA	sense	intergenic	same_strand	downstream	2.6918	3.00148	0.157103	0.8177	0.999821
TCONS_00065380	XLOC_026795	1003	4:13938885-13963978	-1.91889	lncRNA	-0.004096	lincRNA	0.03	lncRNA	antisense	intergenic	divergent	upstream	0.167192	0.0641853	-1.38119	1	1
TCONS_00065375	XLOC_026795	360	4:13938885-13963978	-0.289621	lncRNA	-0.024576	lincRNA	0.034	lncRNA	antisense	intergenic	divergent	upstream	0.0153537	0.0153195	-0.00321205	1	1
TCONS_00065376	XLOC_026795	358	4:13938885-13963978	-0.027418	lncRNA	-0.0323584	lincRNA	0.032	lncRNA	antisense	intergenic	divergent	upstream	24.7062	22.9834	-0.104284	0.7684	0.999821
TCONS_00065501	XLOC_026854	268	4:31643827-31651222	-1.74059	lncRNA	-0.02048	lincRNA	0.218	lncRNA	antisense	intergenic	divergent	upstream	0	0	0	1	1
TCONS_00065497	XLOC_026854	286	4:31643827-31651222	-1.08055	lncRNA	-0.02048	lincRNA	0.238	lncRNA	antisense	intergenic	divergent	upstream	0.139672	0.13962	-0.000533052	1	1
TCONS_00065499	XLOC_026854	289	4:31643827-31651222	-0.976538	lncRNA	-0.02048	lincRNA	0.272	lncRNA	antisense	intergenic	divergent	upstream	0	0.113441	NA	1	1
TCONS_00065496	XLOC_026854	304	4:31643827-31651222	-1.12167	lncRNA	-0.02048	lincRNA	0.28	lncRNA	antisense	intergenic	divergent	upstream	0.233154	0.0855905	-1.44576	0.5406	0.999821
TCONS_00065500	XLOC_026854	270	4:31643827-31651222	-1.51015	lncRNA	-0.02048	lincRNA	0.218	lncRNA	antisense	intergenic	divergent	upstream	0.453506	0.256158	-0.824084	0.78565	0.999821
TCONS_00065498	XLOC_026854	257	4:31643827-31651222	-1.7694	lncRNA	-0.02048	lincRNA	0.21	lncRNA	antisense	intergenic	divergent	upstream	84.5756	84.4013	-0.00297656	0.99445	0.999821
TCONS_00065660	XLOC_026914	3271	4:46408986-46419091	-0.856103	lncRNA	-0.028672	lincRNA	0.02	lncRNA	antisense	intergenic	divergent	upstream	8.69027e-05	0.0143301	7.36543	1	1
TCONS_00065661	XLOC_026914	3396	4:46408986-46419091	-0.623439	lncRNA	-0.118784	lincRNA	0.02	lncRNA	antisense	intergenic	divergent	upstream	0.437566	0.655366	0.582798	0.18565	0.999821
TCONS_00065665	XLOC_026915	15678	4:46451019-46468307	-1.24303	lncRNA	-0.113869	lincRNA	0.476	lncRNA	antisense	intergenic	divergent	upstream	0	0	0	1	1
TCONS_00065663	XLOC_026915	15676	4:46451019-46468307	-1.23171	lncRNA	-0.113869	lincRNA	0.476	lncRNA	antisense	intergenic	divergent	upstream	0	3.87465e-06	NA	1	1
TCONS_00065845	XLOC_027001	9337	4:64338294-64348877	-0.694485	lncRNA	-0.04096	lincRNA	0.048	lncRNA	sense	intergenic	same_strand	downstream	0.0155674	0.0152356	-0.0310773	1	1
TCONS_00065860	XLOC_027005	1570	4:65666614-65774456	-1.16918	lncRNA	-0.0290816	lincRNA	0.078	lncRNA	sense	intergenic	same_strand	downstream	0.197312	0.222894	0.175883	1	1
TCONS_00065926	XLOC_027034	986	4:70185108-70186683	-0.98796	lncRNA	-0.0946176	lincRNA	0.114	lncRNA	antisense	intergenic	divergent	upstream	1.06589	1.59646	0.582818	0.3086	0.999821
TCONS_00065931	XLOC_027038	418	4:70302347-70302935	-1.05349	lncRNA	-0.073728	lincRNA	0.176	lncRNA	sense	intergenic	same_strand	upstream	1.19331	1.78377	0.579962	0.42425	0.999821
TCONS_00065937	XLOC_027043	1324	4:71196282-71205177	-0.914251	lncRNA	-0.028672	lincRNA	0.004	lncRNA	antisense	intergenic	convergent	downstream	0.751676	0.0929309	-3.01588	0.1572	0.999821
TCONS_00065938	XLOC_027043	643	4:71196282-71205177	-0.732232	lncRNA	-0.0004096	lincRNA	0.012	lncRNA	antisense	intergenic	convergent	downstream	1.42243	0.206392	-2.7849	0.23485	0.999821
TCONS_00065940	XLOC_027043	487	4:71196282-71205177	-0.944358	lncRNA	-0.119603	lincRNA	0.006	lncRNA	antisense	intergenic	convergent	downstream	0.243512	0.0416741	-2.54677	0.24405	0.999821
TCONS_00066002	XLOC_027076	1820	4:77565063-77597328	-0.86064	lncRNA	-0.016384	lincRNA	0.004	lncRNA	antisense	intergenic	divergent	upstream	0.130642	0.125681	-0.0558619	1	1
TCONS_00066001	XLOC_027076	1790	4:77565063-77597328	-0.821705	lncRNA	-0.016384	lincRNA	0.01	lncRNA	antisense	intergenic	divergent	upstream	0.178135	0.0927165	-0.942075	1	1
TCONS_00066005	XLOC_027076	478	4:77565063-77597328	-0.28407	lncRNA	-0.12288	lincRNA	0.018	lncRNA	antisense	intergenic	divergent	upstream	1.48034	0.647332	-1.19335	0.4295	0.999821
TCONS_00066006	XLOC_027076	2587	4:77565063-77597328	-1.02367	lncRNA	-0.0126976	lincRNA	0.112	lncRNA	antisense	intergenic	divergent	upstream	1.48391	1.85138	0.319191	0.81455	0.999821
TCONS_00066205	XLOC_027176	1857	4:93688090-93702754	-0.404921	lncRNA	-0.0012288	lincRNA	0.288	lncRNA	sense	intergenic	same_strand	upstream	0.25224	0.276788	0.133985	0.8032	0.999821
TCONS_00066247	XLOC_027193	1066	4:95413298-95613750	-0.226099	lncRNA	-0.032768	lincRNA	0.506	lncRNA	NA	NA	NA	NA	0.0519614	0.0594389	0.193967	1	1
TCONS_00066254	XLOC_027193	1461	4:95413298-95613750	-0.288487	lncRNA	-0.0729088	lincRNA	0.052	lncRNA	NA	NA	NA	NA	0.198079	0.165164	-0.262175	1	1
TCONS_00066251	XLOC_027193	1003	4:95413298-95613750	-0.838127	lncRNA	-0.0729088	lincRNA	0.256	lncRNA	NA	NA	NA	NA	0.219689	0.15096	-0.541297	1	1
TCONS_00066248	XLOC_027193	1222	4:95413298-95613750	-0.491302	lncRNA	-0.0729088	lincRNA	0.426	lncRNA	NA	NA	NA	NA	0.09972	0.109579	0.136022	1	1
TCONS_00066368	XLOC_027228	1221	4:104515820-104520884	-0.243693	lncRNA	-0.0356352	lincRNA	0.132	lncRNA	sense	intergenic	same_strand	downstream	0.438228	0.391814	-0.161512	0.79105	0.999821
TCONS_00066370	XLOC_027230	882	4:104537479-104542450	-0.238789	lncRNA	-0.0364544	lincRNA	0.178	lncRNA	sense	intergenic	same_strand	downstream	0.237945	0.143329	-0.731293	0.54285	0.999821
TCONS_00066372	XLOC_027231	907	4:104565151-104568267	-0.406302	lncRNA	-0.008192	lincRNA	0	lncRNA	sense	intergenic	same_strand	downstream	0.498711	0.444767	-0.165154	0.80495	0.999821
TCONS_00066391	XLOC_027238	2362	4:104828062-104848701	-0.103288	lncRNA	-0.004096	lincRNA	0.002	lncRNA	antisense	intergenic	divergent	upstream	0.10689	0.0400856	-1.41497	1	1
TCONS_00066418	XLOC_027253	946	4:106748443-106831078	-0.46624	lncRNA	-0.0176128	lincRNA	0.006	lncRNA	antisense	intergenic	divergent	upstream	0.247536	0.166854	-0.569056	0.73855	0.999821
TCONS_00066554	XLOC_027312	2892	4:114127120-114146535	-0.161509	lncRNA	-0.0487424	lincRNA	0.14	lncRNA	sense	intergenic	same_strand	downstream	0.172762	0.148302	-0.220253	1	1
TCONS_00066753	XLOC_027385	10024	5:1381546-1401549	-1.08323	lncRNA	-0.032768	lincRNA	0.046	lncRNA	sense	intergenic	same_strand	upstream	2.38289	2.15858	-0.142635	0.5945	0.999821
TCONS_00066772	XLOC_027397	1378	5:5560280-5562892	-1.10408	lncRNA	-0.0520192	lincRNA	0.142	lncRNA	antisense	intergenic	divergent	upstream	0.957113	0.779415	-0.296297	0.5541	0.999821
TCONS_00066839	XLOC_027426	1800	5:19302037-19321647	-0.733586	lncRNA	-0.016384	lincRNA	0.016	lncRNA	antisense	intergenic	divergent	upstream	0.12942	0.100595	-0.363512	1	1
TCONS_00066840	XLOC_027426	1628	5:19302037-19321647	-0.965828	lncRNA	-0.0188416	lincRNA	0.016	lncRNA	antisense	intergenic	divergent	upstream	0.0597465	0.0015802	-5.24068	1	1
TCONS_00066838	XLOC_027426	1764	5:19302037-19321647	-0.756351	lncRNA	-0.0290816	lincRNA	0.016	lncRNA	antisense	intergenic	divergent	upstream	0.0302605	0.212451	2.81162	1	1
TCONS_00066837	XLOC_027426	1884	5:19302037-19321647	-0.826729	lncRNA	-0.0290816	lincRNA	0.018	lncRNA	antisense	intergenic	divergent	upstream	0.531145	0.420002	-0.338709	0.60945	0.999821
TCONS_00066843	XLOC_027428	666	5:19339127-19339909	-0.701748	lncRNA	-0.0118784	lincRNA	0.002	lncRNA	antisense	intergenic	convergent	downstream	0.477542	0.108666	-2.13573	0.0194	0.999821
TCONS_00066852	XLOC_027437	6596	5:19893079-19921912	-0.339571	lncRNA	-0.026624	lincRNA	0.02	lncRNA	NA	NA	NA	NA	0.547152	0.286799	-0.931902	0.10525	0.999821
TCONS_00066891	XLOC_027451	1705	5:24375020-24383194	-0.532586	lncRNA	-0.0561152	lincRNA	0.092	lncRNA	antisense	intergenic	divergent	upstream	0.114701	0.104848	-0.129583	1	1
TCONS_00066887	XLOC_027451	1544	5:24375020-24383194	-0.623943	lncRNA	-0.0561152	lincRNA	0.092	lncRNA	antisense	intergenic	divergent	upstream	0.233104	0.143608	-0.698839	0.71725	0.999821
TCONS_00066968	XLOC_027481	965	5:26816369-26824416	-1.5299	lncRNA	-0.0004096	lincRNA	0.006	lncRNA	antisense	intergenic	divergent	upstream	0.0755558	0.0129953	-2.53956	1	1
TCONS_00066967	XLOC_027481	919	5:26816369-26824416	-1.68222	lncRNA	-0.016384	lincRNA	0.03	lncRNA	antisense	intergenic	divergent	upstream	0.164648	0.11971	-0.459839	1	1
TCONS_00066991	XLOC_027488	473	5:27195231-27205191	-0.436388	lncRNA	-0.0360448	lincRNA	0.26	lncRNA	sense	intergenic	same_strand	upstream	0.0372922	0.194617	2.38369	1	1
TCONS_00066989	XLOC_027488	291	5:27195231-27205191	-1.56125	lncRNA	-0.012288	lincRNA	0	lncRNA	sense	intergenic	same_strand	upstream	1.12269	0.495792	-1.17916	0.4975	0.999821
TCONS_00066990	XLOC_027488	326	5:27195231-27205191	-2.15545	lncRNA	-0.0331776	lincRNA	0.01	lncRNA	sense	intergenic	same_strand	upstream	0.391366	0.170664	-1.19737	0.67995	0.999821
TCONS_00067364	XLOC_027664	1548	5:45754066-45769644	-1.02928	lncRNA	-0.132301	lincRNA	0.388	lncRNA	sense	intergenic	same_strand	downstream	0.371695	0.359958	-0.0462886	0.95075	0.999821
TCONS_00067376	XLOC_027671	851	5:46754126-46767036	-1.45179	lncRNA	-0.04096	lincRNA	0.192	lncRNA	antisense	intergenic	divergent	upstream	0.197296	0.106057	-0.895524	1	1
TCONS_00067375	XLOC_027671	852	5:46754126-46767036	-0.934511	lncRNA	-0.0196608	lincRNA	0.154	lncRNA	antisense	intergenic	divergent	upstream	0.690487	0.0327813	-4.39667	0.19425	0.999821
TCONS_00067371	XLOC_027671	850	5:46754126-46767036	-0.131432	lncRNA	-0.045056	lincRNA	0.178	lncRNA	antisense	intergenic	divergent	upstream	2.33476	3.7428	0.680845	0.2973	0.999821
TCONS_00067373	XLOC_027671	882	5:46754126-46767036	-0.729184	lncRNA	-0.08192	lincRNA	0.03	lncRNA	antisense	intergenic	divergent	upstream	0.18981	0.656129	1.78942	0.4599	0.999821
TCONS_00067374	XLOC_027671	783	5:46754126-46767036	-0.80135	lncRNA	-0.036864	lincRNA	0.004	lncRNA	antisense	intergenic	divergent	upstream	0.716996	0.334305	-1.1008	0.6734	0.999821
TCONS_00067372	XLOC_027671	912	5:46754126-46767036	-0.389306	lncRNA	-0.028672	lincRNA	0.18	lncRNA	antisense	intergenic	divergent	upstream	0.297501	0.391402	0.395757	0.84595	0.999821
TCONS_00067382	XLOC_027675	2872	5:47848415-47870117	-1.22681	lncRNA	-0.04096	lincRNA	0.004	lncRNA	sense	intergenic	same_strand	upstream	0.0596566	0.0351895	-0.761536	1	1
TCONS_00067384	XLOC_027675	3208	5:47848415-47870117	-0.739282	lncRNA	-0.04096	lincRNA	0.004	lncRNA	sense	intergenic	same_strand	upstream	0.148859	0.0907187	-0.714479	1	1
TCONS_00067392	XLOC_027679	809	5:48422849-48425379	-0.999886	lncRNA	-0.012288	lincRNA	0.004	lncRNA	NA	NA	NA	NA	0.239804	0.684293	1.51276	0.01785	0.999821
TCONS_00067442	XLOC_027709	1011	5:56175494-56186521	-0.545091	lncRNA	-0.04096	lincRNA	0.01	lncRNA	sense	intergenic	same_strand	upstream	2.20658	1.26588	-0.801668	0.52575	0.999821
TCONS_00067441	XLOC_027709	1544	5:56175494-56186521	-0.546857	lncRNA	-0.0024576	lincRNA	0.014	lncRNA	sense	intergenic	same_strand	upstream	0.522529	0.399748	-0.386419	0.78235	0.999821
TCONS_00067664	XLOC_027799	600	5:60708956-60893145	-0.577341	lncRNA	-0.02048	lincRNA	0.004	lncRNA	antisense	intergenic	divergent	upstream	0.54259	0.676214	0.317617	0.81425	0.999821
TCONS_00067722	XLOC_027826	1526	5:64821305-64858916	-1.42966	lncRNA	-0.0004096	lincRNA	0	lncRNA	sense	intergenic	same_strand	downstream	0.0960777	0.144612	0.58991	1	1
TCONS_00067763	XLOC_027840	2351	5:66707410-66719430	-1.08801	lncRNA	-0.012288	lincRNA	0.004	lncRNA	NA	NA	NA	NA	0.0941658	0.00141641	-6.05489	1	1
TCONS_00067762	XLOC_027840	2128	5:66707410-66719430	-1.46923	lncRNA	-0.012288	lincRNA	0.006	lncRNA	NA	NA	NA	NA	0.185595	0.00700095	-4.72846	1	1
TCONS_00067764	XLOC_027840	2353	5:66707410-66719430	-1.0921	lncRNA	-0.012288	lincRNA	0.004	lncRNA	NA	NA	NA	NA	0.342319	0.00139369	-7.94029	0.217	0.999821
TCONS_00067786	XLOC_027847	1688	5:68052147-68140671	-0.463289	lncRNA	-0.0004096	lincRNA	0.098	lncRNA	antisense	intergenic	divergent	upstream	0.0384722	0.0337492	-0.188965	1	1
TCONS_00067882	XLOC_027892	334	5:74616050-74922495	-0.17137	lncRNA	-0.065536	lincRNA	0	lncRNA	sense	intergenic	same_strand	downstream	1.64477	0.366688	-2.16526	0.1296	0.999821
TCONS_00067888	XLOC_027895	3159	5:74616050-74922495	-0.447623	lncRNA	-0.0372736	lincRNA	0.096	lncRNA	sense	intergenic	same_strand	downstream	0.851459	0.457262	-0.896918	0.76355	0.999821
TCONS_00068103	XLOC_028002	848	5:97583045-97585266	-0.59927	lncRNA	-0.024576	lincRNA	0.006	lncRNA	antisense	intergenic	divergent	upstream	0.254889	0.216584	-0.234943	0.7112	0.999821
TCONS_00068156	XLOC_028029	253	5:99487584-99491665	-0.731842	lncRNA	-0.069632	lincRNA	0.456	lncRNA	sense	intergenic	same_strand	downstream	1.17816	2.2625	0.941381	0.1824	0.999821
TCONS_00068191	XLOC_028051	1925	5:100152804-100164854	-0.266484	lncRNA	-0.0356352	lincRNA	0.458	lncRNA	antisense	intergenic	convergent	downstream	0.258739	0.270766	0.0655488	0.91445	0.999821
TCONS_00068213	XLOC_028060	4416	5:100511954-100554992	-0.786597	lncRNA	-0.0401408	lincRNA	0	lncRNA	antisense	intergenic	divergent	upstream	0.0490237	0.0602535	0.297565	1	1
TCONS_00068218	XLOC_028060	1863	5:100511954-100554992	-0.420319	lncRNA	-0.0073728	lincRNA	0.328	lncRNA	sense	intergenic	same_strand	upstream	5.07659	2.42163	-1.06788	0.11665	0.999821
TCONS_00068221	XLOC_028060	2189	5:100511954-100554992	-0.559629	lncRNA	-0.0073728	lincRNA	0.156	lncRNA	sense	intergenic	same_strand	upstream	0.937529	1.77505	0.920927	0.39745	0.999821
TCONS_00068222	XLOC_028060	2036	5:100511954-100554992	-0.664469	lncRNA	-0.0073728	lincRNA	0.034	lncRNA	sense	intergenic	same_strand	upstream	1.07453	0.649163	-0.727057	0.72525	0.999821
TCONS_00068216	XLOC_028060	4278	5:100511954-100554992	-0.648725	lncRNA	-0.0401408	lincRNA	0.042	lncRNA	antisense	intergenic	divergent	upstream	0.25811	0.330334	0.355942	0.8193	0.999821
TCONS_00068295	XLOC_028096	1152	5:102310632-102598528	-0.950458	lncRNA	-0.02048	lincRNA	0.462	lncRNA	sense	intergenic	same_strand	downstream	0.0916792	0.153385	0.742488	1	1
TCONS_00068300	XLOC_028101	735	5:102310632-102598528	-0.586527	lncRNA	-0.047104	lincRNA	0.002	lncRNA	sense	intergenic	same_strand	downstream	0.502902	0.279916	-0.845281	0.634	0.999821
TCONS_00068306	XLOC_028103	2004	5:102640889-102643666	-0.854903	lncRNA	-0.0679936	lincRNA	0.136	lncRNA	sense	intergenic	same_strand	upstream	0.0259554	0.0656391	1.33852	1	1
TCONS_00068467	XLOC_028171	802	5:106383851-106392502	-0.359502	lncRNA	-0.024576	lincRNA	0.012	lncRNA	NA	NA	NA	NA	0.0726209	0.0878142	0.27407	1	1
TCONS_00068466	XLOC_028171	1311	5:106383851-106392502	-1.3234	lncRNA	-0.104448	lincRNA	0.02	lncRNA	NA	NA	NA	NA	0.267332	0.240677	-0.151534	0.91175	0.999821
TCONS_00068490	XLOC_028182	9842	5:106675352-106800965	-0.054383	lncRNA	-0.0421888	lincRNA	0.128	lncRNA	antisense	intergenic	convergent	downstream	0.0473001	0.0445827	-0.0853602	1	1
TCONS_00068591	XLOC_028211	3961	5:109855116-109866144	-0.433601	lncRNA	-0.0802816	lincRNA	0.206	lncRNA	sense	intergenic	same_strand	downstream	1.49117	2.22501	0.577362	0.3871	0.999821
TCONS_00068665	XLOC_028242	694	5:111248796-111257443	-0.885282	lncRNA	-0.0303104	lincRNA	0.014	lncRNA	antisense	intergenic	convergent	downstream	0.395215	0.267716	-0.561938	0.46515	0.999821
TCONS_00068778	XLOC_028287	763	5:114042367-114045055	-0.204793	lncRNA	-0.0385024	lincRNA	0	lncRNA	antisense	intergenic	divergent	upstream	0.41214	0.208992	-0.979688	0.13435	0.999821
TCONS_00068842	XLOC_028317	5021	5:117293374-117591800	-0.760369	lncRNA	-0.16384	lincRNA	0.044	lncRNA	sense	intergenic	same_strand	upstream	0	4.70379	NA	0.03305	0.999821
TCONS_00068839	XLOC_028317	5060	5:117293374-117591800	-0.673894	lncRNA	-0.16384	lincRNA	0.1	lncRNA	sense	intergenic	same_strand	upstream	86.374	48.4754	-0.833344	0.26375	0.999821
TCONS_00068837	XLOC_028317	6313	5:117293374-117591800	-0.798379	lncRNA	-0.16384	lincRNA	0.11	lncRNA	sense	intergenic	same_strand	upstream	0.00730425	0.69802	6.57839	0.3464	0.999821
TCONS_00068836	XLOC_028317	2318	5:117293374-117591800	-0.40849	lncRNA	-0.016384	lincRNA	0.166	lncRNA	NA	NA	NA	NA	6.20949	2.41385	-1.36314	0.3783	0.999821
TCONS_00068841	XLOC_028317	6256	5:117293374-117591800	-0.922453	lncRNA	-0.16384	lincRNA	0.08	lncRNA	sense	intergenic	same_strand	upstream	0.314048	0.498037	0.665266	0.71175	0.999821
TCONS_00068896	XLOC_028337	3041	5:119895638-120034057	-0.475949	lncRNA	-0.0512	lincRNA	0.146	lncRNA	antisense	intergenic	divergent	upstream	0.644236	0.763726	0.245466	0.8719	0.999821
TCONS_00069282	XLOC_028491	513	5:27136423-27137125	-1.70578	lncRNA	-0.016384	lincRNA	0.284	lncRNA	sense	intergenic	same_strand	upstream	0.917522	0.748681	-0.293392	0.63805	0.999821
TCONS_00069322	XLOC_028508	2762	5:28570433-28576106	-0.423372	lncRNA	-0.0241664	lincRNA	0.34	lncRNA	antisense	intergenic	divergent	upstream	0.312225	0.31583	0.016563	0.9808	0.999821
TCONS_00069451	XLOC_028573	3484	5:33935303-33957772	-0.990736	lncRNA	-0.0462848	lincRNA	0.186	lncRNA	antisense	intergenic	divergent	upstream	0.115616	0.0461479	-1.32501	1	1
TCONS_00069452	XLOC_028573	3554	5:33935303-33957772	-0.971732	lncRNA	-0.0462848	lincRNA	0.19	lncRNA	antisense	intergenic	divergent	upstream	0.0211729	0.0524864	1.30973	1	1
TCONS_00069448	XLOC_028573	1419	5:33935303-33957772	-0.031489	lncRNA	-0.2048	lincRNA	0.082	lncRNA	antisense	intergenic	divergent	upstream	0.127386	0.118411	-0.10541	1	1
TCONS_00069455	XLOC_028577	5038	5:33981593-33987497	-0.869526	lncRNA	-0.004096	lincRNA	0.004	lncRNA	antisense	intergenic	divergent	upstream	0.0499821	0.10454	1.06457	1	1
TCONS_00069869	XLOC_028761	1582	5:60245707-60260664	-0.687867	lncRNA	-0.0356352	lincRNA	0.002	lncRNA	antisense	intergenic	divergent	upstream	0.167704	0.208556	0.314519	1	1
TCONS_00069868	XLOC_028761	1594	5:60245707-60260664	-0.968845	lncRNA	-0.04096	lincRNA	0.002	lncRNA	antisense	intergenic	divergent	upstream	0.168366	0.0102394	-4.03939	1	1
TCONS_00069893	XLOC_028772	4803	5:63062291-63086170	-0.607648	lncRNA	-0.006144	lincRNA	0.016	lncRNA	antisense	intergenic	divergent	upstream	0.0612451	0.152246	1.31374	1	1
TCONS_00069891	XLOC_028772	4731	5:63062291-63086170	-0.622449	lncRNA	-0.006144	lincRNA	0.016	lncRNA	antisense	intergenic	convergent	downstream	0.300528	0.154884	-0.95631	0.44695	0.999821
TCONS_00069892	XLOC_028772	5096	5:63062291-63086170	-0.425131	lncRNA	-0.006144	lincRNA	0.012	lncRNA	antisense	intergenic	convergent	downstream	0.551809	0.621202	0.170895	0.73685	0.999821
TCONS_00069988	XLOC_028820	580	5:69615160-69616278	-0.714586	lncRNA	-0.024576	lincRNA	0.046	lncRNA	NA	NA	NA	NA	0.303795	0.232684	-0.384727	0.67615	0.999821
TCONS_00070245	XLOC_028907	14081	5:83382930-83398733	-0.357462	lncRNA	-0.200704	lincRNA	0.176	lncRNA	antisense	intergenic	divergent	upstream	0.0393863	0.0472751	0.263386	1	1
TCONS_00070327	XLOC_028930	905	5:91835145-92503303	-0.463345	lncRNA	-0.0208896	lincRNA	0.046	lncRNA	antisense	intergenic	convergent	downstream	0.0998245	0.132362	0.40702	1	1
TCONS_00070336	XLOC_028930	1424	5:91835145-92503303	-0.686867	lncRNA	-0.0004096	lincRNA	0.014	lncRNA	antisense	intergenic	convergent	downstream	0.295503	1.46111	2.30582	0.28035	0.999821
TCONS_00070335	XLOC_028930	1382	5:91835145-92503303	-0.664894	lncRNA	-0.0004096	lincRNA	0.004	lncRNA	antisense	intergenic	convergent	downstream	0.937737	0.448399	-1.0644	0.61885	0.999821
TCONS_00070337	XLOC_028930	1676	5:91835145-92503303	-0.106477	lncRNA	-0.006144	lincRNA	0.04	lncRNA	antisense	intergenic	convergent	downstream	0.567511	0.66955	0.238543	0.87575	0.999821
TCONS_00070476	XLOC_029004	1043	5:100170478-100172958	-0.656793	lncRNA	-0.012288	lincRNA	0.022	lncRNA	sense	intergenic	same_strand	downstream	0.467232	0.158391	-1.56065	0.07565	0.999821
TCONS_00070504	XLOC_029018	2504	5:100898477-100901446	-2.73709	lncRNA	-0.0147456	lincRNA	0	lncRNA	sense	intergenic	same_strand	downstream	0.382874	0.21018	-0.865243	0.07205	0.999821
TCONS_00070610	XLOC_029060	885	5:103810840-103813874	-0.769735	lncRNA	-0.0774144	lincRNA	0.27	lncRNA	antisense	intergenic	divergent	upstream	29.0648	18.5567	-0.647333	0.01655	0.999821
TCONS_00070677	XLOC_029089	2784	5:104398821-104402665	-1.33096	lncRNA	-0.0434176	lincRNA	0.26	lncRNA	antisense	intergenic	divergent	upstream	2.87194	1.02384	-1.48803	0.01505	0.999821
TCONS_00070678	XLOC_029089	2848	5:104398821-104402665	-1.26106	lncRNA	-0.0434176	lincRNA	0.262	lncRNA	antisense	intergenic	divergent	upstream	2.73991	1.22001	-1.16724	0.05395	0.999821
TCONS_00070680	XLOC_029089	2936	5:104398821-104402665	-1.25529	lncRNA	-0.0294912	lincRNA	0.422	lncRNA	antisense	intergenic	divergent	upstream	2.08269	0.679587	-1.61572	0.0611	0.999821
TCONS_00070679	XLOC_029089	2911	5:104398821-104402665	-1.23046	lncRNA	-0.0434176	lincRNA	0.268	lncRNA	antisense	intergenic	divergent	upstream	2.07259	0.634281	-1.70824	0.0691	0.999821
TCONS_00070802	XLOC_029141	1012	5:109982949-109985783	-0.811048	lncRNA	-0.0249856	lincRNA	0.004	lncRNA	antisense	intergenic	divergent	upstream	0.439802	0.409603	-0.10263	0.87115	0.999821
TCONS_00070804	XLOC_029142	1558	5:110006546-110009491	-0.472441	lncRNA	-0.0720896	lincRNA	0.24	lncRNA	antisense	intergenic	convergent	downstream	0.0453571	0.0767727	0.759265	1	1
TCONS_00070803	XLOC_029142	1551	5:110006546-110009491	-0.452317	lncRNA	-0.0720896	lincRNA	0.05	lncRNA	antisense	intergenic	convergent	downstream	0.572066	0.21284	-1.42641	0.15205	0.999821
TCONS_00070807	XLOC_029144	608	5:110012781-110013824	-2.73864	lncRNA	-0.0196608	lincRNA	0.002	lncRNA	antisense	intergenic	divergent	upstream	0.462952	0.324747	-0.511548	0.578	0.999821
TCONS_00070879	XLOC_029166	1059	5:111072071-111073267	-1.11464	lncRNA	-0.0004096	lincRNA	0.096	lncRNA	antisense	intergenic	divergent	upstream	0.269317	0.102815	-1.38926	0.0429	0.999821
TCONS_00070974	XLOC_029213	515	5:113825125-113829829	-0.299577	lncRNA	-0.0335872	lincRNA	0.008	lncRNA	sense	intergenic	same_strand	downstream	0.236963	0.360612	0.605784	0.7596	0.999821
TCONS_00071063	XLOC_029243	282	5:117028723-117030160	-0.289743	lncRNA	-0.0815104	lincRNA	0.134	lncRNA	antisense	intergenic	convergent	downstream	0.721499	0.47976	-0.588684	0.5422	0.999821
TCONS_00071086	XLOC_029256	302	5:117293374-117591800	-0.628653	lncRNA	-0.06144	lincRNA	0.03	lncRNA	antisense	intergenic	divergent	upstream	0	0	0	1	1
TCONS_00071084	XLOC_029256	464	5:117293374-117591800	-0.038524	lncRNA	-0.032768	lincRNA	0.01	lncRNA	sense	intergenic	same_strand	upstream	16.4805	13.9082	-0.244823	0.88165	0.999821
TCONS_00071094	XLOC_029260	2756	5:117293374-117591800	-1.77891	lncRNA	-0.221184	lincRNA	0.002	lncRNA	antisense	intergenic	divergent	upstream	4.37416	1.15884	-1.91632	0.36695	0.999821
TCONS_00071095	XLOC_029260	2827	5:117293374-117591800	-1.7637	lncRNA	-0.094208	lincRNA	0.012	lncRNA	antisense	intergenic	divergent	upstream	12.669	3.49369	-1.85848	0.51245	0.999821
TCONS_00071229	XLOC_029324	1305	6:3432367-3434626	-1.25379	lncRNA	-0.12288	lincRNA	0.048	lncRNA	antisense	intergenic	divergent	upstream	1.43005	1.68561	0.237203	0.57535	0.999821
TCONS_00071438	XLOC_029411	10553	6:23302823-23326271	-1.19801	lncRNA	-0.02048	lincRNA	0	lncRNA	antisense	intergenic	divergent	upstream	0.0575748	0.0766742	0.413303	1	1
TCONS_00071437	XLOC_029411	10466	6:23302823-23326271	-1.15558	lncRNA	-0.02048	lincRNA	0	lncRNA	antisense	intergenic	divergent	upstream	0.655141	0.692452	0.0799092	0.80865	0.999821
TCONS_00071442	XLOC_029415	19420	6:23348747-23373927	-1.34286	lncRNA	-0.045056	lincRNA	0.004	lncRNA	sense	intergenic	same_strand	upstream	0	0.00373639	NA	1	1
TCONS_00071443	XLOC_029415	20690	6:23348747-23373927	-1.18197	lncRNA	-0.045056	lincRNA	0.004	lncRNA	sense	intergenic	same_strand	upstream	0.0733617	0.110725	0.59388	1	1
TCONS_00071446	XLOC_029415	19722	6:23348747-23373927	-1.38966	lncRNA	-0.02048	lincRNA	0	lncRNA	sense	intergenic	same_strand	upstream	1.65972	2.11254	0.348045	0.44355	0.999821
TCONS_00071445	XLOC_029415	15070	6:23348747-23373927	-1.0421	lncRNA	-0.045056	lincRNA	0.004	lncRNA	sense	intergenic	same_strand	upstream	5.3543	4.65181	-0.202908	0.4994	0.999821
TCONS_00071530	XLOC_029457	282	6:36266049-36270175	-1.14386	lncRNA	-0.0344064	lincRNA	0.25	lncRNA	sense	intergenic	same_strand	upstream	0.256277	0.49424	0.947507	0.52185	0.999821
TCONS_00071546	XLOC_029461	2560	6:37355132-37464536	-0.741433	lncRNA	-0.0421888	lincRNA	0	lncRNA	sense	intergenic	same_strand	downstream	0.0221201	0.0154588	-0.516934	1	1
TCONS_00071545	XLOC_029461	4508	6:37355132-37464536	-0.211758	lncRNA	-0.0421888	lincRNA	0.012	lncRNA	sense	intergenic	same_strand	downstream	0.230244	0.417543	0.858761	0.46395	0.999821
TCONS_00071562	XLOC_029469	493	6:37902804-37903928	-0.606262	lncRNA	-0.012288	lincRNA	0.008	lncRNA	sense	intergenic	same_strand	downstream	0.820539	0.64768	-0.34129	0.5956	0.999821
TCONS_00071668	XLOC_029506	2629	6:59259385-59269172	-0.963741	lncRNA	-0.0032768	lincRNA	0.042	lncRNA	NA	NA	NA	NA	0.176923	0.130884	-0.434835	1	1
TCONS_00071667	XLOC_029506	2241	6:59259385-59269172	-1.99817	lncRNA	-0.0249856	lincRNA	0.002	lncRNA	NA	NA	NA	NA	0.271752	0.0919596	-1.56322	0.4369	0.999821
TCONS_00071669	XLOC_029506	2625	6:59259385-59269172	-0.951224	lncRNA	-0.0299008	lincRNA	0.042	lncRNA	NA	NA	NA	NA	1.36275	1.58675	0.21955	0.5991	0.999821
TCONS_00071733	XLOC_029532	365	6:60906500-60907784	-0.97988	lncRNA	-0.0004096	lincRNA	0.006	lncRNA	sense	intergenic	same_strand	downstream	0.296289	0.0176326	-4.07068	0.2713	0.999821
TCONS_00071805	XLOC_029568	4297	6:69212911-69220119	-1.0783	lncRNA	-0.0086016	lincRNA	0.134	lncRNA	antisense	intergenic	divergent	upstream	0.00756499	0.0490384	2.6965	1	1
TCONS_00071804	XLOC_029568	4300	6:69212911-69220119	-1.07012	lncRNA	-0.0086016	lincRNA	0.134	lncRNA	antisense	intergenic	divergent	upstream	0.0106984	0.0622342	2.54032	1	1
TCONS_00071803	XLOC_029568	4215	6:69212911-69220119	-0.921397	lncRNA	-0.0086016	lincRNA	0.134	lncRNA	antisense	intergenic	divergent	upstream	0.0336973	0.0546302	0.697066	1	1
TCONS_00071802	XLOC_029568	780	6:69212911-69220119	-2.52548	lncRNA	-0.18432	lincRNA	0	lncRNA	antisense	intergenic	divergent	upstream	0.0142494	0.247991	4.12131	0.2018	0.999821
TCONS_00071839	XLOC_029580	395	6:70121449-70121930	-2.34176	lncRNA	-0.0180224	lincRNA	0.382	lncRNA	sense	intergenic	same_strand	upstream	0	0.172539	NA	1	1
TCONS_00071942	XLOC_029617	884	6:86611405-86638484	-1.53666	lncRNA	-0.0385024	lincRNA	0	lncRNA	antisense	intergenic	convergent	downstream	0.0234079	0.0653366	1.4809	1	1
TCONS_00071939	XLOC_029617	1084	6:86611405-86638484	-0.653915	lncRNA	-0.262144	lincRNA	0	lncRNA	antisense	intergenic	convergent	downstream	0.0776063	0.0478469	-0.697748	1	1
TCONS_00072072	XLOC_029682	881	6:93489188-93628589	-0.144434	lncRNA	-0.0012288	lincRNA	0.076	lncRNA	antisense	intergenic	divergent	upstream	0.629584	0.429534	-0.551627	0.6544	0.999821
TCONS_00072137	XLOC_029711	4195	6:97638425-97824789	-0.846655	lncRNA	-0.006144	lincRNA	0.014	lncRNA	antisense	intergenic	divergent	upstream	0.0151105	0.000947755	-3.9949	1	1
TCONS_00072138	XLOC_029711	4193	6:97638425-97824789	-0.829192	lncRNA	-0.006144	lincRNA	0.014	lncRNA	antisense	intergenic	divergent	upstream	0.0488977	0.0548833	0.166601	1	1
TCONS_00072130	XLOC_029711	4341	6:97638425-97824789	-0.612443	lncRNA	-0.006144	lincRNA	0.014	lncRNA	antisense	intergenic	divergent	upstream	0.142664	0.070608	-1.01472	1	1
TCONS_00072129	XLOC_029711	656	6:97638425-97824789	-1.57794	lncRNA	-0.0229376	lincRNA	0	lncRNA	antisense	intergenic	divergent	upstream	0.066918	0.157129	1.23149	1	1
TCONS_00072132	XLOC_029711	712	6:97638425-97824789	-1.16295	lncRNA	-0.0323584	lincRNA	0.128	lncRNA	antisense	intergenic	divergent	upstream	0.49574	0.352154	-0.493379	0.6611	0.999821
TCONS_00072306	XLOC_029780	379	6:108852981-108863928	-0.343052	lncRNA	-0.0274432	lincRNA	0.086	lncRNA	antisense	intergenic	divergent	upstream	3.98262	3.13025	-0.347437	0.86375	0.999821
TCONS_00072392	XLOC_029812	2313	6:111432532-111435271	-1.71986	lncRNA	-0.008192	lincRNA	0.056	lncRNA	antisense	intergenic	divergent	upstream	0.157651	0.257979	0.71052	0.19935	0.999821
TCONS_00072396	XLOC_029816	2302	6:113701431-113704044	-0.080075	lncRNA	-0.0462848	lincRNA	0.176	lncRNA	antisense	intergenic	divergent	upstream	0.743901	0.938473	0.335205	0.4401	0.999821
TCONS_00072438	XLOC_029824	2188	6:115687384-115732353	-0.935083	lncRNA	-0.012288	lincRNA	0.022	lncRNA	sense	intergenic	same_strand	downstream	0.372712	0.214432	-0.79754	0.60985	0.999821
TCONS_00072449	XLOC_029832	1288	6:115905133-115918880	-0.139181	lncRNA	-0.0118784	lincRNA	0.23	lncRNA	antisense	intergenic	convergent	downstream	0.0409543	0.0611675	0.578751	1	1
TCONS_00072498	XLOC_029857	2501	6:109913-136143	-1.41308	lncRNA	-0.118784	lincRNA	0.002	lncRNA	sense	intergenic	same_strand	upstream	3.82058	7.37284	0.948428	0.0143	0.999821
TCONS_00072501	XLOC_029860	2155	6:207558-282908	-0.782975	lncRNA	-0.02048	lincRNA	0	lncRNA	NA	NA	NA	NA	5.88352	4.68129	-0.329774	0.2511	0.999821
TCONS_00072811	XLOC_029991	646	6:38603024-38735183	-0.170897	lncRNA	-0.004096	lincRNA	0.058	lncRNA	sense	intergenic	same_strand	upstream	0.272757	0.288173	0.0793187	0.9453	0.999821
TCONS_00072907	XLOC_030025	840	6:57488605-57657096	-0.210729	lncRNA	-0.0507904	lincRNA	0.002	lncRNA	NA	NA	NA	NA	0.0412777	0.114541	1.47242	1	1
TCONS_00072908	XLOC_030025	445	6:57488605-57657096	-0.699124	lncRNA	-0.094208	lincRNA	0	lncRNA	NA	NA	NA	NA	0.388202	0.257286	-0.593437	0.69265	0.999821
TCONS_00072924	XLOC_030037	1590	6:59520206-59529974	-0.881593	lncRNA	-0.0053248	lincRNA	0.09	lncRNA	antisense	intergenic	divergent	upstream	0.199073	0.182666	-0.12409	1	1
TCONS_00073046	XLOC_030073	768	6:66981945-67118236	-1.08451	lncRNA	-0.0004096	lincRNA	0	lncRNA	sense	intergenic	same_strand	downstream	0.0983677	0.199258	1.01838	1	1
TCONS_00073256	XLOC_030167	1684	6:86911122-86913051	-0.555195	lncRNA	-0.016384	lincRNA	0.06	lncRNA	sense	intergenic	same_strand	downstream	0.378107	0.345241	-0.131192	0.80705	0.999821
TCONS_00073279	XLOC_030173	662	6:87758310-87797757	-1.21134	lncRNA	-0.0761856	lincRNA	0.03	lncRNA	antisense	intergenic	divergent	upstream	0.0442949	0.261827	2.5634	0.2441	0.999821
TCONS_00073270	XLOC_030174	607	6:87758310-87797757	-2.0544	lncRNA	-0.016384	lincRNA	0	lncRNA	sense	intergenic	same_strand	upstream	0.433253	0.47958	0.146563	0.9071	0.999821
TCONS_00073346	XLOC_030198	1263	6:92442431-92444492	-0.973855	lncRNA	-0.06144	lincRNA	0.008	lncRNA	sense	intergenic	same_strand	downstream	0.404077	0.328411	-0.299126	0.59135	0.999821
TCONS_00073393	XLOC_030208	1136	6:93173691-93198917	-2.64423	lncRNA	-0.008192	lincRNA	0.02	lncRNA	NA	NA	NA	NA	0.191672	0.224151	0.225836	1	1
TCONS_00073385	XLOC_030208	887	6:93173691-93198917	-0.944424	lncRNA	-0.0212992	lincRNA	0.002	lncRNA	NA	NA	NA	NA	0.0617255	0.000108995	-9.14545	1	1
TCONS_00073386	XLOC_030208	1182	6:93173691-93198917	-0.71298	lncRNA	-0.0356352	lincRNA	0.002	lncRNA	NA	NA	NA	NA	0	0.0376544	NA	1	1
TCONS_00073388	XLOC_030208	1222	6:93173691-93198917	-0.565643	lncRNA	-0.06144	lincRNA	0.048	lncRNA	NA	NA	NA	NA	0.152827	0.115574	-0.403082	1	1
TCONS_00073392	XLOC_030208	1548	6:93173691-93198917	-1.71204	lncRNA	-0.0520192	lincRNA	0.066	lncRNA	NA	NA	NA	NA	0.151847	0.237931	0.647928	0.7354	0.999821
TCONS_00073394	XLOC_030208	660	6:93173691-93198917	-1.52868	lncRNA	-0.06144	lincRNA	0.018	lncRNA	NA	NA	NA	NA	1.01313	0.937696	-0.111633	0.92425	0.999821
TCONS_00073387	XLOC_030208	961	6:93173691-93198917	-0.62608	lncRNA	-0.057344	lincRNA	0	lncRNA	NA	NA	NA	NA	0.27098	0.276432	0.0287391	0.98595	0.999821
TCONS_00073395	XLOC_030212	1657	6:93214185-93218145	-0.449596	lncRNA	-0.0032768	lincRNA	0	lncRNA	NA	NA	NA	NA	0.302125	0.347656	0.202515	0.71405	0.999821
TCONS_00073515	XLOC_030253	574	6:99756887-99799170	-0.241465	lncRNA	-0.14336	lincRNA	0.19	lncRNA	sense	intergenic	same_strand	upstream	0.734208	0.429344	-0.774053	0.1953	0.999821
TCONS_00073747	XLOC_030352	634	6:109578892-109586237	-0.072881	lncRNA	-0.0524288	lincRNA	0.014	lncRNA	sense	intergenic	same_strand	downstream	0.579687	0.79447	0.454718	0.72885	0.999821
TCONS_00073802	XLOC_030375	2050	6:111281199-111406680	-0.219207	lncRNA	-0.0057344	lincRNA	0	lncRNA	sense	intergenic	same_strand	downstream	0.0441609	0.0208499	-1.08273	1	1
TCONS_00073801	XLOC_030375	1967	6:111281199-111406680	-0.664024	lncRNA	-0.229376	lincRNA	0.004	lncRNA	sense	intergenic	same_strand	downstream	0.0223248	0.083049	1.89531	1	1
TCONS_00073827	XLOC_030388	1057	6:115667461-115679068	-1.26148	lncRNA	-0.004096	lincRNA	0.108	lncRNA	antisense	intergenic	divergent	upstream	2.93044	1.15461	-1.34372	0.43665	0.999821
TCONS_00073875	XLOC_030407	1710	6:118071396-118075291	-0.721193	lncRNA	-0.0262144	lincRNA	0.286	lncRNA	antisense	intergenic	convergent	downstream	0.256318	0.225068	-0.187572	0.87835	0.999821
TCONS_00073874	XLOC_030407	1706	6:118071396-118075291	-0.599183	lncRNA	-0.0262144	lincRNA	0.286	lncRNA	antisense	intergenic	convergent	downstream	0.444938	0.452528	0.0244044	0.97015	0.999821
TCONS_00073958	XLOC_030443	896	7:2446271-2450406	-0.057675	lncRNA	-0.0057344	lincRNA	0.23	lncRNA	antisense	intergenic	convergent	downstream	2.71718	2.01222	-0.43332	0.46725	0.999821
TCONS_00074142	XLOC_030505	2721	7:5794154-5799726	-1.05879	lncRNA	-0.036864	lincRNA	0.038	lncRNA	antisense	intergenic	divergent	upstream	0.0947501	0.0290796	-1.70412	1	1
TCONS_00074143	XLOC_030505	1661	7:5794154-5799726	-0.682785	lncRNA	-0.036864	lincRNA	0.05	lncRNA	antisense	intergenic	divergent	upstream	0.0328272	0.128592	1.96983	1	1
TCONS_00074146	XLOC_030505	480	7:5794154-5799726	-1.82344	lncRNA	-0.036864	lincRNA	0	lncRNA	antisense	intergenic	convergent	downstream	0.362549	0.0190878	-4.24745	0.2521	0.999821
TCONS_00074145	XLOC_030505	2718	7:5794154-5799726	-1.0767	lncRNA	-0.036864	lincRNA	0.038	lncRNA	antisense	intergenic	divergent	upstream	0.740096	0.646266	-0.195584	0.8968	0.999821
TCONS_00074196	XLOC_030524	936	7:8493376-8495143	-0.463224	lncRNA	-0.135168	lincRNA	0.002	lncRNA	antisense	intergenic	divergent	upstream	0.875622	0.814299	-0.10475	0.8294	0.999821
TCONS_00074345	XLOC_030581	394	7:12442492-12469754	-2.1212	lncRNA	-0.032768	lincRNA	0.296	lncRNA	antisense	intergenic	divergent	upstream	0.82634	1.09733	0.409191	0.71285	0.999821
TCONS_00074493	XLOC_030644	1127	7:15511710-15525381	-0.751595	lncRNA	-0.0118784	lincRNA	0.134	lncRNA	antisense	intergenic	divergent	upstream	0.0424072	0.0943134	1.15315	1	1
TCONS_00074501	XLOC_030644	786	7:15511710-15525381	-1.16437	lncRNA	-0.0118784	lincRNA	0.17	lncRNA	antisense	intergenic	divergent	upstream	0.066276	0	NA	1	1
TCONS_00074497	XLOC_030644	388	7:15511710-15525381	-1.8473	lncRNA	-0.0290816	lincRNA	0.15	lncRNA	antisense	intergenic	divergent	upstream	0.210562	0.108379	-0.95816	1	1
TCONS_00074499	XLOC_030644	1498	7:15511710-15525381	-0.593575	lncRNA	-0.0487424	lincRNA	0.114	lncRNA	antisense	intergenic	divergent	upstream	0.378958	0.0914802	-2.0505	0.2895	0.999821
TCONS_00074498	XLOC_030644	369	7:15511710-15525381	-2.11455	lncRNA	-0.0937984	lincRNA	0.074	lncRNA	antisense	intergenic	divergent	upstream	30.6228	27.1911	-0.171471	0.756	0.999821
TCONS_00074494	XLOC_030644	567	7:15511710-15525381	-1.48134	lncRNA	-0.0933888	lincRNA	0.006	lncRNA	antisense	intergenic	divergent	upstream	0.296802	0.243	-0.288541	0.8884	0.999821
TCONS_00074496	XLOC_030644	517	7:15511710-15525381	-1.55827	lncRNA	-0.0135168	lincRNA	0.004	lncRNA	antisense	intergenic	divergent	upstream	6.46941	7.0779	0.129687	0.8994	0.999821
TCONS_00074500	XLOC_030644	633	7:15511710-15525381	-1.45395	lncRNA	-0.0118784	lincRNA	0.144	lncRNA	antisense	intergenic	divergent	upstream	4.06896	3.76866	-0.110609	0.9321	0.999821
TCONS_00074559	XLOC_030671	1533	7:16404167-16413156	-0.796722	lncRNA	-0.0339968	lincRNA	0.33	lncRNA	sense	intergenic	same_strand	upstream	0.195027	0.410156	1.0725	0.12025	0.999821
TCONS_00074726	XLOC_030734	1916	7:18440459-18463492	-0.625994	lncRNA	-0.0372736	lincRNA	0	lncRNA	antisense	intergenic	convergent	downstream	0.147441	0.0796186	-0.888958	1	1
TCONS_00075191	XLOC_030916	1844	7:40307750-40310070	-0.028155	lncRNA	-0.04096	lincRNA	0.06	lncRNA	sense	intergenic	same_strand	upstream	0.185591	0.170427	-0.122969	1	1
TCONS_00075220	XLOC_030934	4797	7:41366748-41374332	-1.6678	lncRNA	-0.016384	lincRNA	0.004	lncRNA	antisense	intergenic	divergent	upstream	0.103363	0.100673	-0.0380351	1	1
TCONS_00075229	XLOC_030942	622	7:41742988-41744877	-0.360798	lncRNA	-0.0004096	lincRNA	0.008	lncRNA	sense	intergenic	same_strand	upstream	0.167176	0.338586	1.01815	0.53435	0.999821
TCONS_00075247	XLOC_030951	526	7:42125401-42145476	-1.31503	lncRNA	-0.1024	lincRNA	0.034	lncRNA	antisense	intergenic	divergent	upstream	0.527594	0.385893	-0.451227	0.6083	0.999821
TCONS_00075684	XLOC_031186	7930	7:54736955-54747899	-0.474216	lncRNA	-0.0278528	lincRNA	0.002	lncRNA	antisense	intergenic	convergent	downstream	0.363687	0.466887	0.360377	0.39	0.999821
TCONS_00075689	XLOC_031190	615	7:54801963-54807651	-1.02712	lncRNA	-0.04096	lincRNA	0.262	lncRNA	antisense	intergenic	divergent	upstream	0.663581	0.360677	-0.879565	0.3786	0.999821
TCONS_00075690	XLOC_031190	1220	7:54801963-54807651	-0.300955	lncRNA	-0.0004096	lincRNA	0.014	lncRNA	antisense	intergenic	divergent	upstream	0.191947	0.251435	0.389482	0.6666	0.999821
TCONS_00076090	XLOC_031364	952	7:98080624-98086838	-0.237358	lncRNA	-0.0724992	lincRNA	0.006	lncRNA	antisense	intergenic	convergent	downstream	0.15421	0.139644	-0.143145	1	1
TCONS_00076156	XLOC_031382	2396	7:104643480-104679650	-0.280334	lncRNA	-0.0237568	lincRNA	0.446	lncRNA	sense	intergenic	same_strand	downstream	1.18523	0.247094	-2.26204	0.4071	0.999821
TCONS_00076148	XLOC_031382	9083	7:104643480-104679650	-0.249549	lncRNA	-0.0233472	lincRNA	0.006	lncRNA	sense	intergenic	same_strand	downstream	0.0144862	0.228523	3.97959	0.4953	0.999821
TCONS_00076152	XLOC_031382	4096	7:104643480-104679650	-0.096458	lncRNA	-0.02048	lincRNA	0.074	lncRNA	sense	intergenic	same_strand	downstream	0.606337	0.908562	0.583466	0.6062	0.999821
TCONS_00076153	XLOC_031382	2734	7:104643480-104679650	-0.028938	lncRNA	-0.012288	lincRNA	0.098	lncRNA	sense	intergenic	same_strand	downstream	0.67929	0.397401	-0.77343	0.7007	0.999821
TCONS_00076150	XLOC_031382	4291	7:104643480-104679650	-0.010972	lncRNA	-0.02048	lincRNA	0.092	lncRNA	sense	intergenic	same_strand	downstream	2.35062	2.62641	0.160051	0.73025	0.999821
TCONS_00076151	XLOC_031382	8606	7:104643480-104679650	-0.300139	lncRNA	-0.0233472	lincRNA	0.006	lncRNA	sense	intergenic	same_strand	downstream	1.30592	1.28604	-0.0221264	0.9633	0.999821
TCONS_00076175	XLOC_031398	454	7:105030959-105174011	-1.3165	lncRNA	-0.024576	lincRNA	0.036	lncRNA	antisense	intergenic	divergent	upstream	0.376289	0.593519	0.657452	0.63545	0.999821
TCONS_00076190	XLOC_031409	559	7:111218360-111255717	-0.46036	lncRNA	-0.006144	lincRNA	0.52	lncRNA	NA	NA	NA	NA	0.0108475	0.0712249	2.71501	1	1
TCONS_00076205	XLOC_031413	3527	7:111612239-111626435	-0.327232	lncRNA	-0.057344	lincRNA	0.072	lncRNA	sense	intergenic	same_strand	downstream	0.176499	0.253124	0.520187	0.54885	0.999821
TCONS_00076216	XLOC_031423	1266	7:111735194-111909450	-0.167287	lncRNA	-0.008192	lincRNA	0.016	lncRNA	NA	NA	NA	NA	0.118941	0.133688	0.16863	1	1
TCONS_00076217	XLOC_031423	1105	7:111735194-111909450	-0.252985	lncRNA	-0.0139264	lincRNA	0.004	lncRNA	NA	NA	NA	NA	0.0404199	0.031213	-0.372918	1	1
TCONS_00076234	XLOC_031423	1703	7:111735194-111909450	-0.494971	lncRNA	-0.0294912	lincRNA	0.124	lncRNA	NA	NA	NA	NA	0.0738639	0.156153	1.08002	1	1
TCONS_00076221	XLOC_031423	899	7:111735194-111909450	-0.601593	lncRNA	-0.036864	lincRNA	0.006	lncRNA	NA	NA	NA	NA	0.00910146	0.12953	3.83105	1	1
TCONS_00076215	XLOC_031423	912	7:111735194-111909450	-0.726123	lncRNA	-0.038912	lincRNA	0	lncRNA	NA	NA	NA	NA	0.210519	0.14936	-0.495158	1	1
TCONS_00076224	XLOC_031423	647	7:111735194-111909450	-0.793131	lncRNA	-0.077824	lincRNA	0.002	lncRNA	NA	NA	NA	NA	0.237165	0.211816	-0.16308	0.93475	0.999821
TCONS_00076436	XLOC_031517	399	7:4832498-4840729	-0.626575	lncRNA	-0.11223	lincRNA	0.17	lncRNA	antisense	intergenic	convergent	downstream	1.03853	0.447375	-1.21499	0.49915	0.999821
TCONS_00076530	XLOC_031551	750	7:5779835-5780734	-0.000912	lncRNA	-0.026624	lincRNA	0.158	lncRNA	antisense	intergenic	divergent	upstream	6.47411e-07	0.0370118	15.8029	1	1
TCONS_00076671	XLOC_031627	1294	7:12662701-12677861	-0.137595	lncRNA	-0.167936	lincRNA	0.108	lncRNA	antisense	intergenic	divergent	upstream	0.385843	0.423367	0.133896	0.85785	0.999821
TCONS_00076669	XLOC_031627	515	7:12662701-12677861	-0.619308	lncRNA	-0.0950272	lincRNA	0	lncRNA	antisense	intergenic	divergent	upstream	0.28097	0.246988	-0.185973	0.91715	0.999821
TCONS_00076692	XLOC_031638	252	7:12997884-13011503	-1.65264	lncRNA	-0.0557056	lincRNA	0.388	lncRNA	antisense	intergenic	convergent	downstream	21.1925	15.929	-0.411903	0.402	0.999821
TCONS_00076693	XLOC_031638	287	7:12997884-13011503	-1.53272	lncRNA	-0.053248	lincRNA	0.374	lncRNA	antisense	intergenic	convergent	downstream	1.08792	0.414705	-1.39141	0.5982	0.999821
TCONS_00076706	XLOC_031645	10165	7:13509179-13536568	-0.957759	lncRNA	-0.014336	lincRNA	0.004	lncRNA	antisense	intergenic	convergent	downstream	0.0025503	0.0581746	4.51165	1	1
TCONS_00076703	XLOC_031645	15397	7:13509179-13536568	-0.563529	lncRNA	-0.014336	lincRNA	0.01	lncRNA	antisense	intergenic	convergent	downstream	0.040903	0.0759633	0.893096	1	1
TCONS_00076704	XLOC_031645	15390	7:13509179-13536568	-0.553904	lncRNA	-0.014336	lincRNA	0.01	lncRNA	antisense	intergenic	convergent	downstream	0.105184	0.100776	-0.061768	1	1
TCONS_00076707	XLOC_031645	12120	7:13509179-13536568	-0.770352	lncRNA	-0.014336	lincRNA	0.314	lncRNA	antisense	intergenic	convergent	downstream	0.215374	0.0416487	-2.3705	1	1
TCONS_00076702	XLOC_031645	11738	7:13509179-13536568	-0.735101	lncRNA	-0.014336	lincRNA	0.314	lncRNA	antisense	intergenic	convergent	downstream	0.00681221	0.0583297	3.09804	1	1
TCONS_00076701	XLOC_031645	11731	7:13509179-13536568	-0.72341	lncRNA	-0.014336	lincRNA	0.314	lncRNA	antisense	intergenic	convergent	downstream	0.110712	0.148898	0.427506	1	1
TCONS_00076700	XLOC_031645	9707	7:13509179-13536568	-0.949741	lncRNA	-0.014336	lincRNA	0.004	lncRNA	antisense	intergenic	convergent	downstream	3.95687	3.21993	-0.297332	0.35695	0.999821
TCONS_00076705	XLOC_031645	15779	7:13509179-13536568	-0.596287	lncRNA	-0.014336	lincRNA	0.01	lncRNA	antisense	intergenic	convergent	downstream	0.583678	0.57239	-0.0281741	0.9664	0.999821
TCONS_00076774	XLOC_031690	258	7:15493174-15495192	-2.50791	lncRNA	-0.0004096	lincRNA	0.216	lncRNA	sense	intergenic	same_strand	upstream	1.19996	1.62684	0.439089	0.565	0.999821
TCONS_00076793	XLOC_031699	951	7:15905803-15956947	-1.69144	lncRNA	-0.0180224	lincRNA	0.004	lncRNA	sense	intergenic	same_strand	upstream	1.37578	0.489002	-1.49234	0.47345	0.999821
TCONS_00076892	XLOC_031743	380	7:17202930-17204145	-1.70617	lncRNA	-0.0331776	lincRNA	0.062	lncRNA	antisense	intergenic	divergent	upstream	2.0005	2.08347	0.0586289	0.90755	0.999821
TCONS_00077012	XLOC_031795	1780	7:19158801-19183415	-0.642217	lncRNA	-0.090112	lincRNA	0	lncRNA	sense	intergenic	same_strand	downstream	0.362048	0.212904	-0.765979	0.5661	0.999821
TCONS_00077016	XLOC_031795	6084	7:19158801-19183415	-0.478063	lncRNA	-0.069632	lincRNA	0	lncRNA	sense	intergenic	same_strand	downstream	1.64858	1.06552	-0.62967	0.61845	0.999821
TCONS_00077017	XLOC_031795	6081	7:19158801-19183415	-0.469535	lncRNA	-0.069632	lincRNA	0	lncRNA	sense	intergenic	same_strand	downstream	1.26767	1.14165	-0.151059	0.86245	0.999821
TCONS_00077036	XLOC_031810	640	7:19231099-19233164	-0.801591	lncRNA	-0.16384	lincRNA	0.074	lncRNA	antisense	intergenic	convergent	downstream	0.519346	0.697417	0.425326	0.8305	0.999821
TCONS_00077038	XLOC_031811	968	7:19233263-19235610	-0.444691	lncRNA	-0.0434176	lincRNA	0.006	lncRNA	antisense	intergenic	divergent	upstream	0.727124	0.504517	-0.527298	0.5161	0.999821
TCONS_00077102	XLOC_031833	878	7:20636461-20683639	-1.38696	lncRNA	-0.117555	lincRNA	0.33	lncRNA	antisense	intergenic	divergent	upstream	0.405432	0.0853156	-2.24858	0.09535	0.999821
TCONS_00077108	XLOC_031837	835	7:20878237-20879248	-0.673113	lncRNA	-0.049152	lincRNA	0.004	lncRNA	antisense	intergenic	divergent	upstream	0.518375	0.44987	-0.204488	0.74445	0.999821
TCONS_00077148	XLOC_031856	9944	7:21409214-21421107	-0.285446	lncRNA	-0.0282624	lincRNA	0.054	lncRNA	antisense	intergenic	divergent	upstream	0.190264	0.0912525	-1.06007	1	1
TCONS_00077149	XLOC_031856	8954	7:21409214-21421107	-0.270346	lncRNA	-0.0569344	lincRNA	0.054	lncRNA	antisense	intergenic	divergent	upstream	0.0492328	0.0705237	0.51849	1	1
TCONS_00077151	XLOC_031856	8995	7:21409214-21421107	-0.260997	lncRNA	-0.0569344	lincRNA	0.054	lncRNA	antisense	intergenic	divergent	upstream	0.120434	0.0858879	-0.487713	1	1
TCONS_00077150	XLOC_031856	8799	7:21409214-21421107	-0.337413	lncRNA	-0.0569344	lincRNA	0.422	lncRNA	antisense	intergenic	divergent	upstream	0.152882	0.0574228	-1.41272	1	1
TCONS_00077361	XLOC_031943	5330	7:33118810-33125437	-0.529729	lncRNA	-0.049152	lincRNA	0.002	lncRNA	sense	intergenic	same_strand	downstream	0.538021	0.278575	-0.949598	0.3255	0.999821
TCONS_00077558	XLOC_032019	3322	7:41767039-41773063	-1.55328	lncRNA	-0.053248	lincRNA	0.046	lncRNA	sense	intergenic	same_strand	downstream	0.471007	0.479244	0.0250135	0.96295	0.999821
TCONS_00077622	XLOC_032046	934	7:44152814-44158386	-0.665134	lncRNA	-0.02048	lincRNA	0	lncRNA	sense	intergenic	same_strand	downstream	2.68991	1.59409	-0.754824	0.10365	0.999821
TCONS_00077621	XLOC_032046	959	7:44152814-44158386	-0.440515	lncRNA	-0.02048	lincRNA	0	lncRNA	sense	intergenic	same_strand	downstream	0.242448	0.136352	-0.830341	0.7298	0.999821
TCONS_00077632	XLOC_032055	334	7:44601640-44603133	-1.55748	lncRNA	-0.0344064	lincRNA	0.474	lncRNA	sense	intergenic	same_strand	upstream	1.17327	0.86037	-0.447505	0.48	0.999821
TCONS_00077874	XLOC_032143	550	7:51430361-51434966	-1.70629	lncRNA	-0.0147456	lincRNA	0.03	lncRNA	antisense	intergenic	convergent	downstream	1.42277	0.966458	-0.557927	0.6836	0.999821
TCONS_00077914	XLOC_032157	1506	7:52541344-52548481	-0.802556	lncRNA	-0.0032768	lincRNA	0.268	lncRNA	antisense	intergenic	convergent	downstream	0.0247055	0.0360213	0.544014	1	1
TCONS_00077915	XLOC_032157	1677	7:52541344-52548481	-0.710811	lncRNA	-0.0315392	lincRNA	0.418	lncRNA	antisense	intergenic	convergent	downstream	0.275439	0.202143	-0.446361	0.66115	0.999821
TCONS_00077913	XLOC_032157	1034	7:52541344-52548481	-0.620638	lncRNA	-0.0217088	lincRNA	0.17	lncRNA	antisense	intergenic	convergent	downstream	0.450507	0.439098	-0.0370054	0.9688	0.999821
TCONS_00078051	XLOC_032223	1330	7:62815126-62831185	-1.71409	lncRNA	-0.0004096	lincRNA	0.016	lncRNA	sense	intergenic	same_strand	downstream	0.11815	0.0521652	-1.17947	1	1
TCONS_00078047	XLOC_032223	8019	7:62815126-62831185	-0.295981	lncRNA	-0.0229376	lincRNA	0.21	lncRNA	sense	intergenic	same_strand	downstream	0.199185	0.128588	-0.631359	1	1
TCONS_00078048	XLOC_032223	8315	7:62815126-62831185	-0.18946	lncRNA	-0.0237568	lincRNA	0.208	lncRNA	sense	intergenic	same_strand	downstream	0.0238927	0.107643	2.17161	1	1
TCONS_00078056	XLOC_032226	1256	7:62832435-62834871	-0.90582	lncRNA	-0.0057344	lincRNA	0.1	lncRNA	sense	intergenic	same_strand	downstream	0.193423	0.0415807	-2.21777	1	1
TCONS_00078059	XLOC_032226	1071	7:62832435-62834871	-1.09395	lncRNA	-0.0176128	lincRNA	0	lncRNA	sense	intergenic	same_strand	downstream	0.136219	0.214086	0.652259	1	1
TCONS_00078058	XLOC_032226	983	7:62832435-62834871	-0.876049	lncRNA	-0.0352256	lincRNA	0	lncRNA	sense	intergenic	same_strand	downstream	0.0185343	0.0265237	0.517084	1	1
TCONS_00078057	XLOC_032226	1255	7:62832435-62834871	-0.933517	lncRNA	-0.0057344	lincRNA	0.006	lncRNA	sense	intergenic	same_strand	downstream	0.419849	0.509065	0.277979	0.7105	0.999821
TCONS_00078141	XLOC_032266	2719	7:66417572-66420412	-0.952981	lncRNA	-0.036864	lincRNA	0.104	lncRNA	NA	NA	NA	NA	0.0397051	0.125076	1.65541	1	1
TCONS_00078140	XLOC_032266	2717	7:66417572-66420412	-0.943484	lncRNA	-0.036864	lincRNA	0.104	lncRNA	NA	NA	NA	NA	0.0983433	0.520675	2.40448	0.0193	0.999821
TCONS_00078173	XLOC_032284	1099	7:70387166-70390776	-1.08986	lncRNA	-0.0004096	lincRNA	0	lncRNA	sense	intergenic	same_strand	upstream	0.257486	0.238705	-0.109269	0.8589	0.999821
TCONS_00078304	XLOC_032343	1311	7:89265488-89270683	-2.21826	lncRNA	-0.024576	lincRNA	0.002	lncRNA	antisense	intergenic	divergent	upstream	0.204247	0.0553553	-1.88352	1	1
TCONS_00078479	XLOC_032422	451	7:111352520-111384862	-1.50213	lncRNA	-0.086016	lincRNA	0.006	lncRNA	antisense	intergenic	divergent	upstream	0.422554	0.285475	-0.565771	0.50605	0.999821
TCONS_00078526	XLOC_032437	2316	8:5404266-5407783	-2.19536	lncRNA	-0.073728	lincRNA	0.034	lncRNA	sense	intergenic	same_strand	downstream	0.196161	0.0510758	-1.94133	1	1
TCONS_00078559	XLOC_032454	8604	8:7575164-7604338	-0.463966	lncRNA	-0.0356352	lincRNA	0.026	lncRNA	antisense	intergenic	divergent	upstream	0.091323	0.0126531	-2.85149	1	1
TCONS_00078560	XLOC_032454	894	8:7575164-7604338	-0.643709	lncRNA	-0.217088	lincRNA	0.002	lncRNA	antisense	intergenic	convergent	downstream	0.29471	0.29024	-0.0220488	0.9905	0.999821
TCONS_00078645	XLOC_032494	2918	8:16967832-16971472	-1.54174	lncRNA	-0.0114688	lincRNA	0.03	lncRNA	sense	intergenic	same_strand	downstream	0.0681384	0.0379651	-0.843797	1	1
TCONS_00078662	XLOC_032499	600	8:17314210-17315491	-1.74349	lncRNA	-0.04096	lincRNA	0	lncRNA	sense	intergenic	same_strand	downstream	0.221886	0.0551918	-2.00729	1	1
TCONS_00078687	XLOC_032516	1029	8:22904579-22906817	-1.22717	lncRNA	-0.0380928	lincRNA	0	lncRNA	sense	intergenic	same_strand	upstream	0.0664174	0.00712294	-3.22102	1	1
TCONS_00078810	XLOC_032578	327	8:37979946-38321139	-1.8592	lncRNA	-0.0106496	lincRNA	0.026	lncRNA	antisense	intergenic	divergent	upstream	0.43476	0.825913	0.925772	0.5779	0.999821
TCONS_00079197	XLOC_032729	1669	8:63815257-63820749	-0.891738	lncRNA	-0.0258048	lincRNA	0.012	lncRNA	antisense	intergenic	divergent	upstream	0.0795552	0.13909	0.805986	1	1
TCONS_00079199	XLOC_032729	1656	8:63815257-63820749	-0.999605	lncRNA	-0.0258048	lincRNA	0.014	lncRNA	antisense	intergenic	divergent	upstream	0.0612208	0.0753524	0.299632	1	1
TCONS_00079476	XLOC_032849	4992	8:80699280-80706313	-1.40565	lncRNA	-0.069632	lincRNA	0.01	lncRNA	antisense	intergenic	divergent	upstream	0.159434	0.267879	0.748621	0.1958	0.999821
TCONS_00079608	XLOC_032894	655	8:88129610-88162413	-0.84111	lncRNA	-0.14336	lincRNA	0.332	lncRNA	NA	NA	NA	NA	6.89172e-05	0.177698	11.3323	1	1
TCONS_00079609	XLOC_032894	2873	8:88129610-88162413	-0.24195	lncRNA	-0.012288	lincRNA	0.242	lncRNA	NA	NA	NA	NA	0.657319	0.594555	-0.144785	0.76065	0.999821
TCONS_00079631	XLOC_032908	438	8:90446001-90640732	-1.3948	lncRNA	-0.024576	lincRNA	0.216	lncRNA	sense	intergenic	same_strand	upstream	0.000336567	0.141786	8.71861	1	1
TCONS_00079630	XLOC_032908	428	8:90446001-90640732	-1.13078	lncRNA	-0.024576	lincRNA	0.296	lncRNA	sense	intergenic	same_strand	upstream	0.333481	0.249717	-0.417314	0.8414	0.999821
TCONS_00079669	XLOC_032922	1402	8:91975852-91978764	-0.671452	lncRNA	-0.0004096	lincRNA	0.4	lncRNA	sense	intergenic	same_strand	downstream	3.03529	0	NA	5e-05	0.0310558
TCONS_00079682	XLOC_032928	4517	8:92935897-93145524	-1.37591	lncRNA	-0.090112	lincRNA	0.014	lncRNA	sense	intergenic	same_strand	downstream	0.175217	0.0912138	-0.941818	1	1
TCONS_00079734	XLOC_032948	735	8:98890745-98940720	-0.991855	lncRNA	-0.0401408	lincRNA	0	lncRNA	antisense	intergenic	divergent	upstream	0.0867336	0.092811	0.0977047	1	1
TCONS_00079749	XLOC_032956	5777	8:100278397-100399097	-0.816281	lncRNA	-0.0299008	lincRNA	0.02	lncRNA	antisense	intergenic	divergent	upstream	0	0	0	1	1
TCONS_00079753	XLOC_032957	614	8:100406466-100544805	-0.586357	lncRNA	-0.032768	lincRNA	0.376	lncRNA	antisense	intergenic	divergent	upstream	0.46091	0.380056	-0.278271	0.81105	0.999821
TCONS_00079767	XLOC_032963	9470	8:102044535-102229007	-0.535448	lncRNA	-0.02048	lincRNA	0.052	lncRNA	antisense	intergenic	divergent	upstream	0.0225797	0.0174264	-0.37375	1	1
TCONS_00079766	XLOC_032963	10452	8:102044535-102229007	-0.184521	lncRNA	-0.0196608	lincRNA	0.052	lncRNA	antisense	intergenic	divergent	upstream	0.567883	0.541733	-0.0680136	0.92075	0.999821
TCONS_00079779	XLOC_032971	644	8:102940006-102978249	-1.8771	lncRNA	-0.02048	lincRNA	0.004	lncRNA	sense	intergenic	same_strand	upstream	0.312568	0.0476737	-2.7129	0.03595	0.999821
TCONS_00080019	XLOC_033067	3979	8:8318612-8400815	-1.02253	lncRNA	-0.016384	lincRNA	0.002	lncRNA	antisense	intergenic	divergent	upstream	0.111829	0.0733047	-0.609311	1	1
TCONS_00080016	XLOC_033067	2642	8:8318612-8400815	-0.318759	lncRNA	-0.0421888	lincRNA	0.052	lncRNA	antisense	intergenic	convergent	downstream	0.183379	0.238712	0.380447	0.84515	0.999821
TCONS_00080027	XLOC_033072	1536	8:9228856-9250129	-0.444602	lncRNA	-0.0385024	lincRNA	0.108	lncRNA	antisense	intergenic	divergent	upstream	0.0726213	0.0147626	-2.29845	1	1
TCONS_00080025	XLOC_033072	699	8:9228856-9250129	-0.081656	lncRNA	-0.06144	lincRNA	0.002	lncRNA	antisense	intergenic	divergent	upstream	0.69748	0.491598	-0.504673	0.82135	0.999821
TCONS_00080028	XLOC_033072	1619	8:9228856-9250129	-0.589998	lncRNA	-0.0385024	lincRNA	0.106	lncRNA	antisense	intergenic	divergent	upstream	0.808125	0.83276	0.0433222	0.9411	0.999821
TCONS_00080072	XLOC_033093	1398	8:16246841-16258188	-1.19258	lncRNA	-0.0180224	lincRNA	0	lncRNA	antisense	intergenic	divergent	upstream	0.200045	0.102736	-0.961379	1	1
TCONS_00080090	XLOC_033104	537	8:21968870-21985994	-2.68667	lncRNA	-0.024576	lincRNA	0.118	lncRNA	NA	NA	NA	NA	0.407336	0.589728	0.53383	0.3805	0.999821
TCONS_00080091	XLOC_033105	791	8:22011413-22017210	-0.324869	lncRNA	-0.114688	lincRNA	0.004	lncRNA	antisense	intergenic	divergent	upstream	0.211254	0.286592	0.440023	0.48385	0.999821
TCONS_00080092	XLOC_033106	255	8:22024535-22028856	-1.24573	lncRNA	-0.0540672	lincRNA	0.104	lncRNA	antisense	intergenic	divergent	upstream	0.538898	0.817106	0.600512	0.69205	0.999821
TCONS_00080102	XLOC_033113	2251	8:22056299-22095734	-0.092111	lncRNA	-0.004096	lincRNA	0.016	lncRNA	antisense	intergenic	divergent	upstream	0.118827	0.165047	0.474019	1	1
TCONS_00080100	XLOC_033113	7187	8:22056299-22095734	-1.12208	lncRNA	-0.02048	lincRNA	0	lncRNA	antisense	intergenic	divergent	upstream	0.203954	0.116642	-0.80616	1	1
TCONS_00080103	XLOC_033113	8995	8:22056299-22095734	-1.02511	lncRNA	-0.049152	lincRNA	0	lncRNA	antisense	intergenic	divergent	upstream	0.124113	0.0909031	-0.449252	1	1
TCONS_00080101	XLOC_033113	7718	8:22056299-22095734	-0.966569	lncRNA	-0.049152	lincRNA	0	lncRNA	antisense	intergenic	divergent	upstream	0.041876	0.100281	1.25985	1	1
TCONS_00080133	XLOC_033139	1527	8:23226039-23228451	-0.5338	lncRNA	-0.043008	lincRNA	0.234	lncRNA	antisense	intergenic	divergent	upstream	0.192093	0.210907	0.134806	1	1
TCONS_00080197	XLOC_033162	618	8:28885299-28886715	-1.38586	lncRNA	-0.057344	lincRNA	0.01	lncRNA	antisense	intergenic	convergent	downstream	0.0467615	0.34403	2.87914	0.20315	0.999821
TCONS_00080196	XLOC_033162	573	8:28885299-28886715	-1.08887	lncRNA	-0.06144	lincRNA	0.118	lncRNA	antisense	intergenic	convergent	downstream	0.350199	0.284012	-0.302225	0.75045	0.999821
TCONS_00080205	XLOC_033164	2344	8:29963879-30161893	-0.970403	lncRNA	-0.0258048	lincRNA	0.206	lncRNA	antisense	intergenic	divergent	upstream	0.0749622	0	NA	1	1
TCONS_00080204	XLOC_033164	2342	8:29963879-30161893	-0.905965	lncRNA	-0.0258048	lincRNA	0.206	lncRNA	antisense	intergenic	divergent	upstream	0.0659649	0.2719	2.0433	0.24325	0.999821
TCONS_00080203	XLOC_033164	3113	8:29963879-30161893	-1.28792	lncRNA	-0.016384	lincRNA	0.05	lncRNA	antisense	intergenic	divergent	upstream	0.207302	0.357134	0.78473	0.66625	0.999821
TCONS_00080206	XLOC_033164	1700	8:29963879-30161893	-0.683147	lncRNA	-0.0253952	lincRNA	0.002	lncRNA	antisense	intergenic	divergent	upstream	0.412736	0.250773	-0.71884	0.81545	0.999821
TCONS_00080298	XLOC_033205	1845	8:41923705-41937909	-0.356228	lncRNA	-0.0118784	lincRNA	0.002	lncRNA	antisense	intergenic	divergent	upstream	0.188615	0.0377728	-2.32003	1	1
TCONS_00080304	XLOC_033205	746	8:41923705-41937909	-1.55987	lncRNA	-0.069632	lincRNA	0.002	lncRNA	antisense	intergenic	divergent	upstream	0.2513	0.112085	-1.16482	0.56425	0.999821
TCONS_00080447	XLOC_033258	559	8:53640573-53644382	-0.482205	lncRNA	-0.159334	lincRNA	0.288	lncRNA	antisense	intergenic	convergent	downstream	3.61134	4.5826	0.343632	0.45435	0.999821
TCONS_00080559	XLOC_033310	1484	8:61087011-61089312	-1.1399	lncRNA	-0.38912	lincRNA	0.012	lncRNA	sense	intergenic	same_strand	upstream	0.19085	0.144788	-0.398501	1	1
TCONS_00080721	XLOC_033378	948	8:70908214-71192268	-1.0169	lncRNA	-0.028672	lincRNA	0.174	lncRNA	antisense	intergenic	divergent	upstream	0.0682442	0.162246	1.24941	1	1
TCONS_00080720	XLOC_033378	742	8:70908214-71192268	-1.11161	lncRNA	-0.06144	lincRNA	0	lncRNA	antisense	intergenic	divergent	upstream	4.40059	6.03345	0.455286	0.6209	0.999821
TCONS_00080736	XLOC_033382	1814	8:71497240-71590512	-0.7927	lncRNA	-0.045056	lincRNA	0.006	lncRNA	antisense	intergenic	divergent	upstream	0.083433	0.190328	1.1898	1	1
TCONS_00080764	XLOC_033395	541	8:73409040-73410205	-0.616797	lncRNA	-0.144589	lincRNA	0.358	lncRNA	NA	NA	NA	NA	0.541362	0.196257	-1.46385	0.4307	0.999821
TCONS_00080765	XLOC_033395	451	8:73409040-73410205	-0.906318	lncRNA	-0.045056	lincRNA	0.086	lncRNA	NA	NA	NA	NA	2.3916	1.90681	-0.326813	0.59625	0.999821
TCONS_00080948	XLOC_033463	794	8:82096551-82310677	-0.139856	lncRNA	-0.077824	lincRNA	0	lncRNA	antisense	intergenic	divergent	upstream	0.184556	0.202006	0.130339	1	1
TCONS_00081151	XLOC_033541	966	8:92906903-92911126	-0.117644	lncRNA	-0.032768	lincRNA	0.102	lncRNA	antisense	intergenic	divergent	upstream	0.195287	0.0925808	-1.07681	1	1
TCONS_00081303	XLOC_033618	3125	8:105505071-105538405	-0.274791	lncRNA	-0.0004096	lincRNA	0.006	lncRNA	antisense	intergenic	divergent	upstream	0.724105	0.987144	0.447062	0.81705	0.999821
TCONS_00081302	XLOC_033618	2945	8:105505071-105538405	-0.611827	lncRNA	-0.0434176	lincRNA	0.036	lncRNA	antisense	intergenic	divergent	upstream	0.629862	0.708483	0.169697	0.91765	0.999821
TCONS_00081349	XLOC_033634	2812	8:112019336-112022809	-0.487002	lncRNA	-0.0090112	lincRNA	0.008	lncRNA	sense	intergenic	same_strand	upstream	0.103485	0.0838263	-0.303943	1	1
TCONS_00081409	XLOC_033656	1434	8:112999621-113001255	-0.263343	lncRNA	-0.036864	lincRNA	0.01	lncRNA	antisense	intergenic	divergent	upstream	0.0090205	0.158293	4.13325	1	1
TCONS_00081408	XLOC_033656	1448	8:112999621-113001255	-0.367918	lncRNA	-0.0294912	lincRNA	0.01	lncRNA	antisense	intergenic	divergent	upstream	1.83943	1.46728	-0.326115	0.4855	0.999821
TCONS_00081462	XLOC_033684	2778	9:12240776-12308958	-0.523026	lncRNA	-0.0086016	lincRNA	0.002	lncRNA	NA	NA	NA	NA	0.324632	0.219815	-0.562512	0.5088	0.999821
TCONS_00081531	XLOC_033716	1901	9:21950279-21980627	-0.248929	lncRNA	-0.024576	lincRNA	0.128	lncRNA	NA	NA	NA	NA	0.175963	0.0837647	-1.07086	1	1
TCONS_00081533	XLOC_033718	525	9:22011412-22022280	-1.86981	lncRNA	-0.008192	lincRNA	0.018	lncRNA	NA	NA	NA	NA	0.334624	0.133527	-1.32541	0.16575	0.999821
TCONS_00081801	XLOC_033816	1572	9:43491373-43495417	-0.666543	lncRNA	-0.0004096	lincRNA	0.01	lncRNA	antisense	intergenic	divergent	upstream	0.693079	1.1251	0.698959	0.53395	0.999821
TCONS_00081800	XLOC_033816	1099	9:43491373-43495417	-0.796776	lncRNA	-0.012288	lincRNA	0.034	lncRNA	antisense	intergenic	divergent	upstream	0.395458	0.845088	1.09558	0.61615	0.999821
TCONS_00082257	XLOC_034009	346	9:89387777-89391721	-1.23699	lncRNA	-0.053248	lincRNA	0.04	lncRNA	NA	NA	NA	NA	0.458503	0.130078	-1.81756	0.1038	0.999821
TCONS_00082365	XLOC_034041	1893	9:96853980-96863137	-2.5399	lncRNA	-0.0282624	lincRNA	0.216	lncRNA	antisense	intergenic	divergent	upstream	0.0636081	0.105692	0.732588	1	1
TCONS_00082420	XLOC_034065	1459	9:102909918-102911721	-0.311474	lncRNA	-0.0151552	lincRNA	0.036	lncRNA	antisense	intergenic	convergent	downstream	0.201845	0.224949	0.156354	1	1
TCONS_00082422	XLOC_034066	4739	9:102911942-103200312	-0.532446	lncRNA	-0.0815104	lincRNA	0.024	lncRNA	antisense	intergenic	convergent	downstream	0.802858	0.462969	-0.794228	0.25325	0.999821
TCONS_00082572	XLOC_034131	677	9:21950279-21980627	-0.528496	lncRNA	-0.012288	lincRNA	0.12	lncRNA	NA	NA	NA	NA	0.292531	0.433333	0.566883	0.6258	0.999821
TCONS_00082842	XLOC_034256	452	9:53224685-53226201	-0.470923	lncRNA	-0.08192	lincRNA	0	lncRNA	antisense	intergenic	divergent	upstream	0.428598	0.230771	-0.893166	0.33825	0.999821
TCONS_00083102	XLOC_034372	1396	9:81550347-81854620	-1.73757	lncRNA	-0.0253952	lincRNA	0.096	lncRNA	antisense	intergenic	convergent	downstream	0.164273	0.387972	1.23986	0.37525	0.999821
TCONS_00083103	XLOC_034373	267	9:81855170-81856954	-1.21302	lncRNA	-0.0004096	lincRNA	0	lncRNA	antisense	intergenic	convergent	downstream	1.10987	2.13285	0.942394	0.19885	0.999821
TCONS_00083232	XLOC_034407	443	9:89307937-89315405	-1.40021	lncRNA	-0.024576	lincRNA	0.094	lncRNA	antisense	intergenic	convergent	downstream	5.79715	4.37047	-0.407557	0.3698	0.999821
TCONS_00083416	XLOC_034477	1502	9:103598870-103617074	-1.33618	lncRNA	-0.034816	lincRNA	0.058	lncRNA	sense	intergenic	same_strand	upstream	0.170916	0.0482845	-1.82365	1	1
TCONS_00083417	XLOC_034477	1531	9:103598870-103617074	-1.2753	lncRNA	-0.038912	lincRNA	0.024	lncRNA	sense	intergenic	same_strand	upstream	0.382964	0.195847	-0.967484	0.5428	0.999821
TCONS_00083418	XLOC_034477	509	9:103598870-103617074	-0.342456	lncRNA	-0.0454656	lincRNA	0.11	lncRNA	sense	intergenic	same_strand	upstream	0.651474	0.86079	0.401955	0.80325	0.999821
TCONS_00083415	XLOC_034477	1050	9:103598870-103617074	-1.02797	lncRNA	-0.0028672	lincRNA	0.108	lncRNA	sense	intergenic	same_strand	upstream	0.389082	0.336365	-0.210047	0.8931	0.999821
TCONS_00083428	XLOC_034482	611	9:103627242-103628395	-0.929433	lncRNA	-0.077824	lincRNA	0.146	lncRNA	sense	intergenic	same_strand	upstream	0.457612	0.464434	0.0213491	0.9809	0.999821
TCONS_00083429	XLOC_034483	390	9:103628640-103630041	-0.375542	lncRNA	-0.0249856	lincRNA	0.31	lncRNA	sense	intergenic	same_strand	upstream	0.101995	0.251458	1.30183	0.2357	0.999821
TCONS_00083431	XLOC_034484	1676	9:103645524-103647734	-0.014528	lncRNA	-0.0606208	lincRNA	0.284	lncRNA	sense	intergenic	same_strand	upstream	0.0695614	0.00607418	-3.51753	1	1
TCONS_00083556	XLOC_034548	2563	X:2992762-3026876	-1.25669	lncRNA	-0.110592	lincRNA	0	lncRNA	sense	intergenic	same_strand	downstream	60.4523	51.2396	-0.238537	0.28675	0.999821
TCONS_00083739	XLOC_034644	3203	X:18812282-19153219	-0.107078	lncRNA	-0.0237568	lincRNA	0.112	lncRNA	antisense	intergenic	divergent	upstream	0.000178724	0.000141082	-0.3412	1	1
TCONS_00083742	XLOC_034644	2451	X:18812282-19153219	-0.170246	lncRNA	-0.032768	lincRNA	0.07	lncRNA	antisense	intergenic	divergent	upstream	0.145298	0.115763	-0.327837	1	1
TCONS_00083741	XLOC_034644	3176	X:18812282-19153219	-0.577678	lncRNA	-0.0237568	lincRNA	0.052	lncRNA	antisense	intergenic	divergent	upstream	0.538491	0.308029	-0.805855	0.6165	0.999821
TCONS_00083738	XLOC_034644	3853	X:18812282-19153219	-0.404563	lncRNA	-0.0782336	lincRNA	0.084	lncRNA	antisense	intergenic	divergent	upstream	0.45685	0.411897	-0.149439	0.9358	0.999821
TCONS_00084257	XLOC_034882	1870	X:72263330-72266408	-0.302247	lncRNA	-0.018432	lincRNA	0.002	lncRNA	sense	intergenic	same_strand	upstream	0.154474	0.193024	0.321418	1	1
TCONS_00084619	XLOC_035021	1117	X:95969342-95992057	-0.845551	lncRNA	-0.0638976	lincRNA	0.01	lncRNA	sense	intergenic	same_strand	downstream	0.410648	0.255416	-0.685055	0.2406	0.999821
TCONS_00084662	XLOC_035047	4188	X:99187987-99249459	-0.404658	lncRNA	-0.016384	lincRNA	0	lncRNA	NA	NA	NA	NA	0	0	0	1	1
TCONS_00084666	XLOC_035047	4112	X:99187987-99249459	-0.45219	lncRNA	-0.0520192	lincRNA	0	lncRNA	NA	NA	NA	NA	0.966779	1.55859	0.688985	0.2276	0.999821
TCONS_00084755	XLOC_035084	1102	X:109034337-109042080	-0.176335	lncRNA	-0.014336	lincRNA	0.01	lncRNA	NA	NA	NA	NA	0.375054	0.1773	-1.08091	0.1581	0.999821
TCONS_00084758	XLOC_035086	1615	X:109198397-109274675	-0.207438	lncRNA	-0.0004096	lincRNA	0.022	lncRNA	NA	NA	NA	NA	0.0919893	0.193763	1.07475	1	1
TCONS_00084757	XLOC_035086	1503	X:109198397-109274675	-0.458333	lncRNA	-0.0131072	lincRNA	0.024	lncRNA	NA	NA	NA	NA	0.233889	0.0925694	-1.33722	0.4179	0.999821
TCONS_00084764	XLOC_035091	797	X:109774602-109779696	-1.39119	lncRNA	-0.069632	lincRNA	0	lncRNA	NA	NA	NA	NA	0.0943576	0.190551	1.01397	1	1
TCONS_00084848	XLOC_035141	1020	X:126431386-126443301	-1.05947	lncRNA	-0.04096	lincRNA	0.31	lncRNA	sense	intergenic	same_strand	downstream	0.239678	0.152203	-0.655104	0.4013	0.999821
TCONS_00084913	XLOC_035179	260	X:134868463-134880300	-1.27588	lncRNA	-0.147456	lincRNA	0.192	lncRNA	sense	intergenic	same_strand	upstream	0.591894	1.46147	1.30401	0.63865	0.999821
TCONS_00084915	XLOC_035179	660	X:134868463-134880300	-2.13941	lncRNA	-0.217088	lincRNA	0	lncRNA	sense	intergenic	same_strand	upstream	1.60276	1.19807	-0.419851	0.7694	0.999821
TCONS_00084914	XLOC_035179	618	X:134868463-134880300	-2.2133	lncRNA	-0.08192	lincRNA	0	lncRNA	sense	intergenic	same_strand	upstream	4.81291	4.61957	-0.0591515	0.9106	0.999821
TCONS_00084912	XLOC_035179	830	X:134868463-134880300	-0.549687	lncRNA	-0.02048	lincRNA	0.098	lncRNA	sense	intergenic	same_strand	upstream	0.946586	0.900617	-0.0718196	0.95935	0.999821
TCONS_00085089	XLOC_035259	488	X:3999589-4001649	-1.73374	lncRNA	-0.055296	lincRNA	0.03	lncRNA	sense	intergenic	same_strand	downstream	1.27946	1.8597	0.539534	0.34345	0.999821
TCONS_00085239	XLOC_035325	3514	X:18095597-18099441	-0.883149	lncRNA	-0.094208	lincRNA	0.186	lncRNA	antisense	intergenic	convergent	downstream	2.25147	2.10603	-0.0963419	0.7628	0.999821
TCONS_00085337	XLOC_035361	4224	X:23230579-23324986	-0.840574	lncRNA	-0.016384	lincRNA	0.028	lncRNA	sense	intergenic	same_strand	downstream	0.459695	0.544222	0.243518	0.8137	0.999821
TCONS_00085565	XLOC_035461	2245	X:40396902-40402622	-0.083889	lncRNA	-0.006144	lincRNA	0.06	lncRNA	antisense	intergenic	divergent	upstream	0.194546	0.0545496	-1.83447	1	1
TCONS_00085566	XLOC_035461	2236	X:40396902-40402622	-0.261939	lncRNA	-0.006144	lincRNA	0.062	lncRNA	antisense	intergenic	divergent	upstream	0.108435	0.140119	0.369822	1	1
TCONS_00085570	XLOC_035461	1199	X:40396902-40402622	-1.61152	lncRNA	-0.069632	lincRNA	0.02	lncRNA	antisense	intergenic	divergent	upstream	0.00340879	0.0657797	4.27031	1	1
TCONS_00085569	XLOC_035461	1200	X:40396902-40402622	-1.57747	lncRNA	-0.069632	lincRNA	0.02	lncRNA	antisense	intergenic	divergent	upstream	0.0770919	0	NA	1	1
TCONS_00085567	XLOC_035461	1214	X:40396902-40402622	-1.19436	lncRNA	-0.069632	lincRNA	0.02	lncRNA	antisense	intergenic	divergent	upstream	0.00579262	0.0609363	3.39501	1	1
TCONS_00085573	XLOC_035461	1200	X:40396902-40402622	-1.65791	lncRNA	-0.069632	lincRNA	0.022	lncRNA	antisense	intergenic	divergent	upstream	5.51678e-05	0.0409036	9.53419	1	1
TCONS_00085571	XLOC_035461	1255	X:40396902-40402622	-1.33751	lncRNA	-0.069632	lincRNA	0.024	lncRNA	antisense	intergenic	divergent	upstream	0.0401354	0.00266644	-3.91189	1	1
TCONS_00085572	XLOC_035461	1254	X:40396902-40402622	-1.31653	lncRNA	-0.069632	lincRNA	0.024	lncRNA	antisense	intergenic	divergent	upstream	0.0824104	0.0465494	-0.824064	1	1
TCONS_00085577	XLOC_035461	987	X:40396902-40402622	-0.443567	lncRNA	-0.069632	lincRNA	0.05	lncRNA	antisense	intergenic	divergent	upstream	0.110858	0.162438	0.551177	1	1
TCONS_00085568	XLOC_035461	1228	X:40396902-40402622	-1.41577	lncRNA	-0.069632	lincRNA	0.022	lncRNA	antisense	intergenic	divergent	upstream	0.23093	0.0327702	-2.817	0.43595	0.999821
TCONS_00085574	XLOC_035461	843	X:40396902-40402622	-2.00877	lncRNA	-0.045056	lincRNA	0.036	lncRNA	antisense	intergenic	divergent	upstream	0.67551	0.311049	-1.11884	0.46995	0.999821
TCONS_00085576	XLOC_035461	1164	X:40396902-40402622	-1.23679	lncRNA	-0.069632	lincRNA	0.02	lncRNA	antisense	intergenic	divergent	upstream	0.302674	0.20109	-0.589921	0.7591	0.999821
TCONS_00085575	XLOC_035461	900	X:40396902-40402622	-1.49484	lncRNA	-0.045056	lincRNA	0.064	lncRNA	antisense	intergenic	divergent	upstream	0.280871	0.301499	0.102245	0.96025	0.999821
TCONS_00085743	XLOC_035547	3087	X:58539432-58598915	-0.317011	lncRNA	-0.0606208	lincRNA	0.012	lncRNA	antisense	intergenic	divergent	upstream	1.05446	1.21707	0.206905	0.72375	0.999821
TCONS_00085947	XLOC_035657	2461	X:84579854-84583415	-1.91041	lncRNA	-0.016384	lincRNA	0	lncRNA	sense	intergenic	same_strand	downstream	0.397009	0.277337	-0.517535	0.4589	0.999821
TCONS_00085946	XLOC_035657	1449	X:84579854-84583415	-1.85155	lncRNA	-0.032768	lincRNA	0	lncRNA	sense	intergenic	same_strand	downstream	0.807459	0.687561	-0.231902	0.72135	0.999821
TCONS_00086032	XLOC_035686	5354	X:86928947-86936436	-0.875906	lncRNA	-0.028672	lincRNA	0.084	lncRNA	sense	intergenic	same_strand	downstream	0.0355858	0.028442	-0.323277	1	1
TCONS_00086033	XLOC_035686	5971	X:86928947-86936436	-1.08048	lncRNA	-0.028672	lincRNA	0.084	lncRNA	sense	intergenic	same_strand	downstream	0.0334014	0.249677	2.90208	0.0298	0.999821
TCONS_00086109	XLOC_035715	403	X:91886202-91891957	-1.26346	lncRNA	-0.237568	lincRNA	0.002	lncRNA	antisense	intergenic	convergent	downstream	0.558073	0.118253	-2.23857	0.4456	0.999821
TCONS_00086110	XLOC_035715	1447	X:91886202-91891957	-1.64562	lncRNA	-0.237568	lincRNA	0.006	lncRNA	antisense	intergenic	convergent	downstream	0.37458	0.290339	-0.367536	0.55685	0.999821
TCONS_00086266	XLOC_035777	1333	X:97427104-97432776	-1.93432	lncRNA	-0.16384	lincRNA	0	lncRNA	antisense	intergenic	divergent	upstream	0.143226	0.148692	0.0540349	1	1
TCONS_00086264	XLOC_035777	578	X:97427104-97432776	-2.49107	lncRNA	-0.04096	lincRNA	0.004	lncRNA	antisense	intergenic	divergent	upstream	0.300839	0.487352	0.695972	0.65035	0.999821
TCONS_00086303	XLOC_035802	860	X:102494491-102511782	-3.07454	lncRNA	-0.090112	lincRNA	0	lncRNA	antisense	intergenic	convergent	downstream	0.238966	0.227389	-0.0716381	0.90675	0.999821
TCONS_00086354	XLOC_035823	2253	X:108848618-108853691	-1.0855	lncRNA	-0.0294912	lincRNA	0.024	lncRNA	antisense	intergenic	divergent	upstream	1.64942	1.41911	-0.216969	0.5806	0.999821
TCONS_00086676	XLOC_035986	820	X:143362051-143549213	-0.039206	lncRNA	-0.073728	lincRNA	0.014	lncRNA	sense	intergenic	same_strand	downstream	0.361544	0.373543	0.0471056	0.9738	0.999821
TCONS_00086708	XLOC_036001	586	X:144136532-144142064	-0.995928	lncRNA	-0.016384	lincRNA	0.018	lncRNA	sense	intergenic	same_strand	downstream	0.181284	0.113495	-0.675629	1	1
TCONS_00086710	XLOC_036001	1447	X:144136532-144142064	-1.06386	lncRNA	-0.0356352	lincRNA	0.05	lncRNA	sense	intergenic	same_strand	downstream	0.173082	0.302232	0.8042	0.5495	0.999821
TCONS_00086739	XLOC_036008	1684	X:145810511-145895617	-0.171404	lncRNA	-0.01024	lincRNA	0.036	lncRNA	NA	NA	NA	NA	0.0660509	0.159203	1.26922	1	1
TCONS_00086741	XLOC_036015	291	X:145997073-146099080	-1.38807	lncRNA	-0.0487424	lincRNA	0.256	lncRNA	antisense	intergenic	divergent	upstream	0.673975	0.935607	0.473208	0.75335	0.999821
Transcript_id: lncRNA transcript (isoform), gene_id: lncRNA locus, length: length of the lncRNA transcript, locus: genomic mapping coordinates of the lncRNA locus; PLEK_score, PLEK_class: score, classification of the lncRNA transcript by PLEK; CNCI_score, CNCI_class: score, classification of the lncRNA transcript by CNCI; FEELnc_score, FEELnc_class: score, classification of the lncRNA transcript …
