# Supplementary material for: Long noncoding RNAs are associated with metabolic and cellular processes in the jejunum mucosa of pre-weaning calves in response to different diets
Source: Oncotarget. 2018 Apr 20;9(30):21052–69. doi: 10.18632/oncotarget.24898 (PMC5940403; doi:10.18632/oncotarget.24898)
Supplement: Supplementary file 3 [file oncotarget-09-21052-s003.xlsx]

## Sheet: mRNA_ohne ambigous genes
transcript_id	gene_id	length (bp)	locus	PLEK_score	PLEK_class	CNCI_score	CNCI_class	FEELnc_score	FEELnc_class	FPKM_AL	FPKM_RES	log2_fold_change	p_value	q_value
TCONS_00000135	XLOC_000051	1808	1:9347365-9360387	1.00859	Coding	0.186	novel_coding	0.636	Coding	0.243312	0.331626	0.446751	0.51345	0.999821
TCONS_00000342	XLOC_000153	742	1:44816804-44835578	1.55286	Coding	0.228	novel_coding	0.984	Coding	5.61571	6.00824	0.0974748	0.8029	0.999821
TCONS_00001181	XLOC_000529	3093	1:108237807-108278657	1.97822	Coding	0.208	novel_coding	0.998	Coding	3.13722	3.22561	0.0400884	0.9099	0.999821
TCONS_00001182	XLOC_000529	3047	1:108237807-108278657	2.06529	Coding	0.175	novel_coding	0.99	Coding	0.263084	0.191862	-0.45546	0.8225	0.999821
TCONS_00001183	XLOC_000529	3193	1:108237807-108278657	1.31235	Coding	0.181	novel_coding	0.984	Coding	0.602745	0.799003	0.406653	0.65515	0.999821
TCONS_00001184	XLOC_000529	3166	1:108237807-108278657	1.37319	Coding	0.142	novel_coding	0.944	Coding	0.0924421	0.0652963	-0.501549	1	1
TCONS_00002019	XLOC_000905	2548	1:22313871-22352728	2.10698	Coding	0.071	novel_coding	1	Coding	0.197671	0.181916	-0.119835	1	1
TCONS_00002395	XLOC_001056	899	1:68578406-68781266	2.20234	Coding	0.223	novel_coding	1	Coding	0.382812	0.278885	-0.456965	0.7657	0.999821
TCONS_00003997	XLOC_001757	595	10:23900159-23901529	0.649428	Coding	0.135	novel_coding	0.956	Coding	0.923522	0.757367	-0.286153	0.64225	0.999821
TCONS_00004003	XLOC_001760	704	10:23959741-23996554	0.873794	Coding	0.111	novel_coding	0.998	Coding	3.39175	1.91181	-0.827087	0.38445	0.999821
TCONS_00004069	XLOC_001794	1298	10:26516664-26539241	0.450596	Coding	0.049	novel_coding	0.916	Coding	1.98843	1.41883	-0.486932	0.40795	0.999821
TCONS_00004070	XLOC_001794	1282	10:26516664-26539241	0.752489	Coding	0.029	novel_coding	0.924	Coding	0.57953	0.312484	-0.8911	0.58265	0.999821
TCONS_00004260	XLOC_001888	8907	10:36292522-36356994	1.29766	Coding	0.094	novel_coding	0.996	Coding	1.05109	1.04907	-0.00276975	0.99355	0.999821
TCONS_00004261	XLOC_001888	3822	10:36292522-36356994	1.00644	Coding	0.078	novel_coding	0.98	Coding	0.0123994	0.0262692	1.0831	1	1
TCONS_00004262	XLOC_001888	2902	10:36292522-36356994	0.088242	Coding	0.137	novel_coding	0.982	Coding	0.191543	0.318354	0.732963	0.6871	0.999821
TCONS_00004492	XLOC_001960	433	10:47084862-47086371	1.41463	Coding	0.346	novel_coding	0.956	Coding	2.22382	1.65887	-0.422836	0.5543	0.999821
TCONS_00004493	XLOC_001960	529	10:47084862-47086371	2.19502	Coding	0.486	novel_coding	0.986	Coding	0.913804	1.23933	0.439605	0.69155	0.999821
TCONS_00004678	XLOC_002021	523	10:59012917-59015326	1.75001	Coding	0.01	novel_coding	0.632	Coding	0.119893	0.246956	1.04251	0.32625	0.999821
TCONS_00005980	XLOC_002517	509	10:22106908-23511996	0.97228	Coding	0.191	novel_coding	0.972	Coding	3.75495	2.18437	-0.781576	0.4391	0.999821
TCONS_00005984	XLOC_002527	456	10:23618070-23721189	0.894282	Coding	0.059	novel_coding	0.956	Coding	1.25129	0.158099	-2.98452	0.1872	0.999821
TCONS_00005996	XLOC_002537	402	10:24099042-24099658	0.642709	Coding	0.183	novel_coding	0.864	Coding	1.96524	1.35454	-0.536906	0.3707	0.999821
TCONS_00006015	XLOC_002550	710	10:24149310-24459268	0.02841	Coding	0.019	novel_coding	0.88	Coding	0.297597	0.184096	-0.692904	0.67355	0.999821
TCONS_00006022	XLOC_002556	405	10:24541617-24542232	1.16453	Coding	0.118	novel_coding	0.804	Coding	0.522052	0.453174	-0.204131	0.78825	0.999821
TCONS_00006029	XLOC_002562	405	10:24574101-24865677	0.339623	Coding	0.095	novel_coding	0.92	Coding	2.00746	0.915628	-1.13254	0.45605	0.999821
TCONS_00006038	XLOC_002570	404	10:24948813-25231555	0.901995	Coding	0.125	novel_coding	0.938	Coding	5.93636	3.14629	-0.915928	0.3081	0.999821
TCONS_00006046	XLOC_002574	895	10:25244274-25245367	0.107989	Coding	0.121	novel_coding	0.888	Coding	0.232391	0.0978715	-1.24759	0.2038	0.999821
TCONS_00006048	XLOC_002575	442	10:25255983-25256776	0.505173	Coding	0.052	novel_coding	0.9	Coding	2.83744	1.62825	-0.801271	0.43455	0.999821
TCONS_00006052	XLOC_002578	463	10:25341911-25342588	0.376622	Coding	0.041	novel_coding	0.902	Coding	2.03186	1.7929	-0.180507	0.76205	0.999821
TCONS_00006200	XLOC_002663	4747	10:29603248-29609677	0.780564	Coding	0.232	novel_coding	0.97	Coding	1.02769	1.23061	0.259972	0.45155	0.999821
TCONS_00006656	XLOC_002840	2773	10:60177720-60187634	1.35695	Coding	0.086	novel_coding	0.844	Coding	2.14929	2.23226	0.0546446	0.8613	0.999821
TCONS_00007091	XLOC_003030	619	10:87294578-87565054	1.27219	Coding	0.235	novel_coding	0.992	Coding	0.0417657	0	NA	1	1
TCONS_00007344	XLOC_003127	1836	11:1968311-1972305	1.91107	Coding	0.117	novel_coding	0.976	Coding	0.363187	0.322742	-0.17033	0.7252	0.999821
TCONS_00008004	XLOC_003375	1726	11:43957425-44042603	2.22111	Coding	0.224	novel_coding	0.99	Coding	0.080953	0.0904432	0.159928	1	1
TCONS_00008005	XLOC_003375	1706	11:43957425-44042603	2.19598	Coding	0.224	novel_coding	0.726	Coding	1.03336	1.12541	0.123107	0.898	0.999821
TCONS_00008006	XLOC_003375	1754	11:43957425-44042603	2.35907	Coding	0.224	novel_coding	0.988	Coding	0.155517	0.31506	1.01855	0.5995	0.999821
TCONS_00008007	XLOC_003375	1749	11:43957425-44042603	2.05052	Coding	0.271	novel_coding	0.944	Coding	0.181777	0.335937	0.886019	0.6267	0.999821
TCONS_00008008	XLOC_003375	1464	11:43957425-44042603	1.71025	Coding	0.224	novel_coding	0.998	Coding	1.39663	1.60405	0.19977	0.77105	0.999821
TCONS_00008009	XLOC_003375	1489	11:43957425-44042603	1.6169	Coding	0.224	novel_coding	0.996	Coding	0.270781	7.5102e-05	-11.816	0.3406	0.999821
TCONS_00008552	XLOC_003600	737	11:78920150-78946254	2.01275	Coding	0.074	novel_coding	0.974	Coding	0.213775	0.423542	0.986412	0.2413	0.999821
TCONS_00008553	XLOC_003601	2376	11:78953284-78963205	3.0246	Coding	0.304	novel_coding	0.998	Coding	0.0838697	0.0597502	-0.489207	1	1
TCONS_00008554	XLOC_003601	2375	11:78953284-78963205	3.05456	Coding	0.182	novel_coding	1	Coding	0.181446	0.453189	1.32057	0.1592	0.999821
TCONS_00008555	XLOC_003601	2378	11:78953284-78963205	3.03121	Coding	0.135	novel_coding	0.998	Coding	7.64016e-06	0.0359319	12.1994	1	1
TCONS_00008556	XLOC_003601	1865	11:78953284-78963205	2.47132	Coding	0.134	novel_coding	1	Coding	0.0926481	0.153967	0.732791	1	1
TCONS_00009379	XLOC_003936	1470	11:4022368-4079202	2.44078	Coding	0.365	novel_coding	1	Coding	1.6911	2.01619	0.25367	0.72565	0.999821
TCONS_00009380	XLOC_003936	2224	11:4022368-4079202	2.58894	Coding	0.307	novel_coding	0.996	Coding	2.83879	3.49551	0.300228	0.4413	0.999821
TCONS_00009421	XLOC_003942	1203	11:4623688-5261329	2.73958	Coding	0.289	novel_coding	1	Coding	1.18856	0.721478	-0.720192	0.72375	0.999821
TCONS_00010579	XLOC_004384	392	11:78920150-78946254	0.06113	Coding	0.11	novel_coding	0.872	Coding	0.340581	0.629577	0.886386	0.5102	0.999821
TCONS_00012063	XLOC_004966	4158	12:71213741-74032603	1.38751	Coding	NA	novel_coding	0.984	Coding	0	0	0	1	1
TCONS_00012064	XLOC_004966	5135	12:71213741-74032603	1.75373	Coding	NA	novel_coding	0.998	Coding	0.614149	0.112784	-2.44502	0.54115	0.999821
TCONS_00012065	XLOC_004966	5369	12:71213741-74032603	1.74862	Coding	NA	novel_coding	1	Coding	3.7093	2.3517	-0.657444	0.70865	0.999821
TCONS_00012066	XLOC_004966	5119	12:71213741-74032603	1.57762	Coding	NA	novel_coding	0.978	Coding	0.473764	0.271446	-0.803506	0.6677	0.999821
TCONS_00012067	XLOC_004966	4612	12:71213741-74032603	1.59686	Coding	NA	novel_coding	0.998	Coding	0.466549	0.3817	-0.289587	0.89605	0.999821
TCONS_00012068	XLOC_004966	4071	12:71213741-74032603	1.58065	Coding	NA	novel_coding	0.998	Coding	0.135132	0.119954	-0.171893	1	1
TCONS_00012069	XLOC_004966	2720	12:71213741-74032603	2.45016	Coding	0.116	novel_coding	1	Coding	0.796506	1.70678	1.09952	0.51745	0.999821
TCONS_00012070	XLOC_004966	806	12:71213741-74032603	1.39568	Coding	0.152	novel_coding	0.75	Coding	0.109684	0.0639752	-0.777766	1	1
TCONS_00012071	XLOC_004966	637	12:71213741-74032603	0.552806	Coding	0.147	novel_coding	0.98	Coding	11.5898	18.4158	0.668088	0.58045	0.999821
TCONS_00012072	XLOC_004966	3266	12:71213741-74032603	0.750528	Coding	NA	novel_coding	0.99	Coding	2.39136	5.41608	1.17942	0.5455	0.999821
TCONS_00012073	XLOC_004966	2016	12:71213741-74032603	1.48932	Coding	0.057	novel_coding	0.972	Coding	3.05728	2.23798	-0.450053	0.7668	0.999821
TCONS_00012090	XLOC_004970	488	12:71213741-74032603	1.08111	Coding	0.073	novel_coding	0.756	Coding	10.7076	5.98407	-0.839435	0.588	0.999821
TCONS_00012097	XLOC_004972	339	12:71213741-74032603	0.385186	Coding	0.086	novel_coding	0.81	Coding	7.36021	26.0263	1.82215	0.25335	0.999821
TCONS_00012153	XLOC_005001	1235	12:74276015-76706853	2.16897	Coding	0.182	novel_coding	0.984	Coding	0.529741	0.882081	0.735624	0.7883	0.999821
TCONS_00012154	XLOC_005001	1235	12:74276015-76706853	2.16897	Coding	0.182	novel_coding	0.984	Coding	0	0.882081	NA	0.06475	0.999821
TCONS_00012160	XLOC_005001	1151	12:74276015-76706853	1.99306	Coding	0.177	novel_coding	0.974	Coding	1.56973	0.961182	-0.707633	0.75495	0.999821
TCONS_00012161	XLOC_005001	1151	12:74276015-76706853	1.99306	Coding	0.177	novel_coding	0.974	Coding	1.54832	0.961182	-0.687827	0.76205	0.999821
TCONS_00012162	XLOC_005001	769	12:74276015-76706853	1.36609	Coding	0.079	novel_coding	0.546	Coding	16.3284	14.4073	-0.180587	0.9331	0.999821
TCONS_00013000	XLOC_005343	1206	12:71213741-74032603	2.99728	Coding	0.127	novel_coding	1	Coding	0.271911	0.98516	1.85722	0.5893	0.999821
TCONS_00013001	XLOC_005343	1291	12:71213741-74032603	2.87464	Coding	0.103	novel_coding	1	Coding	8.44933	16.4824	0.964021	0.53385	0.999821
TCONS_00013002	XLOC_005343	1470	12:71213741-74032603	2.77523	Coding	0.12	novel_coding	0.998	Coding	0.708608	0	NA	0.0906	0.999821
TCONS_00013003	XLOC_005343	1472	12:71213741-74032603	3.05933	Coding	0.127	novel_coding	0.98	Coding	0	0.3118	NA	0.02435	0.999821
TCONS_00013004	XLOC_005343	1485	12:71213741-74032603	3.15174	Coding	0.114	novel_coding	0.998	Coding	0.481234	0.326671	-0.558902	0.7215	0.999821
TCONS_00013005	XLOC_005343	572	12:71213741-74032603	1.68812	Coding	0.248	novel_coding	0.99	Coding	2.58587	8.07145	1.64218	0.2021	0.999821
TCONS_00013006	XLOC_005343	677	12:71213741-74032603	2.3577	Coding	0.297	novel_coding	0.886	Coding	0	0	0	1	1
TCONS_00013008	XLOC_005343	2455	12:71213741-74032603	1.63965	Coding	0.126	novel_coding	0.984	Coding	0.666447	1.67725	1.33154	0.36445	0.999821
TCONS_00013011	XLOC_005343	598	12:71213741-74032603	0.389569	Coding	NA	novel_coding	0.912	Coding	18.0543	41.7723	1.2102	0.42075	0.999821
TCONS_00013014	XLOC_005343	2454	12:71213741-74032603	1.9727	Coding	0.126	novel_coding	0.984	Coding	1.82059	4.86123	1.41692	0.2721	0.999821
TCONS_00013015	XLOC_005343	1375	12:71213741-74032603	3.04483	Coding	0.158	novel_coding	1	Coding	0.0593968	0.166575	1.48772	1	1
TCONS_00013034	XLOC_005350	466	12:71213741-74032603	0.30503	Coding	0.178	novel_coding	0.888	Coding	1.75617	0.384631	-2.19088	0.32505	0.999821
TCONS_00013081	XLOC_005365	1608	12:74276015-76706853	0.129946	Coding	0.044	novel_coding	0.946	Coding	0.335998	0.716925	1.09337	0.5181	0.999821
TCONS_00013082	XLOC_005365	450	12:74276015-76706853	0.508375	Coding	0.003	novel_coding	0.608	Coding	0.119195	1.86798	3.97008	0.4146	0.999821
TCONS_00013083	XLOC_005365	740	12:74276015-76706853	1.5327	Coding	0.038	novel_coding	0.954	Coding	9.27159	17.8659	0.946318	0.5463	0.999821
TCONS_00013084	XLOC_005366	1205	12:74276015-76706853	2.85529	Coding	0.156	novel_coding	1	Coding	0.209679	0.100207	-1.0652	1	1
TCONS_00013085	XLOC_005366	1152	12:74276015-76706853	2.71872	Coding	0.162	novel_coding	1	Coding	0.332362	0.489492	0.55853	0.74455	0.999821
TCONS_00013091	XLOC_005371	545	12:76711252-76729972	1.29695	Coding	0.111	novel_coding	0.978	Coding	0.280303	0.194887	-0.524353	0.5299	0.999821
TCONS_00013326	XLOC_005466	916	13:5570648-5574306	1.63463	Coding	0.063	novel_coding	0.652	Coding	0.211518	0.282383	0.416875	0.52205	0.999821
TCONS_00013352	XLOC_005482	906	13:10823907-10863193	1.50464	Coding	0.056	novel_coding	0.736	Coding	0.0419153	0.106915	1.35091	1	1
TCONS_00013367	XLOC_005485	1884	13:11062797-11463079	2.39128	Coding	0.149	novel_coding	1	Coding	0.026873	0.0216234	-0.313567	1	1
TCONS_00013368	XLOC_005485	1782	13:11062797-11463079	2.44969	Coding	0.139	novel_coding	0.998	Coding	0.988066	0.864844	-0.192167	0.876	0.999821
TCONS_00013369	XLOC_005485	1879	13:11062797-11463079	2.40517	Coding	0.15	novel_coding	1	Coding	0	0	0	1	1
TCONS_00013370	XLOC_005485	1779	13:11062797-11463079	2.60041	Coding	0.182	novel_coding	1	Coding	1.44491	0.722921	-0.99907	0.39955	0.999821
TCONS_00013371	XLOC_005485	1846	13:11062797-11463079	2.67363	Coding	0.182	novel_coding	1	Coding	0.398635	0.289339	-0.462308	0.86375	0.999821
TCONS_00013372	XLOC_005485	1605	13:11062797-11463079	2.68538	Coding	0.149	novel_coding	1	Coding	0	0.00559078	NA	1	1
TCONS_00013373	XLOC_005485	1845	13:11062797-11463079	2.65251	Coding	0.181	novel_coding	1	Coding	0.559642	1.20038	1.10092	0.39425	0.999821
TCONS_00016111	XLOC_006550	1317	13:65450551-65454542	3.28227	Coding	0.443	novel_coding	1	Coding	0.568958	0.320774	-0.826764	0.17785	0.999821
TCONS_00016242	XLOC_006596	431	13:72143590-72316118	1.22433	Coding	0.179	novel_coding	0.836	Coding	0.0457685	0.156835	1.77682	1	1
TCONS_00016769	XLOC_006806	7007	14:2871067-2880203	2.3454	Coding	0.456	novel_coding	0.99	Coding	0.523025	0.268779	-0.960462	0.417	0.999821
TCONS_00016770	XLOC_006806	8222	14:2871067-2880203	2.1922	Coding	0.454	novel_coding	0.986	Coding	0.103531	0.0145058	-2.83536	1	1
TCONS_00017251	XLOC_007015	1083	14:63357740-63420919	1.6474	Coding	0.033	novel_coding	0.922	Coding	0.723296	0.436157	-0.729738	0.6181	0.999821
TCONS_00017252	XLOC_007015	1105	14:63357740-63420919	1.65826	Coding	0.033	novel_coding	0.926	Coding	0.138988	0.119483	-0.218156	1	1
TCONS_00017253	XLOC_007015	1118	14:63357740-63420919	1.40286	Coding	0.033	novel_coding	0.926	Coding	0.0113429	0.0445807	1.97463	1	1
TCONS_00017387	XLOC_007071	1225	14:71793560-71807782	0.726033	Coding	0.188	novel_coding	0.988	Coding	15.167	16.7883	0.146513	0.57575	0.999821
TCONS_00018219	XLOC_007419	1916	14:57040956-57073542	2.18004	Coding	0.068	novel_coding	1	Coding	0.0837823	0.205963	1.29767	1	1
TCONS_00018220	XLOC_007420	861	14:57084881-57100892	1.13241	Coding	0.072	novel_coding	0.93	Coding	0.0551409	0.186265	1.75617	1	1
TCONS_00018533	XLOC_007560	1256	15:3457446-3494168	2.4402	Coding	0.068	novel_coding	1	Coding	10.5572	4.58459	-1.20336	0.47335	0.999821
TCONS_00018535	XLOC_007560	1221	15:3457446-3494168	2.60025	Coding	0.096	novel_coding	1	Coding	0.00596744	0.00604231	0.0179883	1	1
TCONS_00018537	XLOC_007560	1216	15:3457446-3494168	2.61672	Coding	0.094	novel_coding	0.992	Coding	42.4776	32.1561	-0.401611	0.5893	0.999821
TCONS_00018538	XLOC_007560	1215	15:3457446-3494168	2.53537	Coding	0.096	novel_coding	1	Coding	41.5122	37.1561	-0.159935	0.8277	0.999821
TCONS_00018539	XLOC_007560	1154	15:3457446-3494168	2.57805	Coding	0.094	novel_coding	0.994	Coding	0.0631095	0	NA	1	1
TCONS_00018540	XLOC_007560	1089	15:3457446-3494168	2.22608	Coding	0.092	novel_coding	1	Coding	0.176314	0.232297	0.397823	0.81695	0.999821
TCONS_00018541	XLOC_007560	1274	15:3457446-3494168	2.56972	Coding	0.08	novel_coding	0.996	Coding	41.6445	29.6152	-0.491789	0.57865	0.999821
TCONS_00018542	XLOC_007560	1202	15:3457446-3494168	2.51792	Coding	0.094	novel_coding	0.99	Coding	0	0	0	1	1
TCONS_00018544	XLOC_007560	1061	15:3457446-3494168	2.33094	Coding	0.092	novel_coding	1	Coding	47.2811	35.0404	-0.432244	0.6008	0.999821
TCONS_00018545	XLOC_007560	863	15:3457446-3494168	1.73893	Coding	0.115	novel_coding	0.998	Coding	1.20997	1.01925	-0.247462	0.86565	0.999821
TCONS_00018679	XLOC_007619	1159	15:21888761-21896854	0.681375	Coding	0.108	novel_coding	0.898	Coding	0.230266	0.0872069	-1.40079	1	1
TCONS_00018722	XLOC_007640	2164	15:23059574-23071080	1.97999	Coding	0.07	novel_coding	0.838	Coding	0.494964	0.389679	-0.345038	0.48195	0.999821
TCONS_00019918	XLOC_008222	753	15:82373561-82375221	2.23727	Coding	0.393	novel_coding	0.718	Coding	11.5525	15.926	0.463179	0.2684	0.999821
TCONS_00019919	XLOC_008222	1454	15:82373561-82375221	1.93297	Coding	0.417	novel_coding	0.694	Coding	5.1439	6.36036	0.306247	0.46295	0.999821
TCONS_00020772	XLOC_008643	580	15:53024228-53085991	1.5464	Coding	0.493	novel_coding	1	Coding	5.52653	6.67767	0.272972	0.88615	0.999821
TCONS_00020773	XLOC_008643	1126	15:53024228-53085991	1.71074	Coding	0.301	novel_coding	0.994	Coding	4.24951	3.55097	-0.259087	0.85205	0.999821
TCONS_00020774	XLOC_008643	908	15:53024228-53085991	2.48407	Coding	0.348	novel_coding	1	Coding	0.830516	0.488567	-0.765451	0.74005	0.999821
TCONS_00020775	XLOC_008643	1487	15:53024228-53085991	3.5077	Coding	0.358	novel_coding	1	Coding	0.492948	0.371679	-0.407376	0.80455	0.999821
TCONS_00020776	XLOC_008643	1755	15:53024228-53085991	3.71923	Coding	0.367	novel_coding	1	Coding	1.24567	1.49096	0.259322	0.8957	0.999821
TCONS_00020777	XLOC_008643	1628	15:53024228-53085991	3.36792	Coding	0.349	novel_coding	1	Coding	0.567028	0.536014	-0.081151	0.9561	0.999821
TCONS_00021250	XLOC_008855	1110	15:82060685-82081131	3.10646	Coding	0.441	novel_coding	1	Coding	0.36256	0.704345	0.958063	0.21655	0.999821
TCONS_00021251	XLOC_008855	1111	15:82060685-82081131	3.07538	Coding	0.362	novel_coding	1	Coding	0.134469	0.157332	0.226536	1	1
TCONS_00021267	XLOC_008865	3074	15:82448901-82452115	1.2618	Coding	0.147	novel_coding	0.944	Coding	0.228403	0.241314	0.079331	0.88185	0.999821
TCONS_00021694	XLOC_009062	1351	16:31310717-31337566	1.64043	Coding	0.271	novel_coding	1	Coding	0.185934	0.153266	-0.278757	1	1
TCONS_00021695	XLOC_009062	3368	16:31310717-31337566	1.67784	Coding	0.286	novel_coding	0.992	Coding	0.0771703	0.129434	0.746103	1	1
TCONS_00021696	XLOC_009062	3131	16:31310717-31337566	1.75609	Coding	0.286	novel_coding	0.904	Coding	0.0615139	0.0380892	-0.691533	1	1
TCONS_00021697	XLOC_009062	1669	16:31310717-31337566	1.28364	Coding	0.087	novel_coding	1	Coding	0.114024	0.107016	-0.0915101	1	1
TCONS_00021821	XLOC_009114	754	16:40795129-40810377	0.777993	Coding	0.133	novel_coding	0.97	Coding	0.568987	0.404458	-0.492405	0.43015	0.999821
TCONS_00022272	XLOC_009306	2567	16:56770754-56793084	2.59604	Coding	0.111	novel_coding	1	Coding	4.27642	4.64382	0.118909	0.6794	0.999821
TCONS_00022604	XLOC_009451	1457	16:77795653-77829561	2.34607	Coding	0.01	novel_coding	0.816	Coding	20.7229	39.3511	0.925177	0.00225	0.550534
TCONS_00022605	XLOC_009451	1130	16:77795653-77829561	2.23605	Coding	0.01	novel_coding	0.764	Coding	3.88713	9.97784	1.36002	0.45155	0.999821
TCONS_00024133	XLOC_010047	3450	17:4965947-5019302	0.395628	Coding	0.115	novel_coding	0.932	Coding	2.00605	1.88478	-0.0899614	0.79555	0.999821
TCONS_00024668	XLOC_010260	1340	17:57592813-57731839	2.59647	Coding	0.178	novel_coding	0.82	Coding	2.26829	2.99893	0.402841	0.7967	0.999821
TCONS_00024671	XLOC_010262	1147	17:57592813-57731839	1.88674	Coding	0.358	novel_coding	1	Coding	5.90164	4.1075	-0.522857	0.76125	0.999821
TCONS_00025420	XLOC_010564	739	17:12747204-12798782	0.690746	Coding	0.126	novel_coding	0.802	Coding	0.131215	0.270441	1.04338	0.2061	0.999821
TCONS_00025571	XLOC_010636	3638	17:36134398-36223696	2.52367	Coding	0.059	novel_coding	0.986	Coding	1.41706	0.502086	-1.49689	0.621	0.999821
TCONS_00025572	XLOC_010636	4874	17:36134398-36223696	3.09675	Coding	0.048	novel_coding	1	Coding	0	0.0201064	NA	1	1
TCONS_00025573	XLOC_010636	4952	17:36134398-36223696	3.04132	Coding	0.033	novel_coding	1	Coding	8.58597	8.66803	0.0137232	0.9802	0.999821
TCONS_00025574	XLOC_010636	4748	17:36134398-36223696	3.17343	Coding	0.055	novel_coding	0.998	Coding	1.42666	1.65003	0.209852	0.88145	0.999821
TCONS_00025575	XLOC_010636	4865	17:36134398-36223696	3.12292	Coding	0.056	novel_coding	0.988	Coding	0.000197232	0.0560248	8.15003	1	1
TCONS_00025576	XLOC_010636	4889	17:36134398-36223696	3.09205	Coding	0.048	novel_coding	1	Coding	1.45262	1.8026	0.31142	0.8355	0.999821
TCONS_00025577	XLOC_010636	9443	17:36134398-36223696	3.15622	Coding	0.055	novel_coding	0.996	Coding	0.39328	0.27006	-0.542276	0.741	0.999821
TCONS_00025578	XLOC_010636	9742	17:36134398-36223696	3.0936	Coding	0.046	novel_coding	1	Coding	0.103223	0.177392	0.781176	1	1
TCONS_00025579	XLOC_010636	9596	17:36134398-36223696	3.09777	Coding	0.052	novel_coding	1	Coding	7.87569	7.55192	-0.0605624	0.894	0.999821
TCONS_00025580	XLOC_010636	9638	17:36134398-36223696	3.08724	Coding	0.053	novel_coding	1	Coding	0.935397	1.00574	0.104604	0.94185	0.999821
TCONS_00025581	XLOC_010636	9533	17:36134398-36223696	3.12468	Coding	0.056	novel_coding	1	Coding	2.78204	2.93499	0.0772134	0.928	0.999821
TCONS_00025582	XLOC_010636	9395	17:36134398-36223696	3.15353	Coding	0.055	novel_coding	1	Coding	1.14561	1.11558	-0.0383147	0.9834	0.999821
TCONS_00025583	XLOC_010637	6185	17:36227145-36349175	3.15297	Coding	NA	novel_coding	0.996	Coding	2.33895	2.34023	0.000784716	0.99895	0.999821
TCONS_00025584	XLOC_010637	6191	17:36227145-36349175	3.15317	Coding	NA	novel_coding	0.988	Coding	6.4236	5.66661	-0.180896	0.56315	0.999821
TCONS_00025585	XLOC_010637	6354	17:36227145-36349175	3.27135	Coding	NA	novel_coding	0.988	Coding	0.00022961	0.400156	10.7672	0.35995	0.999821
TCONS_00025586	XLOC_010637	1064	17:36227145-36349175	0.858028	Coding	0.055	novel_coding	0.976	Coding	0.380247	0.300097	-0.341509	0.80345	0.999821
TCONS_00025926	XLOC_010755	3746	17:56517291-56540056	0.353335	Coding	0.308	novel_coding	0.806	Coding	3.00711	2.81138	-0.097099	0.7374	0.999821
TCONS_00026199	XLOC_010851	1140	17:66666983-66684686	4.10891	Coding	0.461	novel_coding	1	Coding	9.04483	8.55184	-0.0808587	0.79005	0.999821
TCONS_00026200	XLOC_010851	1059	17:66666983-66684686	3.53814	Coding	0.445	novel_coding	1	Coding	0.161464	0.0998421	-0.693494	1	1
TCONS_00027313	XLOC_011275	1292	18:36041654-36044140	1.56999	Coding	0.016	novel_coding	0.996	Coding	0.66975	0.812757	0.2792	0.7571	0.999821
TCONS_00027314	XLOC_011275	1149	18:36041654-36044140	1.85167	Coding	0.034	novel_coding	0.826	Coding	2.63856	1.7376	-0.602652	0.2433	0.999821
TCONS_00028127	XLOC_011555	2009	18:52457510-52469139	1.64297	Coding	0.056	novel_coding	1	Coding	0.744704	0.746448	0.00337568	0.99485	0.999821
TCONS_00028128	XLOC_011555	1838	18:52457510-52469139	1.48538	Coding	0.042	novel_coding	0.996	Coding	2.52149e-05	0.0412996	10.6776	1	1
TCONS_00028129	XLOC_011555	1870	18:52457510-52469139	1.7799	Coding	0.07	novel_coding	0.998	Coding	0.0331541	0.0289004	-0.198098	1	1
TCONS_00028145	XLOC_011559	3439	18:52638276-53018248	2.78641	Coding	0.387	novel_coding	0.996	Coding	1.83029	3.0839	0.752684	0.4985	0.999821
TCONS_00028147	XLOC_011559	2862	18:52638276-53018248	1.96227	Coding	0.383	novel_coding	0.996	Coding	29.1678	23.1251	-0.334922	0.80795	0.999821
TCONS_00028668	XLOC_011759	2662	18:58661636-58683127	1.7824	Coding	0.129	novel_coding	0.984	Coding	0.0748486	0.156464	1.06378	1	1
TCONS_00028670	XLOC_011759	2696	18:58661636-58683127	1.67791	Coding	0.122	novel_coding	0.982	Coding	3.08235e-05	0.0600886	10.9288	1	1
TCONS_00028671	XLOC_011759	1678	18:58661636-58683127	2.6832	Coding	0.13	novel_coding	1	Coding	0.466088	0.49423	0.0845818	0.94835	0.999821
TCONS_00028672	XLOC_011759	2706	18:58661636-58683127	1.57983	Coding	0.122	novel_coding	0.976	Coding	0.456568	0.312297	-0.547913	0.56355	0.999821
TCONS_00028673	XLOC_011759	1834	18:58661636-58683127	2.2934	Coding	0.124	novel_coding	1	Coding	0.0630648	0.107006	0.762778	1	1
TCONS_00028674	XLOC_011759	2701	18:58661636-58683127	1.53012	Coding	0.104	novel_coding	0.98	Coding	0.0699887	0	NA	1	1
TCONS_00028783	XLOC_011799	1685	18:61185475-61688944	1.83744	Coding	0.205	novel_coding	0.99	Coding	0.69316	0.650072	-0.0925894	0.9323	0.999821
TCONS_00028950	XLOC_011881	704	18:63375250-63376796	0.879189	Coding	0.237	novel_coding	0.992	Coding	0.196243	0.199856	0.0263174	1	1
TCONS_00029088	XLOC_011934	3899	18:64948416-64957086	1.09394	Coding	0.159	novel_coding	0.984	Coding	0.686486	0.563937	-0.283697	0.61	0.999821
TCONS_00029089	XLOC_011934	3861	18:64948416-64957086	1.06578	Coding	0.111	novel_coding	0.902	Coding	0.0980988	0.0314009	-1.64343	1	1
TCONS_00029109	XLOC_011941	4094	18:65105110-65447986	0.435373	Coding	0.134	novel_coding	0.926	Coding	0.152824	0.1352	-0.17678	1	1
TCONS_00029110	XLOC_011941	4357	18:65105110-65447986	0.294417	Coding	0.076	novel_coding	0.916	Coding	0.220337	0.122345	-0.848755	1	1
TCONS_00029111	XLOC_011941	3869	18:65105110-65447986	0.114493	Coding	0.069	novel_coding	0.856	Coding	0.879189	0.745984	-0.23703	0.9028	0.999821
TCONS_00029112	XLOC_011941	4002	18:65105110-65447986	0.24507	Coding	0.101	novel_coding	0.908	Coding	0.156074	0.274711	0.815686	0.70985	0.999821
TCONS_00029131	XLOC_011948	3711	18:65517536-65584171	0.875631	Coding	0.096	novel_coding	0.856	Coding	0.532702	0.449207	-0.245948	0.77215	0.999821
TCONS_00029601	XLOC_012114	870	18:14731161-14738168	1.71339	Coding	0.268	novel_coding	0.976	Coding	2.67274	1.69406	-0.657835	0.7131	0.999821
TCONS_00029602	XLOC_012114	1355	18:14731161-14738168	2.07818	Coding	0.252	novel_coding	0.996	Coding	9.80558	10.1229	0.0459471	0.8824	0.999821
TCONS_00030138	XLOC_012355	1590	18:47335268-47361395	0.050408	Coding	0.096	novel_coding	0.732	Coding	0.000541753	0.0250449	5.53074	1	1
TCONS_00030140	XLOC_012355	12024	18:47335268-47361395	0.156711	Coding	0.058	novel_coding	0.598	Coding	0.512288	0.581014	0.181617	0.5927	0.999821
TCONS_00030921	XLOC_012657	4287	18:58843665-59231572	1.35715	Coding	0.016	novel_coding	0.856	Coding	0.594372	1.66421	1.4854	0.29775	0.999821
TCONS_00030922	XLOC_012657	4651	18:58843665-59231572	1.38836	Coding	0.103	novel_coding	0.912	Coding	1.27815	1.19671	-0.0949844	0.9304	0.999821
TCONS_00030933	XLOC_012666	4971	18:59289956-59581708	1.7958	Coding	0.048	novel_coding	0.912	Coding	0.268647	0.312087	0.216237	0.8941	0.999821
TCONS_00030934	XLOC_012666	5030	18:59289956-59581708	1.96128	Coding	0.049	novel_coding	0.95	Coding	0.302502	0.402123	0.410691	0.82425	0.999821
TCONS_00030935	XLOC_012666	4888	18:59289956-59581708	1.90906	Coding	0.075	novel_coding	0.94	Coding	0.675102	0.742708	0.13769	0.9504	0.999821
TCONS_00030948	XLOC_012675	6160	18:59289956-59581708	0.53221	Coding	0.089	novel_coding	0.812	Coding	0.144924	0.6065	2.06521	0.4992	0.999821
TCONS_00030949	XLOC_012675	6986	18:59289956-59581708	0.294309	Coding	0.089	novel_coding	0.794	Coding	0.861549	0.432044	-0.995756	0.68935	0.999821
TCONS_00030950	XLOC_012675	6106	18:59289956-59581708	0.57993	Coding	0.126	novel_coding	0.812	Coding	2.06518	1.66417	-0.311465	0.7367	0.999821
TCONS_00030951	XLOC_012675	6915	18:59289956-59581708	0.312485	Coding	0.126	novel_coding	0.798	Coding	0.505761	0.889317	0.814242	0.67315	0.999821
TCONS_00030957	XLOC_012681	6541	18:59595692-59616826	2.62559	Coding	0.041	novel_coding	0.942	Coding	0.19063	0.181662	-0.0695147	1	1
TCONS_00030958	XLOC_012681	6424	18:59595692-59616826	2.65186	Coding	0.041	novel_coding	0.946	Coding	1.53448	1.40302	-0.129216	0.7325	0.999821
TCONS_00030961	XLOC_012681	1217	18:59595692-59616826	0.64598	Coding	0.247	novel_coding	0.81	Coding	3.35386	3.58537	0.0963001	0.87975	0.999821
TCONS_00031061	XLOC_012718	577	18:61185475-61688944	1.36896	Coding	0.249	novel_coding	0.972	Coding	0.180185	0.22207	0.301538	1	1
TCONS_00031063	XLOC_012719	4233	18:61185475-61688944	1.21344	Coding	0.188	novel_coding	0.988	Coding	6.07114	7.04772	0.21519	0.8797	0.999821
TCONS_00031064	XLOC_012719	4110	18:61185475-61688944	1.21296	Coding	0.186	novel_coding	0.988	Coding	0.847218	1.05702	0.319193	0.80005	0.999821
TCONS_00031065	XLOC_012719	4174	18:61185475-61688944	1.30788	Coding	0.187	novel_coding	0.988	Coding	5.65976	5.53788	-0.0314082	0.9847	0.999821
TCONS_00031253	XLOC_012796	697	18:64077916-64080898	2.33861	Coding	0.42	novel_coding	0.996	Coding	0.332861	0.416516	0.32345	0.60695	0.999821
TCONS_00031300	XLOC_012819	3586	18:65105110-65447986	2.12049	Coding	0.07	novel_coding	0.92	Coding	0.345705	1.0909	1.65791	0.30245	0.999821
TCONS_00031301	XLOC_012819	3220	18:65105110-65447986	1.82218	Coding	0.173	novel_coding	0.934	Coding	0.0569862	0	NA	1	1
TCONS_00031302	XLOC_012819	3668	18:65105110-65447986	1.99728	Coding	0.078	novel_coding	0.942	Coding	1.31046	0.855444	-0.615325	0.78235	0.999821
TCONS_00031405	XLOC_012869	1530	19:6561764-6567550	0.418185	Coding	0.354	novel_coding	0.978	Coding	0.270763	0.417146	0.62352	0.295	0.999821
TCONS_00031634	XLOC_012971	2558	19:14961341-15017531	1.41872	Coding	0.245	novel_coding	0.998	Coding	0.126049	0.0971661	-0.375459	1	1
TCONS_00031635	XLOC_012971	3570	19:14961341-15017531	0.830296	Coding	0.237	novel_coding	0.994	Coding	14.1631	13.4342	-0.076224	0.80555	0.999821
TCONS_00031636	XLOC_012971	3528	19:14961341-15017531	0.859499	Coding	0.245	novel_coding	0.998	Coding	10.6214	9.39489	-0.177023	0.64095	0.999821
TCONS_00032476	XLOC_013296	3269	19:37141195-37156152	4.05631	Coding	0.666	novel_coding	1	Coding	16.3064	12.9128	-0.336641	0.1532	0.999821
TCONS_00033458	XLOC_013696	1470	19:57524219-57534108	1.53813	Coding	0.231	novel_coding	1	Coding	0.291228	0.360774	0.308946	0.75725	0.999821
TCONS_00033459	XLOC_013696	734	19:57524219-57534108	1.98128	Coding	0.231	novel_coding	0.998	Coding	0.872208	0.76448	-0.190195	0.8263	0.999821
TCONS_00033594	XLOC_013759	1586	19:5218792-5220720	2.1074	Coding	0.125	novel_coding	0.546	Coding	0.115251	0.184799	0.681171	1	1
TCONS_00034119	XLOC_013975	4842	19:22095298-22105106	0.153989	Coding	0.073	novel_coding	0.76	Coding	29.5469	28.2784	-0.0633085	0.7693	0.999821
TCONS_00036925	XLOC_015101	282	2:93222564-93378779	0.200378	Coding	0.402	novel_coding	0.882	Coding	1.23429	0.999072	-0.305019	0.6843	0.999821
TCONS_00037298	XLOC_015259	838	2:120970735-120972676	2.37913	Coding	0.41	novel_coding	0.942	Coding	1.09674	0.679342	-0.691016	0.2194	0.999821
TCONS_00037508	XLOC_015343	1656	2:126559764-126562858	1.22386	Coding	0.237	novel_coding	0.99	Coding	0.986566	1.54821	0.650111	0.41655	0.999821
TCONS_00037509	XLOC_015343	1189	2:126559764-126562858	2.00608	Coding	NA	novel_coding	0.998	Coding	6.62964	6.51726	-0.0246658	0.94645	0.999821
TCONS_00039279	XLOC_016036	736	2:122685822-122889651	0.580431	Coding	0.169	novel_coding	0.854	Coding	2.03932	1.86012	-0.132697	0.90665	0.999821
TCONS_00039407	XLOC_016073	1138	2:126565361-126622870	3.73708	Coding	0.384	novel_coding	1	Coding	2.09638	1.37991	-0.603332	0.73	0.999821
TCONS_00039408	XLOC_016073	1796	2:126565361-126622870	2.91443	Coding	0.38	novel_coding	1	Coding	2.97014	3.67289	0.306388	0.6283	0.999821
TCONS_00039409	XLOC_016073	1358	2:126565361-126622870	3.77209	Coding	0.381	novel_coding	1	Coding	1.1011	0.637244	-0.78903	0.6354	0.999821
TCONS_00039410	XLOC_016073	1374	2:126565361-126622870	3.8166	Coding	0.378	novel_coding	1	Coding	0.167972	0.696692	2.0523	0.57035	0.999821
TCONS_00039411	XLOC_016073	1387	2:126565361-126622870	3.94634	Coding	0.38	novel_coding	1	Coding	16.9166	18.0549	0.093951	0.7519	0.999821
TCONS_00040170	XLOC_016412	1124	20:35988525-35993908	0.956936	Coding	0.324	novel_coding	0.938	Coding	0.0754838	0.232574	1.62345	0.0813	0.999821
TCONS_00040219	XLOC_016425	5987	20:38221228-38262905	0.638355	Coding	0.143	novel_coding	0.976	Coding	1.96591	2.45466	0.320325	0.34275	0.999821
TCONS_00040396	XLOC_016513	1594	20:71336000-71338829	2.33394	Coding	0.104	novel_coding	0.614	Coding	0.190498	0.14049	-0.439312	1	1
TCONS_00040821	XLOC_016673	782	20:31591399-31601174	2.08861	Coding	0.233	novel_coding	0.918	Coding	0.795486	0.528919	-0.588789	0.69795	0.999821
TCONS_00040822	XLOC_016673	734	20:31591399-31601174	1.78011	Coding	0.205	novel_coding	0.944	Coding	1.02532	1.45328	0.503242	0.66445	0.999821
TCONS_00040823	XLOC_016673	750	20:31591399-31601174	2.25917	Coding	0.39	novel_coding	0.856	Coding	0.160115	0.284456	0.8291	0.75945	0.999821
TCONS_00040824	XLOC_016673	785	20:31591399-31601174	0.845671	Coding	0.106	novel_coding	0.932	Coding	0.723097	0.672134	-0.105441	0.93895	0.999821
TCONS_00040825	XLOC_016673	809	20:31591399-31601174	2.42628	Coding	0.326	novel_coding	0.956	Coding	0.343085	0.547941	0.675456	0.7188	0.999821
TCONS_00041216	XLOC_016869	727	21:7006062-7008107	1.44501	Coding	0.301	novel_coding	0.96	Coding	0.561765	0.46082	-0.285765	0.78045	0.999821
TCONS_00041750	XLOC_017108	996	21:46023356-46032540	1.90036	Coding	0.108	novel_coding	0.782	Coding	0.257253	0.166661	-0.626267	0.4473	0.999821
TCONS_00042553	XLOC_017474	1584	21:20050615-20056158	1.68676	Coding	0.341	novel_coding	1	Coding	2.34972	0.939995	-1.32176	0.1943	0.999821
TCONS_00043193	XLOC_017712	2486	21:57262320-57331465	0.284271	Coding	0.084	novel_coding	0.948	Coding	9.43684	8.54766	-0.142775	0.8461	0.999821
TCONS_00043194	XLOC_017712	2097	21:57262320-57331465	1.66493	Coding	0.133	novel_coding	0.994	Coding	10.1599	10.2923	0.0186834	0.9779	0.999821
TCONS_00043252	XLOC_017744	1205	21:60896914-60917547	2.35373	Coding	0.25	novel_coding	0.976	Coding	0.193589	0.192607	-0.00734309	1	1
TCONS_00043361	XLOC_017786	568	21:68803984-68901882	1.30115	Coding	0.283	novel_coding	0.604	Coding	0	0.0518363	NA	1	1
TCONS_00043807	XLOC_017978	1795	22:16413961-16460372	1.83231	Coding	0.1	novel_coding	0.986	Coding	0.643716	0.667347	0.0520126	0.94375	0.999821
TCONS_00044033	XLOC_018073	1087	22:44218608-44393193	1.97078	Coding	0.039	novel_coding	1	Coding	0.231504	0.152604	-0.601246	1	1
TCONS_00044279	XLOC_018150	912	22:51325102-51326275	3.58119	Coding	0.462	novel_coding	0.99	Coding	90.9611	94.0946	0.0488614	0.83075	0.999821
TCONS_00044857	XLOC_018379	1741	22:13842588-14383497	3.0587	Coding	0.199	novel_coding	1	Coding	1.70741	1.24773	-0.452502	0.6817	0.999821
TCONS_00044858	XLOC_018379	3174	22:13842588-14383497	2.91222	Coding	0.157	novel_coding	0.998	Coding	0.226976	0.297434	0.39003	0.8462	0.999821
TCONS_00044859	XLOC_018379	2940	22:13842588-14383497	2.99526	Coding	0.14	novel_coding	1	Coding	1.13569	1.27542	0.167401	0.88305	0.999821
TCONS_00044860	XLOC_018379	2983	22:13842588-14383497	2.77666	Coding	0.227	novel_coding	0.992	Coding	0.00916022	0.0428887	2.22714	1	1
TCONS_00044866	XLOC_018382	1213	22:14976723-14997150	2.4442	Coding	0.099	novel_coding	0.988	Coding	1.22908	1.21029	-0.0222279	0.96785	0.999821
TCONS_00044867	XLOC_018382	1105	22:14976723-14997150	2.56236	Coding	0.09	novel_coding	1	Coding	6.20398e-05	0.153783	11.2754	1	1
TCONS_00045512	XLOC_018592	5532	22:53082877-53096102	6.02093	Coding	NA	novel_coding	1	Coding	2.49223	1.99931	-0.317933	0.5248	0.999821
TCONS_00045513	XLOC_018592	5519	22:53082877-53096102	6.08725	Coding	NA	novel_coding	1	Coding	3.33922	3.53158	0.080804	0.8291	0.999821
TCONS_00045514	XLOC_018592	5442	22:53082877-53096102	6.11691	Coding	NA	novel_coding	1	Coding	0.0846502	0.136964	0.694215	1	1
TCONS_00045515	XLOC_018592	4408	22:53082877-53096102	5.56046	Coding	0.422	novel_coding	1	Coding	0.0175481	0.0244449	0.478216	1	1
TCONS_00045516	XLOC_018592	4249	22:53082877-53096102	5.67039	Coding	0.431	novel_coding	1	Coding	0	0	0	1	1
TCONS_00045517	XLOC_018592	4187	22:53082877-53096102	5.62889	Coding	NA	novel_coding	1	Coding	0.0518235	0.0144174	-1.8458	1	1
TCONS_00045520	XLOC_018594	864	22:53096270-53108401	3.40247	Coding	0.442	novel_coding	0.998	Coding	0	0.100209	NA	1	1
TCONS_00045521	XLOC_018594	864	22:53096270-53108401	3.55853	Coding	0.318	novel_coding	0.968	Coding	6.82756e-05	0.0766735	10.1331	1	1
TCONS_00045522	XLOC_018594	951	22:53096270-53108401	3.52233	Coding	0.486	novel_coding	1	Coding	1.21808	1.18539	-0.0392477	0.96745	0.999821
TCONS_00045523	XLOC_018594	873	22:53096270-53108401	3.43069	Coding	0.452	novel_coding	1	Coding	0	0.0931539	NA	1	1
TCONS_00045524	XLOC_018594	955	22:53096270-53108401	3.54167	Coding	0.304	novel_coding	0.99	Coding	0.310176	0.000267371	-10.18	0.3358	0.999821
TCONS_00045525	XLOC_018594	858	22:53096270-53108401	4.32956	Coding	0.318	novel_coding	0.996	Coding	0.228923	0.472766	1.04626	0.686	0.999821
TCONS_00045526	XLOC_018594	1081	22:53096270-53108401	4.84465	Coding	0.296	novel_coding	1	Coding	0.217113	0.258767	0.253208	0.9125	0.999821
TCONS_00045527	XLOC_018594	1135	22:53096270-53108401	4.90199	Coding	0.463	novel_coding	1	Coding	0.537134	0.47289	-0.183776	0.90965	0.999821
TCONS_00046036	XLOC_018776	1503	23:10583934-10610060	2.71539	Coding	0.517	novel_coding	0.996	Coding	0.0049989	0.045936	3.19994	1	1
TCONS_00046037	XLOC_018776	1497	23:10583934-10610060	2.53843	Coding	0.531	novel_coding	1	Coding	0.0862003	0.153825	0.835527	1	1
TCONS_00046038	XLOC_018776	2583	23:10583934-10610060	0.139734	Coding	0.452	novel_coding	0.986	Coding	0.0409758	0.138096	1.75283	1	1
TCONS_00046039	XLOC_018776	1518	23:10583934-10610060	2.40621	Coding	0.48	novel_coding	1	Coding	5.30891e-05	0.0955914	10.8143	1	1
TCONS_00046804	XLOC_019088	1661	23:28710554-28714048	1.0145	Coding	0.203	novel_coding	0.94	Coding	0.911993	0.726524	-0.328012	0.5493	0.999821
TCONS_00048079	XLOC_019669	2142	23:27927140-27941623	0.328466	Coding	0.073	novel_coding	0.932	Coding	2.0973	0.728667	-1.5252	0.14745	0.999821
TCONS_00048080	XLOC_019669	2037	23:27927140-27941623	0.148707	Coding	0.076	novel_coding	0.926	Coding	0.15829	0.0969725	-0.706924	1	1
TCONS_00048296	XLOC_019753	4712	23:30316020-30325097	0.217773	Coding	0.052	novel_coding	0.796	Coding	2.35563	1.80792	-0.381783	0.49425	0.999821
TCONS_00048297	XLOC_019753	4726	23:30316020-30325097	0.17054	Coding	0.087	novel_coding	0.774	Coding	0.0364743	0.14191	1.96002	1	1
TCONS_00048298	XLOC_019753	4787	23:30316020-30325097	0.252557	Coding	0.087	novel_coding	0.772	Coding	0.263129	0.417224	0.66505	0.6913	0.999821
TCONS_00048299	XLOC_019753	4637	23:30316020-30325097	0.177104	Coding	0.087	novel_coding	0.836	Coding	0.000105064	0.0954813	9.82781	1	1
TCONS_00048300	XLOC_019753	4824	23:30316020-30325097	0.317031	Coding	0.048	novel_coding	0.778	Coding	2.38652	1.39459	-0.775064	0.1749	0.999821
TCONS_00048301	XLOC_019753	4898	23:30316020-30325097	0.310257	Coding	0.048	novel_coding	0.846	Coding	0.724039	0.834934	0.205595	0.80095	0.999821
TCONS_00048393	XLOC_019790	2653	23:31404109-31416013	0.73126	Coding	0.138	novel_coding	0.992	Coding	6.77103	6.4045	-0.08029	0.9063	0.999821
TCONS_00048394	XLOC_019790	2150	23:31404109-31416013	0.931415	Coding	0.151	novel_coding	0.996	Coding	8.93936	6.91521	-0.3704	0.6561	0.999821
TCONS_00048395	XLOC_019790	2210	23:31404109-31416013	1.1884	Coding	0.176	novel_coding	0.986	Coding	1.71253	1.17018	-0.549401	0.82685	0.999821
TCONS_00048396	XLOC_019790	2408	23:31404109-31416013	1.14142	Coding	0.138	novel_coding	0.986	Coding	1.6281	1.18054	-0.463742	0.86985	0.999821
TCONS_00048397	XLOC_019790	2226	23:31404109-31416013	1.10264	Coding	0.14	novel_coding	0.984	Coding	14.1078	9.40064	-0.585665	0.3292	0.999821
TCONS_00048398	XLOC_019790	2352	23:31404109-31416013	1.05959	Coding	0.128	novel_coding	0.746	Coding	4.37421	1.98103	-1.14277	0.57155	0.999821
TCONS_00048399	XLOC_019790	2401	23:31404109-31416013	0.977308	Coding	0.124	novel_coding	0.988	Coding	4.03238	3.30463	-0.287145	0.8571	0.999821
TCONS_00048400	XLOC_019790	2210	23:31404109-31416013	0.8683	Coding	0.134	novel_coding	0.992	Coding	19.9736	15.0394	-0.409346	0.3817	0.999821
TCONS_00048401	XLOC_019790	2507	23:31404109-31416013	0.908016	Coding	0.144	novel_coding	0.986	Coding	0.714349	1.25597	0.814106	0.78085	0.999821
TCONS_00049606	XLOC_020317	1000	24:20151941-20573472	2.7607	Coding	0.089	novel_coding	0.92	Coding	0.550995	0.433678	-0.345416	0.86695	0.999821
TCONS_00050635	XLOC_020721	816	25:10736868-10740113	1.8281	Coding	0.075	novel_coding	0.98	Coding	0.284127	0.390641	0.459306	0.52645	0.999821
TCONS_00051377	XLOC_021018	2769	25:37007438-37017964	1.25449	Coding	0.367	novel_coding	0.998	Coding	3.89166	3.71868	-0.0655937	0.8281	0.999821
TCONS_00051390	XLOC_021029	3023	25:37397458-37402917	1.34005	Coding	0.01	novel_coding	0.786	Coding	0.283441	0.244227	-0.214829	0.6949	0.999821
TCONS_00051428	XLOC_021046	3109	25:38329785-38340024	3.00699	Coding	NA	novel_coding	0.982	Coding	0.878243	0.696436	-0.33463	0.73695	0.999821
TCONS_00051429	XLOC_021046	2950	25:38329785-38340024	3.15457	Coding	NA	novel_coding	1	Coding	5.49437	4.74516	-0.211496	0.519	0.999821
TCONS_00051430	XLOC_021046	2942	25:38329785-38340024	3.10743	Coding	0.338	novel_coding	0.998	Coding	0.270121	0.0748346	-1.85183	0.5372	0.999821
TCONS_00051431	XLOC_021046	2658	25:38329785-38340024	2.85051	Coding	0.301	novel_coding	1	Coding	0.578217	0.403695	-0.518346	0.81555	0.999821
TCONS_00052448	XLOC_021417	651	25:27602150-27675804	0.31367	Coding	0.354	novel_coding	0.716	Coding	1.40124	1.03715	-0.434087	0.7156	0.999821
TCONS_00052807	XLOC_021567	1444	25:38280640-38304007	3.37043	Coding	0.374	novel_coding	1	Coding	0.158219	0.582528	1.88041	0.26495	0.999821
TCONS_00052808	XLOC_021567	1476	25:38280640-38304007	3.36055	Coding	0.383	novel_coding	1	Coding	0.0840977	0.102077	0.279519	1	1
TCONS_00052809	XLOC_021567	1510	25:38280640-38304007	3.39237	Coding	0.404	novel_coding	1	Coding	5.60536	4.74337	-0.240895	0.7248	0.999821
TCONS_00053773	XLOC_021932	786	26:49167475-49443098	2.24008	Coding	0.332	novel_coding	1	Coding	3.11454	2.52439	-0.303085	0.50785	0.999821
TCONS_00053774	XLOC_021932	861	26:49167475-49443098	2.32218	Coding	0.314	novel_coding	1	Coding	0.3694	0.370443	0.0040687	0.9978	0.999821
TCONS_00053866	XLOC_021970	965	26:9918252-10247852	2.17843	Coding	0.143	novel_coding	1	Coding	0.744136	0.751265	0.0137564	0.99275	0.999821
TCONS_00053867	XLOC_021970	955	26:9918252-10247852	2.40964	Coding	0.189	novel_coding	1	Coding	1.93141	2.53838	0.394249	0.60305	0.999821
TCONS_00053871	XLOC_021970	695	26:9918252-10247852	2.28782	Coding	0.16	novel_coding	0.98	Coding	0.64949	0.0881596	-2.88112	0.29965	0.999821
TCONS_00053873	XLOC_021970	551	26:9918252-10247852	0.820332	Coding	0.129	novel_coding	0.958	Coding	0.243226	0.162688	-0.580191	0.8134	0.999821
TCONS_00053874	XLOC_021970	641	26:9918252-10247852	0.721891	Coding	0.082	novel_coding	0.988	Coding	0.720345	0.455066	-0.662613	0.74605	0.999821
TCONS_00054801	XLOC_022350	738	27:21983729-22040009	0.474491	Coding	0.164	novel_coding	0.684	Coding	0.0257344	0.127025	2.30334	1	1
TCONS_00055565	XLOC_022713	662	28:4650617-4820828	0.70163	Coding	0.231	novel_coding	0.97	Coding	0.214597	0.286911	0.418973	0.65215	0.999821
TCONS_00056557	XLOC_023097	983	28:29463433-29480800	2.52681	Coding	0.166	novel_coding	1	Coding	0.0563074	0.125172	1.15252	1	1
TCONS_00056558	XLOC_023097	983	28:29463433-29480800	2.49185	Coding	0.162	novel_coding	0.998	Coding	0.24033	0.1067	-1.17145	0.2941	0.999821
TCONS_00057291	XLOC_023427	2529	29:41299935-41329264	4.98017	Coding	0.553	novel_coding	1	Coding	5.99013	4.32678	-0.469294	0.11295	0.999821
TCONS_00057445	XLOC_023483	4156	29:43717512-43729546	4.76818	Coding	0.51	novel_coding	1	Coding	7.9523	6.06538	-0.390774	0.1507	0.999821
TCONS_00057586	XLOC_023532	990	29:44982365-44984308	1.81457	Coding	0.177	novel_coding	0.988	Coding	0.615023	0.270911	-1.18282	0.0724	0.999821
TCONS_00057689	XLOC_023573	859	29:46054614-46057355	4.45542	Coding	0.49	novel_coding	0.996	Coding	5.78221	2.85007	-1.02062	0.12405	0.999821
TCONS_00057690	XLOC_023573	702	29:46054614-46057355	4.40157	Coding	0.593	novel_coding	1	Coding	20.4296	9.41522	-1.11759	0.0047	0.840225
TCONS_00058876	XLOC_024075	627	29:48216784-48517034	2.33377	Coding	0.41	novel_coding	0.986	Coding	0.155657	0.308023	0.984668	0.6482	0.999821
TCONS_00058877	XLOC_024076	973	29:48517255-48673897	4.79488	Coding	0.575	novel_coding	1	Coding	0.222604	0.387463	0.799583	0.3482	0.999821
TCONS_00058878	XLOC_024076	998	29:48517255-48673897	4.76775	Coding	0.568	novel_coding	1	Coding	7.79664e-05	0.0678539	9.76536	1	1
TCONS_00060204	XLOC_024662	2461	3:54077293-54094937	1.35281	Coding	0.168	novel_coding	1	Coding	20.0681	17.122	-0.229053	0.5433	0.999821
TCONS_00060205	XLOC_024662	3361	3:54077293-54094937	1.21205	Coding	0.168	novel_coding	0.994	Coding	3.09865	1.11025	-1.48075	0.4259	0.999821
TCONS_00060206	XLOC_024662	2198	3:54077293-54094937	1.55472	Coding	0.168	novel_coding	1	Coding	18.4947	16.699	-0.147353	0.7169	0.999821
TCONS_00060207	XLOC_024662	2591	3:54077293-54094937	1.16548	Coding	0.149	novel_coding	0.99	Coding	5.63814	6.00575	0.091126	0.9092	0.999821
TCONS_00060600	XLOC_024832	479	3:92229556-92231785	2.71794	Coding	0.415	novel_coding	0.97	Coding	4.7058	4.36499	-0.108464	0.83965	0.999821
TCONS_00061594	XLOC_025257	2659	3:11504460-11508356	0.192697	Coding	0.051	novel_coding	0.676	Coding	0.2654	0.232767	-0.18928	0.77905	0.999821
TCONS_00062492	XLOC_025610	2363	3:46824967-46834033	0.339516	Coding	0.144	novel_coding	0.916	Coding	0.163542	0.201583	0.301713	1	1
TCONS_00062493	XLOC_025610	2165	3:46824967-46834033	0.534249	Coding	0.006	novel_coding	0.82	Coding	0.570257	0.303465	-0.910083	0.45755	0.999821
TCONS_00062494	XLOC_025610	2168	3:46824967-46834033	0.507941	Coding	0.008	novel_coding	0.816	Coding	1.08392	1.18468	0.128245	0.81735	0.999821
TCONS_00063052	XLOC_025835	4769	3:92913299-92950218	0.075004	Coding	0.061	novel_coding	0.812	Coding	0.297348	0.48763	0.713635	0.45695	0.999821
TCONS_00063783	XLOC_026117	874	4:7844160-8182681	1.16718	Coding	0.23	novel_coding	0.986	Coding	0.395416	0.586229	0.568095	0.3789	0.999821
TCONS_00064639	XLOC_026480	1085	4:94209801-94216803	0.440405	Coding	0.545	novel_coding	0.908	Coding	0.247004	0.343342	0.475112	0.8439	0.999821
TCONS_00064877	XLOC_026598	902	4:106618547-106619531	0.04755	Coding	0.06	novel_coding	0.896	Coding	0.326431	0.299826	-0.122653	0.83875	0.999821
TCONS_00064890	XLOC_026605	843	4:106748443-106831078	0.076206	Coding	0.098	novel_coding	0.83	Coding	0.875636	0.645176	-0.440639	0.62555	0.999821
TCONS_00064891	XLOC_026606	554	4:106748443-106831078	0.691815	Coding	0.169	novel_coding	0.968	Coding	0.644244	0.703316	0.126567	0.93515	0.999821
TCONS_00064892	XLOC_026606	598	4:106748443-106831078	1.18032	Coding	0.208	novel_coding	0.99	Coding	0.274036	0.355645	0.376074	0.86005	0.999821
TCONS_00064894	XLOC_026608	382	4:106837938-106838456	0.928831	Coding	0.05	novel_coding	0.784	Coding	2.55509	3.8697	0.598846	0.3727	0.999821
TCONS_00065547	XLOC_026865	373	4:32906207-32909681	0.130194	Coding	0.266	novel_coding	0.778	Coding	1.13199	1.67218	0.562865	0.3811	0.999821
TCONS_00066703	XLOC_027363	459	4:119924108-120129050	1.54247	Coding	0.386	novel_coding	0.958	Coding	0.844988	0.946772	0.164086	0.8145	0.999821
TCONS_00067047	XLOC_027525	1827	5:28834840-28843340	2.54902	Coding	0.378	novel_coding	0.996	Coding	1.14542	0.648242	-0.821273	0.2288	0.999821
TCONS_00067053	XLOC_027525	1972	5:28834840-28843340	1.85185	Coding	0.359	novel_coding	0.994	Coding	0.195728	0.407997	1.05971	0.45695	0.999821
TCONS_00067054	XLOC_027525	1613	5:28834840-28843340	1.80763	Coding	0.441	novel_coding	0.982	Coding	0.0278073	0.271597	3.28793	0.2885	0.999821
TCONS_00067160	XLOC_027571	711	5:31023367-31037787	1.82916	Coding	0.309	novel_coding	0.996	Coding	138.894	105.685	-0.394206	0.3339	0.999821
TCONS_00067161	XLOC_027571	529	5:31023367-31037787	2.22877	Coding	0.349	novel_coding	0.968	Coding	285.574	260.105	-0.134772	0.67005	0.999821
TCONS_00067162	XLOC_027571	542	5:31023367-31037787	2.17421	Coding	0.349	novel_coding	0.968	Coding	2.46324	3.33482	0.437051	0.87235	0.999821
TCONS_00067872	XLOC_027883	1877	5:74616050-74922495	0.824048	Coding	0.194	novel_coding	1	Coding	4.8402	3.83682	-0.335158	0.6886	0.999821
TCONS_00068106	XLOC_028004	2820	5:97684315-97692179	1.56031	Coding	0.137	novel_coding	0.56	Coding	0.151252	0.0922498	-0.713339	1	1
TCONS_00068343	XLOC_028120	876	5:103654548-103655862	1.76646	Coding	0.324	novel_coding	0.992	Coding	0.409813	0.418253	0.0294131	0.96165	0.999821
TCONS_00069476	XLOC_028584	3559	5:36197271-36832395	2.21574	Coding	0.079	novel_coding	0.828	Coding	0.0275848	0.156823	2.50719	1	1
TCONS_00070426	XLOC_028980	1435	5:99532516-99538271	0.374359	Coding	0.063	novel_coding	0.89	Coding	2.01706	1.14377	-0.81845	0.127	0.999821
TCONS_00072425	XLOC_029821	2980	6:115667461-115679068	1.08346	Coding	0.069	novel_coding	0.968	Coding	3.15565	2.79626	-0.174439	0.704	0.999821
TCONS_00072426	XLOC_029821	3012	6:115667461-115679068	1.11638	Coding	0.069	novel_coding	0.962	Coding	0.424611	0.757198	0.83453	0.58675	0.999821
TCONS_00072955	XLOC_030047	1064	6:60096644-60152582	2.86382	Coding	0.085	novel_coding	0.998	Coding	2.3095	2.49812	0.113258	0.87445	0.999821
TCONS_00072956	XLOC_030047	1357	6:60096644-60152582	3.81919	Coding	0.093	novel_coding	0.998	Coding	0.0390319	0.124177	1.66967	1	1
TCONS_00072957	XLOC_030047	1573	6:60096644-60152582	4.14713	Coding	0.107	novel_coding	1	Coding	4.25615	3.92816	-0.115696	0.76865	0.999821
TCONS_00073170	XLOC_030115	3316	6:73875435-73883099	1.79672	Coding	0.245	novel_coding	0.592	Coding	0.0336795	0.00316714	-3.41062	1	1
TCONS_00073171	XLOC_030115	2745	6:73875435-73883099	2.35637	Coding	0.244	novel_coding	0.622	Coding	0.0439319	0.11924	1.44053	1	1
TCONS_00073173	XLOC_030115	6363	6:73875435-73883099	0.394484	Coding	0.239	novel_coding	0.584	Coding	0.187938	0.294413	0.647584	0.43885	0.999821
TCONS_00073176	XLOC_030115	4704	6:73875435-73883099	1.17184	Coding	0.239	novel_coding	0.614	Coding	0.256264	0.253928	-0.013212	0.98985	0.999821
TCONS_00073177	XLOC_030115	7081	6:73875435-73883099	0.334983	Coding	0.239	novel_coding	0.592	Coding	0.284299	0.325883	0.196947	0.7567	0.999821
TCONS_00073178	XLOC_030115	4798	6:73875435-73883099	1.18337	Coding	0.239	novel_coding	0.614	Coding	0.0630029	0.0923804	0.552168	1	1
TCONS_00073179	XLOC_030115	3871	6:73875435-73883099	2.008	Coding	0.239	novel_coding	0.842	Coding	0.0111695	0.022243	0.993788	1	1
TCONS_00073182	XLOC_030115	4360	6:73875435-73883099	1.62942	Coding	0.239	novel_coding	0.61	Coding	0.0686725	0.015508	-2.14671	1	1
TCONS_00074296	XLOC_030557	704	7:10658983-10668800	1.90398	Coding	0.22	novel_coding	0.994	Coding	2.04001	2.61615	0.358872	0.51945	0.999821
TCONS_00074300	XLOC_030561	1230	7:10817085-10829500	1.23116	Coding	0.122	novel_coding	1	Coding	1.19347	1.60645	0.42872	0.50235	0.999821
TCONS_00074301	XLOC_030561	1129	7:10817085-10829500	0.694175	Coding	0.196	novel_coding	0.958	Coding	0.011562	0.0655916	2.50412	1	1
TCONS_00074302	XLOC_030561	1119	7:10817085-10829500	1.16837	Coding	0.196	novel_coding	0.982	Coding	0.219877	0.382701	0.799519	0.61845	0.999821
TCONS_00074362	XLOC_030590	1463	7:12714544-12716726	3.36473	Coding	0.429	novel_coding	1	Coding	10.2483	7.47141	-0.455935	0.191	0.999821
TCONS_00074363	XLOC_030590	1592	7:12714544-12716726	2.44184	Coding	0.349	novel_coding	0.998	Coding	2.89788	3.4988	0.271862	0.6545	0.999821
TCONS_00074716	XLOC_030726	4463	7:18440459-18463492	0.252198	Coding	0.19	novel_coding	0.816	Coding	0.158317	0.233042	0.557777	0.8049	0.999821
TCONS_00074717	XLOC_030726	4446	7:18440459-18463492	0.293331	Coding	0.19	novel_coding	0.816	Coding	0.588911	0.14532	-2.01882	0.03495	0.999821
TCONS_00074718	XLOC_030726	4459	7:18440459-18463492	0.271805	Coding	0.19	novel_coding	0.816	Coding	0.170918	0.00260256	-6.03723	1	1
TCONS_00075383	XLOC_031037	848	7:45205125-45207499	4.11069	Coding	0.414	novel_coding	0.946	Coding	61.9889	63.7449	0.0402983	0.8927	0.999821
TCONS_00075384	XLOC_031037	484	7:45205125-45207499	2.28739	Coding	0.366	novel_coding	0.922	Coding	62.6063	40.7442	-0.619714	0.27935	0.999821
TCONS_00075386	XLOC_031039	1109	7:45271740-45279862	3.37178	Coding	0.394	novel_coding	0.712	Coding	14.3567	13.4792	-0.0909926	0.7508	0.999821
TCONS_00075963	XLOC_031305	828	7:81516062-81619160	1.40354	Coding	0.23	novel_coding	0.994	Coding	0.505332	0.429257	-0.235389	0.79345	0.999821
TCONS_00075964	XLOC_031305	930	7:81516062-81619160	1.7377	Coding	0.219	novel_coding	1	Coding	0.220971	0.241362	0.12734	0.9339	0.999821
TCONS_00076014	XLOC_031328	1148	7:84525946-84567065	3.47336	Coding	0.186	novel_coding	0.988	Coding	0.237497	0.182762	-0.377941	0.8419	0.999821
TCONS_00076016	XLOC_031328	1116	7:84525946-84567065	3.38117	Coding	0.192	novel_coding	0.994	Coding	0.188713	0.0850188	-1.15034	1	1
TCONS_00076249	XLOC_031436	1041	7:321138-347005	1.64123	Coding	0.07	novel_coding	0.884	Coding	1.11009	0.954583	-0.217739	0.8392	0.999821
TCONS_00076250	XLOC_031436	1088	7:321138-347005	1.4862	Coding	0.013	novel_coding	0.628	Coding	2.76816	0.972875	-1.5086	0.09745	0.999821
TCONS_00076251	XLOC_031436	1814	7:321138-347005	0.439804	Coding	0.016	novel_coding	0.918	Coding	0.277341	0.0476886	-2.53994	0.44265	0.999821
TCONS_00076252	XLOC_031436	1759	7:321138-347005	0.111832	Coding	0.05	novel_coding	0.83	Coding	0.240397	0.040936	-2.55398	0.38435	0.999821
TCONS_00076654	XLOC_031620	1058	7:12296523-12305523	0.689621	Coding	0.248	novel_coding	1	Coding	0.203777	0.340924	0.742455	0.46205	0.999821
TCONS_00076748	XLOC_031669	2170	7:14232984-14243283	1.2636	Coding	0.052	novel_coding	0.942	Coding	0.244447	0.224305	-0.124061	0.83895	0.999821
TCONS_00076750	XLOC_031671	3920	7:14274760-14287352	0.250613	Coding	0.091	novel_coding	0.918	Coding	0.0240713	0.000442378	-5.76589	1	1
TCONS_00076751	XLOC_031671	4036	7:14274760-14287352	0.20556	Coding	0.086	novel_coding	0.922	Coding	1.26799	1.3577	0.09863	0.7836	0.999821
TCONS_00076977	XLOC_031776	1124	7:18522220-18684420	0.086888	Coding	0.187	novel_coding	0.952	Coding	0.34469	0.173328	-0.991792	0.5542	0.999821
TCONS_00078352	XLOC_032369	1331	7:95548867-95911472	2.34511	Coding	0.087	novel_coding	1	Coding	6.63499e-05	0.000222353	1.74469	1	1
TCONS_00078353	XLOC_032369	1207	7:95548867-95911472	2.31648	Coding	0.085	novel_coding	1	Coding	2.71561	2.43284	-0.158636	0.81175	0.999821
TCONS_00078354	XLOC_032369	1298	7:95548867-95911472	2.23549	Coding	0.088	novel_coding	1	Coding	2.06041	2.46948	0.261272	0.6858	0.999821
TCONS_00078355	XLOC_032369	1364	7:95548867-95911472	1.98427	Coding	0.09	novel_coding	1	Coding	0.101814	0	NA	1	1
TCONS_00078356	XLOC_032369	1267	7:95548867-95911472	2.04294	Coding	0.087	novel_coding	0.998	Coding	0.00783798	0	NA	1	1
TCONS_00078357	XLOC_032369	1685	7:95548867-95911472	1.77744	Coding	0.114	novel_coding	0.966	Coding	0.0315637	0.0170551	-0.888064	1	1
TCONS_00078358	XLOC_032369	1563	7:95548867-95911472	1.82224	Coding	0.086	novel_coding	0.998	Coding	0.504109	0.524857	0.0581904	0.97035	0.999821
TCONS_00078359	XLOC_032369	1687	7:95548867-95911472	1.88951	Coding	0.089	novel_coding	0.996	Coding	0.0551817	0.000239643	-7.84716	1	1
TCONS_00078360	XLOC_032369	1026	7:95548867-95911472	2.06786	Coding	0.11	novel_coding	0.996	Coding	0.453995	0.280251	-0.695959	0.8005	0.999821
TCONS_00078361	XLOC_032369	1139	7:95548867-95911472	1.68797	Coding	0.079	novel_coding	0.994	Coding	0.109501	0	NA	1	1
TCONS_00078362	XLOC_032369	914	7:95548867-95911472	1.4083	Coding	0.06	novel_coding	0.982	Coding	0.316365	0.203448	-0.636929	0.81495	0.999821
TCONS_00078363	XLOC_032369	736	7:95548867-95911472	0.023988	Coding	0.078	novel_coding	0.952	Coding	0.0168233	1.64343e-05	-9.99954	1	1
TCONS_00078372	XLOC_032373	3611	7:96428221-96805594	1.02256	Coding	0.189	novel_coding	0.998	Coding	0.0459594	0.00786788	-2.54631	1	1
TCONS_00078375	XLOC_032373	525	7:96428221-96805594	1.69726	Coding	0.221	novel_coding	0.904	Coding	0.327278	0.26082	-0.327466	0.8721	0.999821
TCONS_00078376	XLOC_032373	1045	7:96428221-96805594	3.46475	Coding	0.23	novel_coding	0.978	Coding	0.1806	0.174244	-0.0516913	1	1
TCONS_00078811	XLOC_032579	360	8:38347217-38349578	0.822582	Coding	0.265	novel_coding	0.684	Coding	4.88341	5.49524	0.170294	0.70245	0.999821
TCONS_00078820	XLOC_032583	2217	8:38644074-38650889	1.87336	Coding	0.077	novel_coding	0.728	Coding	1.74862	1.31435	-0.411869	0.30945	0.999821
TCONS_00078978	XLOC_032650	2113	8:53501314-53582703	3.05151	Coding	0.054	novel_coding	0.996	Coding	1.78188	2.0308	0.188648	0.66045	0.999821
TCONS_00078979	XLOC_032650	2055	8:53501314-53582703	2.98765	Coding	0.054	novel_coding	0.996	Coding	0.0876747	0.221883	1.33957	1	1
TCONS_00079137	XLOC_032711	1841	8:62347895-62367294	0.576369	Coding	0.237	novel_coding	0.976	Coding	0.289234	0.470958	0.703362	0.30415	0.999821
TCONS_00079170	XLOC_032717	1398	8:62994971-63051215	3.78031	Coding	0.325	novel_coding	1	Coding	0.440183	0.259774	-0.760843	0.69785	0.999821
TCONS_00079171	XLOC_032717	1168	8:62994971-63051215	3.96956	Coding	0.246	novel_coding	1	Coding	1.686	0.678628	-1.31291	0.3579	0.999821
TCONS_00079172	XLOC_032717	1125	8:62994971-63051215	3.91167	Coding	0.188	novel_coding	1	Coding	0.00385469	0.069703	4.17654	1	1
TCONS_00079173	XLOC_032717	1192	8:62994971-63051215	4.09538	Coding	0.377	novel_coding	1	Coding	0.491598	0.132564	-1.89079	0.4021	0.999821
TCONS_00079496	XLOC_032858	913	8:82590052-82932440	1.53255	Coding	0.168	novel_coding	0.998	Coding	0.22489	0.248765	0.145565	0.94995	0.999821
TCONS_00079740	XLOC_032954	2433	8:100149285-100157273	1.02277	Coding	0.155	novel_coding	0.666	Coding	1.81449	2.1836	0.267144	0.4675	0.999821
TCONS_00079741	XLOC_032954	463	8:100149285-100157273	1.20686	Coding	0.294	novel_coding	0.64	Coding	2.30359	2.01396	-0.193853	0.90505	0.999821
TCONS_00080717	XLOC_033377	1177	8:70908214-71192268	1.43221	Coding	0.318	novel_coding	1	Coding	0.167968	0.242607	0.530436	0.77475	0.999821
TCONS_00080718	XLOC_033377	725	8:70908214-71192268	3.37992	Coding	0.597	novel_coding	1	Coding	0.376223	0.170007	-1.146	0.53565	0.999821
TCONS_00080719	XLOC_033377	623	8:70908214-71192268	2.42301	Coding	0.314	novel_coding	0.998	Coding	0.0527872	0.00798682	-2.72449	1	1
TCONS_00082210	XLOC_033991	637	9:87158444-87382867	1.97084	Coding	0.129	novel_coding	0.956	Coding	0.798523	0.883689	0.146205	0.81745	0.999821
TCONS_00082211	XLOC_033992	1257	9:87472830-87475689	1.64356	Coding	0.512	novel_coding	0.964	Coding	0.384607	0.33892	-0.182438	0.90375	0.999821
TCONS_00083285	XLOC_034422	810	9:91750715-91752066	1.70062	Coding	0.084	novel_coding	0.548	Coding	0.110939	0.0801517	-0.468957	1	1
TCONS_00083704	XLOC_034617	883	X:14554913-14573928	2.0245	Coding	0.309	novel_coding	0.994	Coding	7.06941	4.85258	-0.542837	0.1432	0.999821
TCONS_00083716	XLOC_034627	441	X:16960113-16960718	0.965573	Coding	0.293	novel_coding	0.956	Coding	0.148066	0.218184	0.55931	1	1
TCONS_00083768	XLOC_034652	657	X:20092347-20095485	1.53314	Coding	0.304	novel_coding	0.944	Coding	5.48274	5.67957	0.050883	0.8886	0.999821
TCONS_00083773	XLOC_034656	2917	X:20105836-20109280	2.54117	Coding	0.362	novel_coding	0.966	Coding	2.24032	2.16769	-0.0475466	0.94205	0.999821
TCONS_00084015	XLOC_034761	1386	X:40431344-40438092	4.95534	Coding	0.562	novel_coding	1	Coding	0.113411	0.105535	-0.103846	1	1
TCONS_00084016	XLOC_034761	2350	X:40431344-40438092	4.78306	Coding	NA	novel_coding	1	Coding	0.101238	0.0720482	-0.490719	1	1
TCONS_00084017	XLOC_034761	1752	X:40431344-40438092	5.28765	Coding	NA	novel_coding	1	Coding	0.11391	0.22458	0.979335	1	1
TCONS_00084018	XLOC_034761	1905	X:40431344-40438092	4.52443	Coding	0.447	novel_coding	1	Coding	0.122206	0.136805	0.16281	1	1
TCONS_00084411	XLOC_034952	1382	X:87287864-87622226	2.11034	Coding	0.207	novel_coding	0.994	Coding	1.51718	1.36875	-0.148531	0.77455	0.999821
TCONS_00084412	XLOC_034952	907	X:87287864-87622226	2.04435	Coding	0.201	novel_coding	0.99	Coding	0.639916	1.21141	0.920727	0.44515	0.999821
TCONS_00084413	XLOC_034952	808	X:87287864-87622226	2.01965	Coding	0.107	novel_coding	0.914	Coding	0.0882844	0.0280728	-1.65298	1	1
TCONS_00084415	XLOC_034954	903	X:87624132-87932349	1.83188	Coding	NA	novel_coding	0.998	Coding	0.673241	0.461446	-0.54496	0.8139	0.999821
TCONS_00084416	XLOC_034954	5489	X:87624132-87932349	0.916663	Coding	NA	novel_coding	0.746	Coding	0.0672332	0.147905	1.13743	1	1
TCONS_00084417	XLOC_034954	5972	X:87624132-87932349	1.03215	Coding	NA	novel_coding	0.988	Coding	0.94686	0.983795	0.0552071	0.92455	0.999821
TCONS_00084418	XLOC_034954	513	X:87624132-87932349	0.531623	Coding	NA	novel_coding	0.93	Coding	1.25129	2.26795	0.857971	0.69365	0.999821
TCONS_00084419	XLOC_034954	5875	X:87624132-87932349	1.01707	Coding	NA	novel_coding	0.894	Coding	7.86657e-05	0.0302459	8.58679	1	1
TCONS_00084420	XLOC_034954	5547	X:87624132-87932349	0.92869	Coding	NA	novel_coding	0.972	Coding	0.131433	0.168587	0.359164	1	1
TCONS_00084421	XLOC_034954	5382	X:87624132-87932349	0.786027	Coding	NA	novel_coding	0.96	Coding	0.0003941	0.0314904	6.3202	1	1
TCONS_00084422	XLOC_034954	5706	X:87624132-87932349	0.899802	Coding	NA	novel_coding	0.988	Coding	0.0232524	0.00127241	-4.19174	1	1
TCONS_00084423	XLOC_034954	939	X:87624132-87932349	2.20381	Coding	0.149	novel_coding	0.982	Coding	0	0.105183	NA	1	1
TCONS_00084424	XLOC_034954	5136	X:87624132-87932349	0.427057	Coding	0.181	novel_coding	0.908	Coding	0.00678869	0.0257183	1.92159	1	1
TCONS_00084425	XLOC_034954	5460	X:87624132-87932349	0.578678	Coding	0.179	novel_coding	0.908	Coding	0.224117	0.229373	0.0334402	0.98035	0.999821
TCONS_00084999	XLOC_035215	1126	X:140370440-140387990	1.9446	Coding	0.375	novel_coding	1	Coding	7.7174	5.41724	-0.510556	0.21405	0.999821
TCONS_00085000	XLOC_035215	830	X:140370440-140387990	2.2924	Coding	0.311	novel_coding	0.992	Coding	7.53775	5.60161	-0.428292	0.39335	0.999821
TCONS_00085053	XLOC_035243	277	X:148810115-148811438	0.121595	Coding	0.363	novel_coding	0.814	Coding	9.7145	9.02536	-0.106154	0.8395	0.999821
TCONS_00085186	XLOC_035302	2540	X:14515045-14529379	0.890947	Coding	0.169	novel_coding	0.93	Coding	1.93096	1.83745	-0.0716158	0.8899	0.999821
TCONS_00085187	XLOC_035302	2609	X:14515045-14529379	0.973047	Coding	0.179	novel_coding	0.706	Coding	4.09502	2.41452	-0.762134	0.0488	0.999821
TCONS_00085411	XLOC_035415	551	X:38159427-38185487	1.80367	Coding	0.087	novel_coding	0.802	Coding	19.1605	17.7925	-0.106867	0.74235	0.999821
TCONS_00085466	XLOC_035439	2031	X:39592717-39596364	0.827017	Coding	0.229	novel_coding	1	Coding	0.30189	0.23333	-0.371646	0.50215	0.999821
TCONS_00085917	XLOC_035652	4642	X:84358941-84384426	0.9116	Coding	0.168	novel_coding	0.968	Coding	0.043223	0.0269418	-0.681951	1	1
TCONS_00085918	XLOC_035652	4640	X:84358941-84384426	0.915168	Coding	0.177	novel_coding	0.986	Coding	0.521498	0.684213	0.391783	0.54105	0.999821
TCONS_00085919	XLOC_035652	4460	X:84358941-84384426	0.758901	Coding	0.147	novel_coding	0.97	Coding	0.233624	0.0761211	-1.61782	0.43825	0.999821
TCONS_00085920	XLOC_035652	4937	X:84358941-84384426	0.829157	Coding	0.161	novel_coding	0.956	Coding	0.0247981	0.0138401	-0.841377	1	1
TCONS_00085921	XLOC_035652	4756	X:84358941-84384426	0.688219	Coding	0.129	novel_coding	0.962	Coding	0.0843887	0.00678694	-3.63622	1	1
TCONS_00085922	XLOC_035652	5471	X:84358941-84384426	0.437741	Coding	0.155	novel_coding	0.942	Coding	0.193344	0.0913127	-1.08228	1	1
TCONS_00085923	XLOC_035652	5767	X:84358941-84384426	0.394693	Coding	0.155	novel_coding	0.932	Coding	0.210557	0.355909	0.757296	0.39825	0.999821
TCONS_00086623	XLOC_035974	2489	X:142510476-142607856	1.62396	Coding	0.074	novel_coding	0.994	Coding	0.91321	1.06152	0.217116	0.79315	0.999821
TCONS_00086624	XLOC_035974	3805	X:142510476-142607856	2.49225	Coding	0.19	novel_coding	0.998	Coding	1.69798	1.79042	0.0764805	0.90255	0.999821
TCONS_00086625	XLOC_035974	3717	X:142510476-142607856	2.44708	Coding	0.19	novel_coding	0.988	Coding	0.133233	0.0861198	-0.629535	1	1
TCONS_00086626	XLOC_035974	2265	X:142510476-142607856	3.05514	Coding	0.19	novel_coding	1	Coding	1.29077	1.28194	-0.00990965	0.98845	0.999821
TCONS_00086627	XLOC_035975	717	X:142510476-142607856	1.49406	Coding	0.132	novel_coding	0.978	Coding	9.37031	10.7351	0.19617	0.7068	0.999821
TCONS_00086628	XLOC_035974	830	X:142510476-142607856	0.092091	Coding	0.095	novel_coding	0.854	Coding	0.153255	0.120012	-0.352751	1	1
TCONS_00086629	XLOC_035974	1015	X:142510476-142607856	1.98138	Coding	0.131	novel_coding	0.732	Coding	0.0413795	0.154954	1.90485	1	1
TCONS_00086754	XLOC_036025	568	X:148743267-148752603	1.22129	Coding	0.077	novel_coding	0.988	Coding	0	0.481162	NA	0.0557	0.999821
Transcript_id: novel mRNA transcript (isoform), gene_id: novel mRNA locus, length: length of the novel mRNA transcript, locus: genomic mapping coordinates of the novel mRNA locus; PLEK_score, PLEK_class: score, classification of the novel mRNA transcript by PLEK; CNCI_score, CNCI _class: score, classification of the novel mRNA transcript by CNCI; FEELnc_score, FEELnc_class: score, classification …
