# Supplementary material for: Long noncoding RNAs are associated with metabolic and cellular processes in the jejunum mucosa of pre-weaning calves in response to different diets
Source: Oncotarget. 2018 Apr 20;9(30):21052–69. doi: 10.18632/oncotarget.24898 (PMC5940403; doi:10.18632/oncotarget.24898)
Supplement: Supplementary file 4 [file oncotarget-09-21052-s004.xlsx]

## Sheet: results-noncode-blastn-top10
transcript_id	known_seq	% ident_match	alignment_length	N_mismatches	N_gap	start_alignment_tcons	stop_alignment_tcons	start_alignment_known	stop_alignment_known	expect value	bit score
TCONS_00000029	NONBTAT026662.2	83.04	336	56	1	358	693	22003	21669	1e-81	303
TCONS_00000029	NONBTAT030387.1	85.05	194	24	4	1728	1918	1397	1588	3e-48	193
TCONS_00000029	NONBTAT028523.1	86.44	177	20	4	1719	1894	968	1141	1e-47	191
TCONS_00000029	NONBTAT023746.2	79.04	291	48	7	358	647	538	260	1e-46	187
TCONS_00000029	NONBTAT031494.1	80	265	40	5	405	668	1636	1384	2e-45	183
TCONS_00000029	NONBTAT030818.1	82.91	199	33	1	496	694	820	623	8e-44	178
TCONS_00000029	NONBTAT031680.1	83.33	174	25	3	1751	1920	287	114	1e-37	158
TCONS_00000029	NONBTAT029086.1	84.24	165	23	3	1716	1879	776	938	1e-37	158
TCONS_00000029	NONBTAT031293.1	82.26	186	26	7	1739	1918	677	861	1e-36	154
TCONS_00000029	NONBTAT027474.1	79.91	219	36	5	484	702	1694	1484	1e-36	154
TCONS_00000030	NONBTAT026662.2	83.04	336	56	1	90	425	22003	21669	1e-81	303
TCONS_00000030	NONBTAT030387.1	85.05	194	24	4	1460	1650	1397	1588	3e-48	193
TCONS_00000030	NONBTAT028523.1	86.44	177	20	4	1451	1626	968	1141	9e-48	191
TCONS_00000030	NONBTAT023746.2	79.04	291	48	7	90	379	538	260	1e-46	187
TCONS_00000030	NONBTAT031494.1	80	265	40	5	137	400	1636	1384	2e-45	183
TCONS_00000030	NONBTAT030818.1	82.91	199	33	1	228	426	820	623	7e-44	178
TCONS_00000030	NONBTAT031680.1	83.33	174	25	3	1483	1652	287	114	1e-37	158
TCONS_00000030	NONBTAT029086.1	84.24	165	23	3	1448	1611	776	938	1e-37	158
TCONS_00000030	NONBTAT031293.1	82.26	186	26	7	1471	1650	677	861	1e-36	154
TCONS_00000030	NONBTAT027474.1	79.91	219	36	5	216	434	1694	1484	1e-36	154
TCONS_00001969	NONBTAT026662.2	90.18	163	12	2	322	481	20335	20496	5e-54	209
TCONS_00001969	NONBTAT026662.2	81.74	241	40	2	20	259	18206	17969	1e-50	198
TCONS_00001969	NONBTAT031494.1	79.28	251	41	5	1	251	1633	1394	1e-40	165
TCONS_00001969	NONBTAT029418.1	82.81	192	26	6	60	247	579	391	1e-40	165
TCONS_00001969	NONBTAT027450.1	96.88	96	3	0	386	481	1461	1556	1e-39	161
TCONS_00001969	NONBTAT017651.2	92.92	113	5	2	368	477	113	1	1e-39	161
TCONS_00001969	NONBTAT029179.1	86.52	141	19	0	111	251	427	287	6e-38	156
TCONS_00001969	NONBTAT028788.1	84.62	156	24	0	96	251	745	900	6e-38	156
TCONS_00001969	NONBTAT008200.2	95.79	95	4	0	387	481	1	95	2e-37	154
TCONS_00001969	NONBTAT027866.1	94.79	96	5	0	386	481	395	490	3e-36	150
TCONS_00001969	NONBTAT027581.1	85.82	141	20	0	123	263	1483	1343	3e-36	150
TCONS_00001970	NONBTAT027143.1	100	691	0	0	1	691	81	771	0	1277
TCONS_00000192	NONBTAT026662.2	82.64	432	65	7	552	974	18367	17937	1e-102	374
TCONS_00000192	NONBTAT026662.2	82.26	434	63	11	552	974	22095	21665	2e-99	363
TCONS_00000192	NONBTAT026662.2	96.08	51	2	0	2960	3010	17932	17982	2e-15	84.2
TCONS_00000192	NONBTAT023746.2	83.78	296	38	5	632	926	546	260	4e-72	272
TCONS_00000192	NONBTAT030467.1	85.38	212	25	4	752	961	659	452	7e-55	215
TCONS_00000192	NONBTAT029418.1	83.77	228	32	3	738	961	588	362	9e-54	211
TCONS_00000192	NONBTAT029243.1	90	160	15	1	802	961	694	536	4e-52	206
TCONS_00000192	NONBTAT029718.1	85.64	202	19	8	741	936	1303	1500	1e-51	204
TCONS_00000192	NONBTAT031110.1	89.4	151	15	1	798	948	1545	1396	4e-47	189
TCONS_00000192	NONBTAT029554.1	84.38	192	27	2	755	946	1	189	5e-46	185
TCONS_00000192	NONBTAT027868.1	84	200	25	5	777	974	776	582	5e-46	185
TCONS_00000192	NONBTAT027868.1	90.91	55	3	1	2954	3008	571	623	4e-12	73.1
TCONS_00000192	NONBTAT031072.1	83.6	189	30	1	773	961	13	200	3e-43	176
TCONS_00000193	NONBTAT026662.2	82.64	432	65	7	422	844	18367	17937	1e-102	374
TCONS_00000193	NONBTAT026662.2	82.26	434	63	11	422	844	22095	21665	2e-99	363
TCONS_00000193	NONBTAT026662.2	96.08	51	2	0	2830	2880	17932	17982	2e-15	84.2
TCONS_00000193	NONBTAT023746.2	83.78	296	38	5	502	796	546	260	4e-72	272
TCONS_00000193	NONBTAT030467.1	85.38	212	25	4	622	831	659	452	7e-55	215
TCONS_00000193	NONBTAT029418.1	83.77	228	32	3	608	831	588	362	8e-54	211
TCONS_00000193	NONBTAT029243.1	90	160	15	1	672	831	694	536	4e-52	206
TCONS_00000193	NONBTAT029718.1	85.64	202	19	8	611	806	1303	1500	1e-51	204
TCONS_00000193	NONBTAT031110.1	89.4	151	15	1	668	818	1545	1396	4e-47	189
TCONS_00000193	NONBTAT029554.1	84.38	192	27	2	625	816	1	189	5e-46	185
TCONS_00000193	NONBTAT027868.1	84	200	25	5	647	844	776	582	5e-46	185
TCONS_00000193	NONBTAT027868.1	90.91	55	3	1	2824	2878	571	623	4e-12	73.1
TCONS_00000193	NONBTAT031072.1	83.6	189	30	1	643	831	13	200	3e-43	176
TCONS_00002102	NONBTAT000359.2	100	1348	0	0	28	1375	1	1348	0	2490
TCONS_00002102	NONBTAT000360.2	100	1174	0	0	202	1375	199	1372	0	2169
TCONS_00002102	NONBTAT000360.2	100	145	0	0	1	145	56	200	2e-71	268
TCONS_00002102	NONBTAT028979.1	83.03	165	22	5	717	880	717	876	4e-34	145
TCONS_00002102	NONBTAT031548.1	82.29	96	13	3	717	810	1461	1368	1e-14	80.5
TCONS_00002103	NONBTAT000359.2	100	898	0	0	28	925	1	898	0	1659
TCONS_00002103	NONBTAT000359.2	100	246	0	0	926	1171	1103	1348	1e-127	455
TCONS_00002103	NONBTAT000360.2	100	724	0	0	202	925	199	922	0	1338
TCONS_00002103	NONBTAT000360.2	100	246	0	0	926	1171	1127	1372	1e-127	455
TCONS_00002103	NONBTAT000360.2	100	145	0	0	1	145	56	200	2e-71	268
TCONS_00002103	NONBTAT028979.1	83.03	165	22	5	717	880	717	876	3e-34	145
TCONS_00002103	NONBTAT031548.1	82.29	96	13	3	717	810	1461	1368	1e-14	80.5
TCONS_00002104	NONBTAT000360.2	100	1332	0	0	1	1332	41	1372	0	2460
TCONS_00002104	NONBTAT000359.2	100	1174	0	0	159	1332	175	1348	0	2169
TCONS_00002104	NONBTAT000359.2	100	118	0	0	43	160	1	118	2e-56	219
TCONS_00002104	NONBTAT028979.1	83.03	165	22	5	674	837	717	876	4e-34	145
TCONS_00002104	NONBTAT031548.1	82.29	96	13	3	674	767	1461	1368	1e-14	80.5
TCONS_00000365	NONBTAT031851.1	85.71	245	28	3	492	733	915	1155	1e-66	252
TCONS_00000365	NONBTAT030770.1	85.12	242	33	2	495	733	286	45	2e-64	244
TCONS_00000365	NONBTAT029500.1	88.18	203	18	3	492	691	247	446	3e-62	237
TCONS_00000365	NONBTAT026662.2	84.58	214	26	6	120	327	17932	18144	9e-53	206
TCONS_00000365	NONBTAT026662.2	81.98	222	33	6	113	327	10039	10260	2e-45	182
TCONS_00000365	NONBTAT028514.1	86.74	181	21	2	492	669	468	648	2e-50	198
TCONS_00000365	NONBTAT028184.1	86.98	169	17	3	493	658	630	796	1e-46	185
TCONS_00000365	NONBTAT027937.1	83.42	199	28	4	120	313	1236	1434	6e-45	180
TCONS_00000365	NONBTAT027936.1	83.42	199	28	4	120	313	727	925	6e-45	180
TCONS_00000365	NONBTAT028413.1	86.59	164	18	2	492	651	1903	2066	2e-44	178
TCONS_00000365	NONBTAT028879.1	88.44	147	14	2	494	637	532	678	3e-43	174
TCONS_00000365	NONBTAT028879.1	84.35	147	18	3	120	261	532	678	1e-32	139
TCONS_00000537	NONBTAT000487.2	100	141	0	0	96	236	1	141	3e-69	261
TCONS_00000537	NONBTAT000487.2	100	82	0	0	232	313	534	615	2e-36	152
TCONS_00000539	NONBTAT000487.2	100	141	0	0	91	231	1	141	3e-69	261
TCONS_00000539	NONBTAT000487.2	100	82	0	0	227	308	534	615	2e-36	152
TCONS_00000541	NONBTAT000487.2	100	615	0	0	83	697	1	615	0	1136
TCONS_00000542	NONBTAT000487.2	100	302	0	0	83	384	1	302	1e-158	558
TCONS_00000542	NONBTAT000487.2	100	82	0	0	381	462	534	615	2e-36	152
TCONS_00000543	NONBTAT000487.2	100	302	0	0	54	355	1	302	1e-158	558
TCONS_00000543	NONBTAT000487.2	100	82	0	0	352	433	534	615	2e-36	152
TCONS_00000669	NONBTAT000630.2	100	383	0	0	1	383	312	694	0	708
TCONS_00000669	NONBTAT000630.2	100	138	0	0	768	905	695	832	4e-67	255
TCONS_00000687	NONBTAT028049.1	91.84	49	4	0	535	583	908	956	3e-11	69.4
TCONS_00000711	NONBTAT031459.1	87.63	97	11	1	479	574	99	195	4e-24	111
TCONS_00000711	NONBTAT029696.1	86.67	90	10	2	486	574	700	612	3e-20	99
TCONS_00000711	NONBTAT029461.1	87.01	77	9	1	499	574	544	620	2e-16	86.1
TCONS_00000711	NONBTAT027969.1	84.88	86	12	1	488	572	869	784	2e-16	86.1
TCONS_00000711	NONBTAT028852.1	81.31	107	17	3	489	593	137	242	9e-16	84.2
TCONS_00000711	NONBTAT030608.1	83.16	95	11	5	480	571	145	237	3e-15	82.4
TCONS_00000711	NONBTAT028935.1	94.34	53	2	1	522	574	1474	1525	1e-14	80.5
TCONS_00000712	NONBTAT031459.1	87.63	97	11	1	589	684	99	195	4e-24	111
TCONS_00000712	NONBTAT029696.1	86.67	90	10	2	596	684	700	612	3e-20	99
TCONS_00000712	NONBTAT029461.1	87.01	77	9	1	609	684	544	620	3e-16	86.1
TCONS_00000712	NONBTAT027969.1	84.88	86	12	1	598	682	869	784	3e-16	86.1
TCONS_00000712	NONBTAT028852.1	81.31	107	17	3	599	703	137	242	1e-15	84.2
TCONS_00000712	NONBTAT030608.1	83.16	95	11	5	590	681	145	237	3e-15	82.4
TCONS_00000712	NONBTAT028935.1	94.34	53	2	1	632	684	1474	1525	1e-14	80.5
TCONS_00000713	NONBTAT031459.1	87.63	97	11	1	421	516	99	195	4e-24	111
TCONS_00000713	NONBTAT029696.1	86.67	90	10	2	428	516	700	612	3e-20	99
TCONS_00000713	NONBTAT029461.1	87.01	77	9	1	441	516	544	620	2e-16	86.1
TCONS_00000713	NONBTAT027969.1	84.88	86	12	1	430	514	869	784	2e-16	86.1
TCONS_00000713	NONBTAT028852.1	81.31	107	17	3	431	535	137	242	9e-16	84.2
TCONS_00000713	NONBTAT030608.1	83.16	95	11	5	422	513	145	237	3e-15	82.4
TCONS_00000713	NONBTAT028935.1	94.34	53	2	1	464	516	1474	1525	1e-14	80.5
TCONS_00002549	NONBTAT026662.2	86.31	453	56	3	3766	4212	17932	18384	1e-136	488
TCONS_00002549	NONBTAT026662.2	84.99	453	62	5	3766	4212	21660	22112	1e-126	455
TCONS_00002549	NONBTAT026662.2	92.2	282	18	3	1219	1498	5227	5506	8e-109	396
TCONS_00002549	NONBTAT026662.2	90.94	276	21	3	1222	1496	7962	8234	2e-100	368
TCONS_00002549	NONBTAT026662.2	84.08	377	54	2	3768	4138	10050	10426	1e-97	359
TCONS_00002549	NONBTAT026662.2	90.11	273	25	2	1225	1496	20525	20254	5e-96	353
TCONS_00002549	NONBTAT026661.2	92.2	282	18	3	1219	1498	5227	5506	8e-109	396
TCONS_00002549	NONBTAT026661.2	90.94	276	21	3	1222	1496	7962	8234	2e-100	368
TCONS_00002549	NONBTAT030780.1	83.25	394	63	3	3820	4212	1501	1892	1e-97	359
TCONS_00002549	NONBTAT031363.1	79.21	428	73	10	3774	4188	304	728	6e-75	283
TCONS_00002549	NONBTAT029436.1	91.16	181	15	1	1227	1406	185	5	3e-63	244
TCONS_00002549	NONBTAT031494.1	81.38	290	36	10	3774	4056	1358	1636	5e-56	220
TCONS_00002549	NONBTAT028104.1	87.24	196	13	11	9155	9341	683	491	8e-54	213
TCONS_00002549	NONBTAT027450.1	92.57	148	8	3	1207	1352	1603	1457	1e-52	209
TCONS_00002549	NONBTAT027450.1	93.75	80	5	0	1327	1406	1713	1792	5e-26	121
TCONS_00002549	NONBTAT029674.1	94.16	137	7	1	1222	1357	816	680	4e-52	207
TCONS_00002549	NONBTAT030979.1	89.7	165	10	7	9151	9309	4262	4099	5e-51	204
TCONS_00002550	NONBTAT026662.2	86.31	453	56	3	1153	1599	17932	18384	9e-137	488
TCONS_00002550	NONBTAT026662.2	84.99	453	62	5	1153	1599	21660	22112	9e-127	455
TCONS_00002550	NONBTAT026662.2	84.08	377	54	2	1155	1525	10050	10426	8e-98	359
TCONS_00002550	NONBTAT030780.1	83.25	394	63	3	1207	1599	1501	1892	8e-98	359
TCONS_00002550	NONBTAT031363.1	79.21	428	73	10	1161	1575	304	728	5e-75	283
TCONS_00002550	NONBTAT031494.1	81.38	290	36	10	1161	1443	1358	1636	4e-56	220
TCONS_00002550	NONBTAT028104.1	87.24	196	13	11	6542	6728	683	491	6e-54	213
TCONS_00002550	NONBTAT030979.1	89.7	165	10	7	6538	6696	4262	4099	4e-51	204
TCONS_00002550	NONBTAT028523.1	86.83	167	20	2	6563	6728	973	1138	1e-45	185
TCONS_00002550	NONBTAT030387.1	87.97	158	16	3	6568	6723	1398	1554	5e-45	183
TCONS_00002550	NONBTAT030021.1	87.97	158	15	4	6564	6718	1290	1134	5e-45	183
TCONS_00002550	NONBTAT028861.1	88.82	152	13	4	6547	6696	127	276	5e-45	183
TCONS_00002551	NONBTAT028104.1	87.24	196	13	11	2782	2968	683	491	3e-54	213
TCONS_00002551	NONBTAT030979.1	89.7	165	10	7	2778	2936	4262	4099	2e-51	204
TCONS_00002551	NONBTAT028523.1	86.83	167	20	2	2803	2968	973	1138	7e-46	185
TCONS_00002551	NONBTAT030387.1	87.97	158	16	3	2808	2963	1398	1554	3e-45	183
TCONS_00002551	NONBTAT030021.1	87.97	158	15	4	2804	2958	1290	1134	3e-45	183
TCONS_00002551	NONBTAT028861.1	88.82	152	13	4	2787	2936	127	276	3e-45	183
TCONS_00002551	NONBTAT031293.1	89.26	149	11	5	2819	2963	678	825	9e-45	182
TCONS_00002551	NONBTAT030854.1	89.12	147	14	2	2806	2950	555	701	9e-45	182
TCONS_00002551	NONBTAT030462.1	86.39	169	19	4	2786	2950	1	169	9e-45	182
TCONS_00002551	NONBTAT028693.1	85.96	171	18	6	2803	2968	656	487	1e-43	178
TCONS_00002552	NONBTAT026662.2	86.31	453	56	3	4875	5321	17932	18384	1e-136	488
TCONS_00002552	NONBTAT026662.2	84.99	453	62	5	4875	5321	21660	22112	1e-126	455
TCONS_00002552	NONBTAT026662.2	92.2	282	18	3	2460	2739	5227	5506	8e-109	396
TCONS_00002552	NONBTAT026662.2	90.94	276	21	3	2463	2737	7962	8234	2e-100	368
TCONS_00002552	NONBTAT026662.2	84.08	377	54	2	4877	5247	10050	10426	1e-97	359
TCONS_00002552	NONBTAT026662.2	90.11	273	25	2	2466	2737	20525	20254	5e-96	353
TCONS_00002552	NONBTAT026661.2	92.2	282	18	3	2460	2739	5227	5506	8e-109	396
TCONS_00002552	NONBTAT026661.2	90.94	276	21	3	2463	2737	7962	8234	2e-100	368
TCONS_00002552	NONBTAT030780.1	83.25	394	63	3	4929	5321	1501	1892	1e-97	359
TCONS_00002552	NONBTAT031363.1	79.21	428	73	10	4883	5297	304	728	7e-75	283
TCONS_00002552	NONBTAT029436.1	91.16	181	15	1	2468	2647	185	5	3e-63	244
TCONS_00002552	NONBTAT031494.1	81.38	290	36	10	4883	5165	1358	1636	5e-56	220
TCONS_00002552	NONBTAT028104.1	87.24	196	13	11	10264	10450	683	491	9e-54	213
TCONS_00002552	NONBTAT027450.1	92.57	148	8	3	2448	2593	1603	1457	1e-52	209
TCONS_00002552	NONBTAT027450.1	93.75	80	5	0	2568	2647	1713	1792	6e-26	121
TCONS_00002552	NONBTAT029674.1	94.16	137	7	1	2463	2598	816	680	4e-52	207
TCONS_00002552	NONBTAT030979.1	89.7	165	10	7	10260	10418	4262	4099	6e-51	204
TCONS_00000776	NONBTAT029427.1	90.91	187	17	0	5	191	394	580	2e-66	252
TCONS_00000776	NONBTAT031079.1	90.8	174	14	2	2	173	379	206	2e-60	231
TCONS_00000776	NONBTAT005334.2	90.74	162	14	1	1	161	672	833	2e-55	215
TCONS_00000776	NONBTAT030632.1	88.89	171	19	0	5	175	169	339	3e-54	211
TCONS_00000776	NONBTAT028023.1	90.45	157	15	0	20	176	1835	1991	4e-53	207
TCONS_00000776	NONBTAT027236.1	88	175	21	0	1	175	465	639	4e-53	207
TCONS_00000776	NONBTAT031747.1	88.3	171	20	0	5	175	2241	2411	2e-52	206
TCONS_00000776	NONBTAT031640.1	89.02	164	18	0	8	171	78	241	5e-52	204
TCONS_00000776	NONBTAT027728.1	88	175	16	4	1	172	152	324	2e-51	202
TCONS_00000776	NONBTAT029070.1	87.13	171	22	0	5	175	1850	2020	3e-49	195
TCONS_00000804	NONBTAT000834.2	100	253	0	0	21	273	1	253	2e-131	468
TCONS_00000804	NONBTAT031363.1	81.53	379	61	4	321	692	680	304	7e-82	303
TCONS_00000804	NONBTAT028788.1	84.16	202	32	0	499	700	744	945	1e-49	196
TCONS_00000804	NONBTAT028788.1	92.13	89	7	0	612	700	1628	1540	2e-28	126
TCONS_00000804	NONBTAT030238.1	88.1	168	13	2	361	527	1382	1221	2e-48	193
TCONS_00000804	NONBTAT030358.1	90.78	141	11	2	313	453	3187	3049	8e-47	187
TCONS_00000804	NONBTAT028100.1	80.77	234	34	7	474	696	854	621	2e-42	172
TCONS_00000804	NONBTAT030370.1	90	130	12	1	352	480	154	25	1e-40	167
TCONS_00000804	NONBTAT028184.1	83.91	174	26	1	527	700	802	631	4e-40	165
TCONS_00000804	NONBTAT028233.1	87.68	138	17	0	563	700	1175	1038	5e-39	161
TCONS_00000804	NONBTAT000836.2	100	85	0	0	1530	1614	1	85	6e-38	158
TCONS_00000805	NONBTAT000834.2	100	254	0	0	4	257	1	254	1e-132	470
TCONS_00002587	NONBTAT027148.1	100	751	0	0	1	751	143	893	0	1387
TCONS_00000806	NONBTAT031363.1	81.53	379	61	4	260	631	680	304	7e-82	303
TCONS_00000806	NONBTAT028788.1	84.16	202	32	0	438	639	744	945	1e-49	196
TCONS_00000806	NONBTAT028788.1	92.13	89	7	0	551	639	1628	1540	2e-28	126
TCONS_00000806	NONBTAT030238.1	88.1	168	13	2	300	466	1382	1221	2e-48	193
TCONS_00000806	NONBTAT030358.1	90.78	141	11	2	252	392	3187	3049	7e-47	187
TCONS_00000806	NONBTAT028100.1	80.77	234	34	7	413	635	854	621	2e-42	172
TCONS_00000806	NONBTAT030370.1	90	130	12	1	291	419	154	25	1e-40	167
TCONS_00000806	NONBTAT028184.1	83.91	174	26	1	466	639	802	631	3e-40	165
TCONS_00000806	NONBTAT028233.1	87.68	138	17	0	502	639	1175	1038	4e-39	161
TCONS_00000806	NONBTAT000836.2	100	85	0	0	1469	1553	1	85	6e-38	158
TCONS_00000806	NONBTAT030086.1	83.75	160	26	0	472	631	241	82	3e-36	152
TCONS_00000925	NONBTAT029086.1	82.51	183	25	6	298	476	966	787	3e-37	154
TCONS_00000925	NONBTAT017880.2	82.94	170	25	4	291	458	477	310	3e-36	150
TCONS_00000925	NONBTAT017879.2	82.94	170	25	4	291	458	477	310	3e-36	150
TCONS_00000925	NONBTAT030387.1	81.72	186	26	7	289	469	1584	1402	1e-35	148
TCONS_00000925	NONBTAT031527.1	82.02	178	22	5	295	469	672	502	6e-34	143
TCONS_00000925	NONBTAT029052.1	85.93	135	14	5	328	459	1995	1863	7e-33	139
TCONS_00000925	NONBTAT027639.1	84.4	141	22	0	291	431	3895	3755	7e-33	139
TCONS_00000925	NONBTAT028523.1	86.15	130	15	2	356	483	1096	968	3e-32	137
TCONS_00000925	NONBTAT030854.1	84.5	129	20	0	326	454	706	578	2e-29	128
TCONS_00000925	NONBTAT027809.1	80.84	167	28	4	289	453	1691	1527	2e-29	128
TCONS_00000982	NONBTAT030153.1	83.84	297	31	5	473	752	1381	1677	1e-70	267
TCONS_00000982	NONBTAT027236.1	83.33	300	32	9	461	744	460	757	6e-69	261
TCONS_00000982	NONBTAT029217.1	84.25	254	18	10	514	750	1672	1920	7e-59	228
TCONS_00000982	NONBTAT027411.1	92.81	153	11	0	603	755	1994	1842	3e-57	222
TCONS_00000982	NONBTAT031608.1	83.74	246	18	6	526	755	1186	947	2e-54	213
TCONS_00000982	NONBTAT027587.1	91.5	153	13	0	602	754	418	570	7e-54	211
TCONS_00000982	NONBTAT028782.1	81.1	291	30	9	487	754	326	614	2e-53	209
TCONS_00000982	NONBTAT027415.1	81.53	249	40	4	514	756	1413	1165	1e-50	200
TCONS_00000982	NONBTAT028612.1	89.17	157	13	1	597	753	836	988	2e-48	193
TCONS_00000982	NONBTAT028612.1	83.61	122	15	2	473	594	152	268	2e-23	110
TCONS_00000982	NONBTAT031782.1	91.73	133	11	0	599	731	138	6	4e-46	185
TCONS_00000983	NONBTAT030153.1	83.84	297	31	5	469	748	1381	1677	1e-70	267
TCONS_00000983	NONBTAT027236.1	83.33	300	32	9	457	740	460	757	6e-69	261
TCONS_00000983	NONBTAT029217.1	84.25	254	18	10	510	746	1672	1920	7e-59	228
TCONS_00000983	NONBTAT027411.1	92.81	153	11	0	599	751	1994	1842	3e-57	222
TCONS_00000983	NONBTAT031608.1	83.74	246	18	6	522	751	1186	947	2e-54	213
TCONS_00000983	NONBTAT027587.1	91.5	153	13	0	598	750	418	570	7e-54	211
TCONS_00000983	NONBTAT028782.1	81.1	291	30	9	483	750	326	614	2e-53	209
TCONS_00000983	NONBTAT027415.1	81.53	249	40	4	510	752	1413	1165	1e-50	200
TCONS_00000983	NONBTAT028612.1	89.17	157	13	1	593	749	836	988	2e-48	193
TCONS_00000983	NONBTAT028612.1	83.61	122	15	2	469	590	152	268	2e-23	110
TCONS_00000983	NONBTAT031782.1	91.73	133	11	0	595	727	138	6	4e-46	185
TCONS_00002824	NONBTAT030267.1	91.75	97	7	1	1155	1250	153	57	1e-30	134
TCONS_00002824	NONBTAT031624.1	89.47	95	8	2	1158	1250	394	300	4e-26	119
TCONS_00002824	NONBTAT028363.1	90.11	91	6	3	1154	1242	2152	2063	5e-25	115
TCONS_00002824	NONBTAT030320.1	88.42	95	9	2	1154	1247	1169	1076	2e-24	113
TCONS_00002824	NONBTAT028263.1	87.76	98	8	4	1156	1250	1324	1228	6e-24	111
TCONS_00002824	NONBTAT030600.1	89.66	87	8	1	1165	1250	222	136	2e-23	110
TCONS_00002824	NONBTAT029870.1	86.87	99	11	2	1151	1248	1144	1047	2e-23	110
TCONS_00002824	NONBTAT027421.1	86.46	96	12	1	1156	1250	2022	1927	1e-21	104
TCONS_00002824	NONBTAT027886.1	86.6	97	8	3	1155	1250	1719	1627	4e-21	102
TCONS_00002824	NONBTAT004228.2	85.57	97	13	1	1155	1250	287	383	1e-20	100
TCONS_00002869	NONBTAT001141.2	100	384	0	0	411	794	384	1	0	710
TCONS_00002870	NONBTAT001141.2	100	384	0	0	692	1075	384	1	0	710
TCONS_00002871	NONBTAT001141.2	100	384	0	0	622	1005	384	1	0	710
TCONS_00002872	NONBTAT001141.2	100	384	0	0	992	1375	384	1	0	710
TCONS_00002873	NONBTAT001141.2	100	384	0	0	1591	1974	384	1	0	710
TCONS_00002874	NONBTAT001141.2	100	384	0	0	676	1059	384	1	0	710
TCONS_00001140	NONBTAT031606.1	80	355	51	11	553	905	3	339	4e-64	244
TCONS_00001140	NONBTAT028279.1	84.07	226	31	4	720	940	2	227	1e-54	213
TCONS_00001140	NONBTAT029898.1	93.04	115	8	0	391	505	168	282	2e-41	169
TCONS_00001140	NONBTAT028937.1	86.49	148	18	2	2	148	996	1142	4e-39	161
TCONS_00001140	NONBTAT030979.1	85.71	140	18	2	1	138	4170	4031	1e-34	147
TCONS_00001140	NONBTAT029117.1	79.22	231	30	9	716	936	1	223	4e-34	145
TCONS_00001140	NONBTAT027325.1	83.77	154	19	2	407	554	343	496	5e-33	141
TCONS_00001140	NONBTAT030728.1	84	150	11	4	399	542	2999	3141	3e-30	132
TCONS_00001140	NONBTAT031494.1	91.49	94	8	0	391	484	1543	1636	1e-29	130
TCONS_00001140	NONBTAT023746.2	82.35	153	23	3	391	543	402	550	1e-29	130
TCONS_00002883	NONBTAT031082.1	97.78	45	1	0	212	256	601	557	1e-14	78.7
TCONS_00002883	NONBTAT031762.1	95.65	46	1	1	212	256	443	488	6e-13	73.1
TCONS_00002883	NONBTAT031455.1	95.65	46	1	1	212	256	963	1008	6e-13	73.1
TCONS_00002883	NONBTAT029731.1	95.56	45	2	0	212	256	694	738	6e-13	73.1
TCONS_00002883	NONBTAT028973.1	95.65	46	1	1	212	256	1901	1856	6e-13	73.1
TCONS_00002883	NONBTAT028430.1	95.56	45	2	0	212	256	8	52	6e-13	73.1
TCONS_00002883	NONBTAT027521.1	95.56	45	2	0	212	256	2339	2383	6e-13	73.1
TCONS_00002883	NONBTAT017893.2	89.29	56	5	1	202	256	356	411	7e-12	69.4
TCONS_00002883	NONBTAT017891.2	89.29	56	5	1	202	256	286	341	7e-12	69.4
TCONS_00002883	NONBTAT017890.2	89.29	56	5	1	202	256	312	367	7e-12	69.4
TCONS_00002918	NONBTAT027886.1	88.65	185	14	3	1646	1827	1721	1541	7e-56	219
TCONS_00002918	NONBTAT029870.1	86.24	189	25	1	1647	1835	1142	955	2e-51	204
TCONS_00002918	NONBTAT029870.1	86.67	105	12	2	3820	3924	943	1045	9e-25	115
TCONS_00002918	NONBTAT031293.1	85.05	194	24	5	1648	1837	861	669	4e-48	193
TCONS_00002918	NONBTAT031293.1	80.91	110	16	3	3819	3925	2529	2636	1e-14	82.4
TCONS_00002918	NONBTAT031217.1	85.11	188	20	6	1650	1834	1183	1365	7e-46	185
TCONS_00002918	NONBTAT027440.1	88.24	153	18	0	1677	1829	2	154	3e-45	183
TCONS_00002918	NONBTAT004228.2	84.62	182	26	2	1648	1828	287	467	3e-44	180
TCONS_00002918	NONBTAT027906.1	82.91	199	31	3	1647	1843	471	274	4e-43	176
TCONS_00002918	NONBTAT031395.1	83.51	188	30	1	1648	1835	1949	1763	2e-42	174
TCONS_00002918	NONBTAT030320.1	83.6	189	24	3	1648	1835	1168	986	2e-41	171
TCONS_00002918	NONBTAT029181.1	88.46	130	15	0	1648	1777	1185	1056	2e-37	158
TCONS_00002919	NONBTAT027886.1	88.65	185	14	3	2023	2204	1721	1541	8e-56	219
TCONS_00002919	NONBTAT029870.1	86.24	189	25	1	2024	2212	1142	955	2e-51	204
TCONS_00002919	NONBTAT029870.1	86.67	105	12	2	4197	4301	943	1045	1e-24	115
TCONS_00002919	NONBTAT031293.1	85.05	194	24	5	2025	2214	861	669	5e-48	193
TCONS_00002919	NONBTAT031293.1	80.91	110	16	3	4196	4302	2529	2636	1e-14	82.4
TCONS_00002919	NONBTAT031217.1	85.11	188	20	6	2027	2211	1183	1365	8e-46	185
TCONS_00002919	NONBTAT027440.1	88.24	153	18	0	2054	2206	2	154	3e-45	183
TCONS_00002919	NONBTAT004228.2	84.62	182	26	2	2025	2205	287	467	4e-44	180
TCONS_00002919	NONBTAT027906.1	82.91	199	31	3	2024	2220	471	274	5e-43	176
TCONS_00002919	NONBTAT031395.1	83.51	188	30	1	2025	2212	1949	1763	2e-42	174
TCONS_00002919	NONBTAT030320.1	83.6	189	24	3	2025	2212	1168	986	2e-41	171
TCONS_00002919	NONBTAT029181.1	88.46	130	15	0	2025	2154	1185	1056	2e-37	158
TCONS_00002965	NONBTAT027972.1	80.84	167	24	4	73	238	1095	1254	2e-28	124
TCONS_00002965	NONBTAT027478.1	81.88	149	16	9	425	564	899	1045	1e-25	115
TCONS_00002965	NONBTAT029852.1	77.25	189	32	8	100	277	453	641	4e-21	100
TCONS_00002965	NONBTAT030982.1	95	40	2	0	190	229	55	94	5e-10	63.9
TCONS_00003071	NONBTAT031217.1	83.57	140	17	4	34	171	1238	1373	1e-28	126
TCONS_00003071	NONBTAT000283.2	79.55	176	35	1	3	177	547	372	4e-28	124
TCONS_00003071	NONBTAT027739.1	92.77	83	6	0	51	133	1049	1131	6e-27	121
TCONS_00003071	NONBTAT031449.1	86	100	13	1	34	132	456	555	2e-22	106
TCONS_00003071	NONBTAT031035.1	81.68	131	17	5	40	167	176	50	2e-21	102
TCONS_00003071	NONBTAT031573.1	78	150	31	2	536	683	265	116	1e-18	93.5
TCONS_00003071	NONBTAT027538.1	81.74	115	17	4	59	171	301	189	1e-18	93.5
TCONS_00003071	NONBTAT030645.1	76.44	174	31	10	529	698	64	231	2e-16	86.1
TCONS_00003071	NONBTAT030588.1	82.8	93	16	0	83	175	284	192	8e-16	84.2
TCONS_00001285	NONBTAT005334.2	90.18	163	15	1	4548	4709	833	671	2e-53	211
TCONS_00001285	NONBTAT027365.1	86.11	180	25	0	4537	4716	344	165	2e-48	195
TCONS_00001285	NONBTAT031440.1	85.87	184	22	3	4537	4719	705	885	6e-48	193
TCONS_00001285	NONBTAT028044.1	89.03	155	15	2	3662	3815	719	566	2e-47	191
TCONS_00001285	NONBTAT030615.1	85.56	180	26	0	4537	4716	1926	1747	8e-47	189
TCONS_00001285	NONBTAT029070.1	84.78	184	27	1	4537	4719	2017	1834	4e-45	183
TCONS_00001285	NONBTAT030114.1	87.84	148	18	0	4569	4716	1086	939	2e-42	174
TCONS_00001285	NONBTAT028050.1	87.86	140	13	1	3671	3810	44	179	2e-38	161
TCONS_00001285	NONBTAT031147.1	83.33	174	26	3	4541	4713	1135	964	2e-37	158
TCONS_00001285	NONBTAT030927.1	88.98	118	13	0	4541	4658	673	556	5e-34	147
TCONS_00001286	NONBTAT005334.2	90.18	163	15	1	3787	3948	833	671	2e-53	211
TCONS_00001286	NONBTAT027365.1	86.11	180	25	0	3776	3955	344	165	2e-48	195
TCONS_00001286	NONBTAT031440.1	85.87	184	22	3	3776	3958	705	885	6e-48	193
TCONS_00001286	NONBTAT028044.1	89.03	155	15	2	2901	3054	719	566	2e-47	191
TCONS_00001286	NONBTAT030615.1	85.56	180	26	0	3776	3955	1926	1747	7e-47	189
TCONS_00001286	NONBTAT029070.1	84.78	184	27	1	3776	3958	2017	1834	3e-45	183
TCONS_00001286	NONBTAT030114.1	87.84	148	18	0	3808	3955	1086	939	2e-42	174
TCONS_00001286	NONBTAT028050.1	87.86	140	13	1	2910	3049	44	179	2e-38	161
TCONS_00001286	NONBTAT031147.1	83.33	174	26	3	3780	3952	1135	964	2e-37	158
TCONS_00001286	NONBTAT030927.1	88.98	118	13	0	3780	3897	673	556	4e-34	147
TCONS_00001287	NONBTAT005334.2	90.18	163	15	1	4543	4704	833	671	2e-53	211
TCONS_00001287	NONBTAT027365.1	86.11	180	25	0	4532	4711	344	165	2e-48	195
TCONS_00001287	NONBTAT031440.1	85.87	184	22	3	4532	4714	705	885	6e-48	193
TCONS_00001287	NONBTAT028044.1	89.03	155	15	2	3657	3810	719	566	2e-47	191
TCONS_00001287	NONBTAT030615.1	85.56	180	26	0	4532	4711	1926	1747	8e-47	189
TCONS_00001287	NONBTAT029070.1	84.78	184	27	1	4532	4714	2017	1834	4e-45	183
TCONS_00001287	NONBTAT030114.1	87.84	148	18	0	4564	4711	1086	939	2e-42	174
TCONS_00001287	NONBTAT028050.1	87.86	140	13	1	3666	3805	44	179	2e-38	161
TCONS_00001287	NONBTAT031147.1	83.33	174	26	3	4536	4708	1135	964	2e-37	158
TCONS_00001287	NONBTAT030927.1	88.98	118	13	0	4536	4653	673	556	5e-34	147
TCONS_00001288	NONBTAT005334.2	90.18	163	15	1	6236	6397	833	671	2e-53	211
TCONS_00001288	NONBTAT027365.1	86.11	180	25	0	6225	6404	344	165	2e-48	195
TCONS_00001288	NONBTAT031440.1	85.87	184	22	3	6225	6407	705	885	8e-48	193
TCONS_00001288	NONBTAT028044.1	89.03	155	15	2	5350	5503	719	566	3e-47	191
TCONS_00001288	NONBTAT030615.1	85.56	180	26	0	6225	6404	1926	1747	1e-46	189
TCONS_00001288	NONBTAT029070.1	84.78	184	27	1	6225	6407	2017	1834	5e-45	183
TCONS_00001288	NONBTAT030114.1	87.84	148	18	0	6257	6404	1086	939	3e-42	174
TCONS_00001288	NONBTAT028050.1	87.86	140	13	1	5359	5498	44	179	2e-38	161
TCONS_00001288	NONBTAT031147.1	83.33	174	26	3	6229	6401	1135	964	3e-37	158
TCONS_00001288	NONBTAT030927.1	88.98	118	13	0	6229	6346	673	556	6e-34	147
TCONS_00001289	NONBTAT005334.2	90.18	163	15	1	6831	6992	833	671	2e-53	211
TCONS_00001289	NONBTAT027365.1	86.11	180	25	0	6820	6999	344	165	2e-48	195
TCONS_00001289	NONBTAT031440.1	85.87	184	22	3	6820	7002	705	885	9e-48	193
TCONS_00001289	NONBTAT028044.1	89.03	155	15	2	5945	6098	719	566	3e-47	191
TCONS_00001289	NONBTAT030615.1	85.56	180	26	0	6820	6999	1926	1747	1e-46	189
TCONS_00001289	NONBTAT029070.1	84.78	184	27	1	6820	7002	2017	1834	5e-45	183
TCONS_00001289	NONBTAT030114.1	87.84	148	18	0	6852	6999	1086	939	3e-42	174
TCONS_00001289	NONBTAT028050.1	87.86	140	13	1	5954	6093	44	179	2e-38	161
TCONS_00001289	NONBTAT031147.1	83.33	174	26	3	6824	6996	1135	964	3e-37	158
TCONS_00001289	NONBTAT030927.1	88.98	118	13	0	6824	6941	673	556	7e-34	147
TCONS_00003103	NONBTAT030527.1	83.59	658	83	16	175	824	767	1407	2e-169	593
TCONS_00003103	NONBTAT031017.1	92.63	95	7	0	175	269	372	466	4e-32	137
TCONS_00001327	NONBTAT027892.1	84.24	184	16	5	2023	2194	1190	1372	2e-40	167
TCONS_00001327	NONBTAT031856.1	77.24	312	51	10	1914	2212	761	457	6e-40	165
TCONS_00001327	NONBTAT027346.1	87.32	142	14	4	2064	2201	286	145	3e-38	159
TCONS_00001327	NONBTAT028036.1	83.15	178	24	6	2062	2234	1036	860	9e-38	158
TCONS_00001327	NONBTAT028363.1	83.55	152	20	5	2059	2206	3355	3505	1e-31	137
TCONS_00001327	NONBTAT028627.1	92.13	89	5	2	2120	2206	211	123	9e-28	124
TCONS_00001327	NONBTAT027834.1	90.32	93	8	1	2084	2175	230	322	1e-26	121
TCONS_00001327	NONBTAT031029.1	89.47	76	7	1	2086	2160	76	1	7e-19	95.3
TCONS_00001327	NONBTAT031197.1	90.77	65	6	0	2148	2212	1559	1495	1e-16	87.9
TCONS_00001327	NONBTAT027865.1	88.73	71	6	2	1992	2061	688	757	4e-16	86.1
TCONS_00003109	NONBTAT027151.1	100	823	0	0	5	827	1	823	0	1520
TCONS_00001503	NONBTAT026662.2	87.72	114	14	0	155	268	23060	23173	7e-31	134
TCONS_00001503	NONBTAT031743.1	86.02	93	13	0	176	268	341	433	8e-21	100
TCONS_00001503	NONBTAT028289.1	100	29	0	0	175	203	783	811	6e-07	54.7
TCONS_00001551	NONBTAT028323.1	82.88	222	34	3	206	426	229	11	8e-50	196
TCONS_00001551	NONBTAT029370.1	85.71	140	14	2	287	426	159	26	1e-33	143
TCONS_00001551	NONBTAT031603.1	81.76	170	26	4	205	374	165	1	5e-32	137
TCONS_00001551	NONBTAT030125.1	96	50	2	0	377	426	161	112	2e-15	82.4
TCONS_00001559	NONBTAT026661.2	85.54	242	24	6	2028	2259	8218	7978	7e-63	243
TCONS_00001559	NONBTAT026661.2	83.54	243	28	6	2028	2260	5487	5247	4e-55	217
TCONS_00001559	NONBTAT026662.2	85.54	242	24	6	2028	2259	8218	7978	7e-63	243
TCONS_00001559	NONBTAT026662.2	85.19	243	25	6	2028	2260	20270	20511	9e-62	239
TCONS_00001559	NONBTAT026662.2	83.54	243	28	6	2028	2260	5487	5247	4e-55	217
TCONS_00001559	NONBTAT029436.1	87.43	167	20	1	2095	2260	7	173	3e-47	191
TCONS_00001559	NONBTAT028523.1	93.69	111	6	1	6034	6144	978	1087	2e-39	165
TCONS_00001559	NONBTAT027450.1	91.53	118	9	1	2144	2260	1454	1571	2e-38	161
TCONS_00001559	NONBTAT017651.2	81.25	224	19	8	2028	2242	210	1	7e-38	159
TCONS_00001559	NONBTAT029052.1	94.9	98	3	2	6051	6146	1864	1961	1e-35	152
TCONS_00001559	NONBTAT029674.1	89.26	121	10	3	2142	2260	680	799	2e-34	148
TCONS_00001559	NONBTAT027968.1	89.83	118	8	4	6031	6146	1064	1179	2e-34	148
TCONS_00001559	NONBTAT027866.1	89.08	119	12	1	2143	2260	387	505	6e-34	147
TCONS_00001559	NONBTAT027866.1	90.82	98	8	1	6047	6143	1396	1299	6e-29	130
TCONS_00001562	NONBTAT026661.2	85.54	242	24	6	3129	3360	8218	7978	8e-63	243
TCONS_00001562	NONBTAT026661.2	83.54	243	28	6	3129	3361	5487	5247	5e-55	217
TCONS_00001562	NONBTAT026662.2	85.54	242	24	6	3129	3360	8218	7978	8e-63	243
TCONS_00001562	NONBTAT026662.2	85.19	243	25	6	3129	3361	20270	20511	1e-61	239
TCONS_00001562	NONBTAT026662.2	83.54	243	28	6	3129	3361	5487	5247	5e-55	217
TCONS_00001562	NONBTAT029436.1	87.43	167	20	1	3196	3361	7	173	3e-47	191
TCONS_00001562	NONBTAT028523.1	93.69	111	6	1	7135	7245	978	1087	2e-39	165
TCONS_00001562	NONBTAT027450.1	91.53	118	9	1	3245	3361	1454	1571	2e-38	161
TCONS_00001562	NONBTAT017651.2	81.25	224	19	8	3129	3343	210	1	8e-38	159
TCONS_00001562	NONBTAT029052.1	94.9	98	3	2	7152	7247	1864	1961	1e-35	152
TCONS_00001562	NONBTAT029674.1	89.26	121	10	3	3243	3361	680	799	2e-34	148
TCONS_00001562	NONBTAT027968.1	89.83	118	8	4	7132	7247	1064	1179	2e-34	148
TCONS_00001562	NONBTAT027866.1	89.08	119	12	1	3244	3361	387	505	6e-34	147
TCONS_00001562	NONBTAT027866.1	90.82	98	8	1	7148	7244	1396	1299	7e-29	130
TCONS_00001563	NONBTAT026661.2	85.54	242	24	6	3504	3735	8218	7978	8e-63	243
TCONS_00001563	NONBTAT026661.2	83.54	243	28	6	3504	3736	5487	5247	5e-55	217
TCONS_00001563	NONBTAT026662.2	85.54	242	24	6	3504	3735	8218	7978	8e-63	243
TCONS_00001563	NONBTAT026662.2	85.19	243	25	6	3504	3736	20270	20511	1e-61	239
TCONS_00001563	NONBTAT026662.2	83.54	243	28	6	3504	3736	5487	5247	5e-55	217
TCONS_00001563	NONBTAT029436.1	87.43	167	20	1	3571	3736	7	173	3e-47	191
TCONS_00001563	NONBTAT028523.1	93.69	111	6	1	7510	7620	978	1087	2e-39	165
TCONS_00001563	NONBTAT028523.1	90	90	8	1	2239	2328	985	1073	2e-24	115
TCONS_00001563	NONBTAT027450.1	91.53	118	9	1	3620	3736	1454	1571	2e-38	161
TCONS_00001563	NONBTAT017651.2	81.25	224	19	8	3504	3718	210	1	9e-38	159
TCONS_00001563	NONBTAT029052.1	94.9	98	3	2	7527	7622	1864	1961	1e-35	152
TCONS_00001563	NONBTAT029052.1	94.59	74	3	1	2256	2328	1871	1944	7e-24	113
TCONS_00001563	NONBTAT029674.1	89.26	121	10	3	3618	3736	680	799	2e-34	148
TCONS_00001563	NONBTAT027968.1	89.83	118	8	4	7507	7622	1064	1179	2e-34	148
TCONS_00001563	NONBTAT027866.1	89.08	119	12	1	3619	3736	387	505	7e-34	147
TCONS_00001563	NONBTAT027866.1	90.82	98	8	1	7523	7619	1396	1299	7e-29	130
TCONS_00001565	NONBTAT026661.2	85.54	242	24	6	2364	2595	8218	7978	7e-63	243
TCONS_00001565	NONBTAT026661.2	83.54	243	28	6	2364	2596	5487	5247	4e-55	217
TCONS_00001565	NONBTAT026662.2	85.54	242	24	6	2364	2595	8218	7978	7e-63	243
TCONS_00001565	NONBTAT026662.2	85.19	243	25	6	2364	2596	20270	20511	9e-62	239
TCONS_00001565	NONBTAT026662.2	83.54	243	28	6	2364	2596	5487	5247	4e-55	217
TCONS_00001565	NONBTAT029436.1	87.43	167	20	1	2431	2596	7	173	3e-47	191
TCONS_00001565	NONBTAT028523.1	93.69	111	6	1	6370	6480	978	1087	2e-39	165
TCONS_00001565	NONBTAT028523.1	90	90	8	1	1099	1188	985	1073	2e-24	115
TCONS_00001565	NONBTAT027450.1	91.53	118	9	1	2480	2596	1454	1571	2e-38	161
TCONS_00001565	NONBTAT017651.2	81.25	224	19	8	2364	2578	210	1	7e-38	159
TCONS_00001565	NONBTAT029052.1	94.9	98	3	2	6387	6482	1864	1961	1e-35	152
TCONS_00001565	NONBTAT029052.1	94.59	74	3	1	1116	1188	1871	1944	6e-24	113
TCONS_00001565	NONBTAT029674.1	89.26	121	10	3	2478	2596	680	799	2e-34	148
TCONS_00001565	NONBTAT027968.1	89.83	118	8	4	6367	6482	1064	1179	2e-34	148
TCONS_00001565	NONBTAT027866.1	89.08	119	12	1	2479	2596	387	505	6e-34	147
TCONS_00001565	NONBTAT027866.1	90.82	98	8	1	6383	6479	1396	1299	6e-29	130
TCONS_00001566	NONBTAT026661.2	85.54	242	24	6	1994	2225	8218	7978	7e-63	243
TCONS_00001566	NONBTAT026661.2	83.54	243	28	6	1994	2226	5487	5247	4e-55	217
TCONS_00001566	NONBTAT026662.2	85.54	242	24	6	1994	2225	8218	7978	7e-63	243
TCONS_00001566	NONBTAT026662.2	85.19	243	25	6	1994	2226	20270	20511	9e-62	239
TCONS_00001566	NONBTAT026662.2	83.54	243	28	6	1994	2226	5487	5247	4e-55	217
TCONS_00001566	NONBTAT029436.1	87.43	167	20	1	2061	2226	7	173	3e-47	191
TCONS_00001566	NONBTAT028523.1	93.69	111	6	1	6000	6110	978	1087	2e-39	165
TCONS_00001566	NONBTAT027450.1	91.53	118	9	1	2110	2226	1454	1571	2e-38	161
TCONS_00001566	NONBTAT017651.2	81.25	224	19	8	1994	2208	210	1	7e-38	159
TCONS_00001566	NONBTAT029052.1	94.9	98	3	2	6017	6112	1864	1961	1e-35	152
TCONS_00001566	NONBTAT029674.1	89.26	121	10	3	2108	2226	680	799	2e-34	148
TCONS_00001566	NONBTAT027968.1	89.83	118	8	4	5997	6112	1064	1179	2e-34	148
TCONS_00001566	NONBTAT027866.1	89.08	119	12	1	2109	2226	387	505	6e-34	147
TCONS_00001566	NONBTAT027866.1	90.82	98	8	1	6013	6109	1396	1299	6e-29	130
TCONS_00003486	NONBTAT026662.2	84.71	340	48	3	509	846	22006	21669	4e-92	337
TCONS_00003486	NONBTAT026662.2	83.95	324	48	3	509	830	10394	10073	3e-83	307
TCONS_00003486	NONBTAT026662.2	83.04	342	52	5	509	847	18278	17940	1e-82	305
TCONS_00003486	NONBTAT029898.1	83.96	293	35	9	537	827	283	1	5e-72	270
TCONS_00003486	NONBTAT030728.1	82.69	312	39	10	540	849	3109	2811	8e-70	263
TCONS_00003486	NONBTAT027325.1	88.81	134	14	1	509	642	476	344	8e-40	163
TCONS_00003486	NONBTAT030238.1	84.62	169	19	2	515	683	1382	1221	3e-39	161
TCONS_00003486	NONBTAT030832.1	87	100	11	1	749	846	301	202	3e-24	111
TCONS_00003486	NONBTAT028733.1	83.96	106	16	1	537	642	107	3	6e-21	100
TCONS_00003486	NONBTAT031521.1	89.47	57	6	0	602	658	57	1	1e-12	73.1
TCONS_00003486	NONBTAT031674.1	100	31	0	0	1	31	563	533	4e-08	58.4
TCONS_00003486	NONBTAT030158.1	100	30	0	0	1	30	37	66	1e-07	56.5
TCONS_00001822	NONBTAT029156.1	96.03	126	5	0	1146	1271	164	39	2e-52	206
TCONS_00001822	NONBTAT030235.1	94.57	129	7	0	1143	1271	819	947	8e-51	200
TCONS_00001822	NONBTAT028514.1	93.13	131	8	1	1141	1271	463	592	5e-48	191
TCONS_00001822	NONBTAT031522.1	91.24	137	10	2	1135	1271	135	1	2e-46	185
TCONS_00001822	NONBTAT029467.1	93.6	125	7	1	1145	1268	1441	1565	2e-46	185
TCONS_00001822	NONBTAT031346.1	93.44	122	8	0	1148	1269	2011	1890	3e-45	182
TCONS_00001822	NONBTAT028839.1	95.61	114	4	1	1144	1256	114	1	3e-45	182
TCONS_00001822	NONBTAT031397.1	91.54	130	10	1	1141	1269	727	856	4e-44	178
TCONS_00001822	NONBTAT031526.1	91.34	127	10	1	1144	1269	903	1029	2e-42	172
TCONS_00001822	NONBTAT029500.1	92.5	120	9	0	1144	1263	244	363	2e-42	172
TCONS_00003502	NONBTAT027728.1	88.89	117	13	0	1675	1791	203	319	6e-34	145
TCONS_00003502	NONBTAT031079.1	88.24	119	12	2	1675	1791	330	212	8e-33	141
TCONS_00003502	NONBTAT028523.1	85.38	130	16	3	964	1092	957	1084	5e-30	132
TCONS_00003502	NONBTAT030678.1	78.2	211	26	14	978	1173	1318	1113	1e-25	117
TCONS_00003502	NONBTAT029069.1	84.17	120	17	2	963	1080	536	655	5e-25	115
TCONS_00003502	NONBTAT027739.1	92.59	81	5	1	1009	1088	1143	1063	5e-25	115
TCONS_00003502	NONBTAT030325.1	84.96	113	13	4	982	1092	553	443	6e-24	111
TCONS_00003502	NONBTAT030114.1	88.89	90	10	0	1675	1764	997	1086	6e-24	111
TCONS_00003502	NONBTAT028262.1	86.87	99	13	0	982	1080	237	139	6e-24	111
TCONS_00003502	NONBTAT030482.1	85.58	104	13	2	978	1080	1047	1149	8e-23	108
TCONS_00001839	NONBTAT026662.2	89.11	248	26	1	230	477	20525	20279	3e-83	307
TCONS_00001839	NONBTAT026662.2	88.84	251	25	2	227	477	7962	8209	1e-82	305
TCONS_00001839	NONBTAT026662.2	88.4	250	27	1	228	477	5231	5478	5e-81	300
TCONS_00001839	NONBTAT026662.2	87.91	91	11	0	387	477	10489	10579	3e-23	108
TCONS_00001839	NONBTAT026662.2	83.62	116	15	3	243	357	5390	5502	1e-22	106
TCONS_00001839	NONBTAT026661.2	88.84	251	25	2	227	477	7962	8209	1e-82	305
TCONS_00001839	NONBTAT026661.2	88.4	250	27	1	228	477	5231	5478	5e-81	300
TCONS_00001839	NONBTAT026661.2	83.62	116	15	3	243	357	5390	5502	1e-22	106
TCONS_00001839	NONBTAT029436.1	87.85	181	22	0	232	412	185	5	6e-55	213
TCONS_00001839	NONBTAT015927.2	93.48	138	8	1	225	361	1566	1429	4e-52	204
TCONS_00001839	NONBTAT015927.2	90.59	85	7	1	387	470	1548	1464	2e-24	111
TCONS_00001839	NONBTAT029349.1	90.44	136	12	1	225	359	950	815	2e-44	178
TCONS_00001839	NONBTAT027450.1	90.15	132	13	0	227	358	1588	1457	1e-42	172
TCONS_00001839	NONBTAT027450.1	92.5	80	6	0	333	412	1713	1792	2e-25	115
TCONS_00001839	NONBTAT029674.1	88.41	138	16	0	226	363	817	680	5e-41	167
TCONS_00001839	NONBTAT028315.1	89.31	131	14	0	229	359	811	681	2e-40	165
TCONS_00001839	NONBTAT028320.1	91.45	117	10	0	358	474	635	519	2e-39	161
TCONS_00001839	NONBTAT028303.1	92.11	114	7	2	365	477	2135	2023	8e-39	159
TCONS_00003503	NONBTAT030325.1	81.82	77	11	3	323	399	741	668	2e-09	62.1
TCONS_00003505	NONBTAT030325.1	81.82	77	11	3	316	392	741	668	5e-09	62.1
TCONS_00005713	NONBTAT028781.1	84.62	91	12	2	158	247	443	532	8e-18	89.8
TCONS_00005713	NONBTAT027344.1	83.7	92	14	1	152	242	147	238	1e-16	86.1
TCONS_00005713	NONBTAT031086.1	83.54	79	12	1	157	234	1397	1319	8e-13	73.1
TCONS_00005713	NONBTAT031085.1	83.54	79	12	1	157	234	1039	961	8e-13	73.1
TCONS_00005724	NONBTAT029173.1	88.36	189	21	1	554	742	188	1	2e-58	226
TCONS_00005724	NONBTAT009608.2	88.48	165	18	1	550	714	164	1	4e-50	198
TCONS_00005724	NONBTAT027164.1	78.12	320	46	12	589	885	327	9	4e-45	182
TCONS_00005724	NONBTAT029586.1	92.05	88	5	2	551	638	788	703	2e-27	122
TCONS_00005724	NONBTAT031360.1	91.57	83	6	1	624	705	1195	1277	1e-24	113
TCONS_00005724	NONBTAT031019.1	85.86	99	6	5	19	110	137	234	4e-20	99
TCONS_00005724	NONBTAT027127.1	86.46	96	5	3	21	110	463	370	4e-20	99
TCONS_00005724	NONBTAT028303.1	84.47	103	7	6	15	110	2129	2029	2e-18	93.5
TCONS_00005724	NONBTAT027134.1	85.57	97	5	6	28	117	1	95	2e-18	93.5
TCONS_00005724	NONBTAT027860.1	83.33	102	8	7	15	110	35	133	3e-16	86.1
TCONS_00003772	NONBTAT026662.2	87.23	329	40	1	2155	2481	10370	10042	1e-102	374
TCONS_00003772	NONBTAT026662.2	90.18	285	25	3	322	606	18211	17930	7e-101	368
TCONS_00003772	NONBTAT026662.2	90.11	283	25	1	320	599	21941	21659	9e-100	364
TCONS_00003772	NONBTAT026662.2	83.95	324	50	1	2155	2476	21982	21659	4e-83	309
TCONS_00003772	NONBTAT026662.2	86.48	281	36	2	320	600	10329	10051	1e-82	307
TCONS_00003772	NONBTAT031138.1	89.61	279	27	2	626	903	138	415	2e-96	353
TCONS_00003772	NONBTAT030770.1	87.5	280	33	1	321	600	7	284	5e-87	322
TCONS_00003772	NONBTAT030770.1	86.94	268	33	1	2209	2474	19	286	3e-80	300
TCONS_00003772	NONBTAT030848.1	91.21	239	16	5	686	922	1211	976	2e-86	320
TCONS_00003772	NONBTAT031736.1	86.2	297	38	2	626	922	1082	789	7e-86	318
TCONS_00003772	NONBTAT031851.1	88.19	254	24	2	2228	2479	1162	913	9e-80	298
TCONS_00003772	NONBTAT031851.1	84.13	252	33	2	352	600	1162	915	2e-61	237
TCONS_00003772	NONBTAT031816.1	92.75	193	10	4	111	302	157	346	4e-73	276
TCONS_00003772	NONBTAT030305.1	88.69	221	23	1	2248	2466	909	689	7e-71	268
TCONS_00003772	NONBTAT031743.1	83.99	281	37	7	626	903	37	312	3e-69	263
TCONS_00003772	NONBTAT030683.1	88.57	210	20	3	2259	2465	2	210	7e-66	252
TCONS_00003772	NONBTAT030683.1	83.33	228	35	2	383	610	2	226	2e-52	207
TCONS_00003774	NONBTAT026662.2	87.23	329	40	1	2155	2481	10370	10042	1e-102	374
TCONS_00003774	NONBTAT026662.2	90.18	285	25	3	322	606	18211	17930	7e-101	368
TCONS_00003774	NONBTAT026662.2	90.11	283	25	1	320	599	21941	21659	9e-100	364
TCONS_00003774	NONBTAT026662.2	83.95	324	50	1	2155	2476	21982	21659	4e-83	309
TCONS_00003774	NONBTAT026662.2	86.48	281	36	2	320	600	10329	10051	1e-82	307
TCONS_00003774	NONBTAT031138.1	89.61	279	27	2	626	903	138	415	2e-96	353
TCONS_00003774	NONBTAT030770.1	87.5	280	33	1	321	600	7	284	5e-87	322
TCONS_00003774	NONBTAT030770.1	86.94	268	33	1	2209	2474	19	286	2e-80	300
TCONS_00003774	NONBTAT030848.1	91.21	239	16	5	686	922	1211	976	2e-86	320
TCONS_00003774	NONBTAT031736.1	86.2	297	38	2	626	922	1082	789	7e-86	318
TCONS_00003774	NONBTAT031851.1	88.19	254	24	2	2228	2479	1162	913	9e-80	298
TCONS_00003774	NONBTAT031851.1	84.13	252	33	2	352	600	1162	915	2e-61	237
TCONS_00003774	NONBTAT031816.1	92.75	193	10	4	111	302	157	346	4e-73	276
TCONS_00003774	NONBTAT030305.1	88.69	221	23	1	2248	2466	909	689	7e-71	268
TCONS_00003774	NONBTAT031743.1	83.99	281	37	7	626	903	37	312	3e-69	263
TCONS_00003774	NONBTAT030683.1	88.57	210	20	3	2259	2465	2	210	7e-66	252
TCONS_00003774	NONBTAT030683.1	83.33	228	35	2	383	610	2	226	2e-52	207
TCONS_00003775	NONBTAT026662.2	87.23	329	40	1	2155	2481	10370	10042	2e-102	374
TCONS_00003775	NONBTAT026662.2	90.18	285	25	3	322	606	18211	17930	8e-101	368
TCONS_00003775	NONBTAT026662.2	90.11	283	25	1	320	599	21941	21659	1e-99	364
TCONS_00003775	NONBTAT026662.2	83.95	324	50	1	2155	2476	21982	21659	5e-83	309
TCONS_00003775	NONBTAT026662.2	86.48	281	36	2	320	600	10329	10051	2e-82	307
TCONS_00003775	NONBTAT031138.1	89.61	279	27	2	626	903	138	415	2e-96	353
TCONS_00003775	NONBTAT030770.1	87.5	280	33	1	321	600	7	284	6e-87	322
TCONS_00003775	NONBTAT030770.1	86.94	268	33	1	2209	2474	19	286	3e-80	300
TCONS_00003775	NONBTAT030848.1	91.21	239	16	5	686	922	1211	976	2e-86	320
TCONS_00003775	NONBTAT031736.1	86.2	297	38	2	626	922	1082	789	8e-86	318
TCONS_00003775	NONBTAT031851.1	88.19	254	24	2	2228	2479	1162	913	1e-79	298
TCONS_00003775	NONBTAT031851.1	84.13	252	33	2	352	600	1162	915	2e-61	237
TCONS_00003775	NONBTAT031816.1	92.75	193	10	4	111	302	157	346	5e-73	276
TCONS_00003775	NONBTAT030305.1	88.69	221	23	1	2248	2466	909	689	8e-71	268
TCONS_00003775	NONBTAT031743.1	83.99	281	37	7	626	903	37	312	4e-69	263
TCONS_00003775	NONBTAT030683.1	88.57	210	20	3	2259	2465	2	210	8e-66	252
TCONS_00003775	NONBTAT030683.1	83.33	228	35	2	383	610	2	226	2e-52	207
TCONS_00003776	NONBTAT026662.2	92.35	170	13	0	91	260	18211	18042	2e-63	243
TCONS_00003776	NONBTAT026662.2	91.86	172	14	0	89	260	21941	21770	6e-63	241
TCONS_00003776	NONBTAT026662.2	90.12	172	17	0	89	260	10329	10158	6e-58	224
TCONS_00003776	NONBTAT030770.1	90.8	174	16	0	90	263	7	180	1e-60	233
TCONS_00003776	NONBTAT023746.2	90.41	146	12	2	116	260	459	315	6e-48	191
TCONS_00003776	NONBTAT031851.1	87.86	140	17	0	121	260	1162	1023	4e-40	165
TCONS_00003776	NONBTAT029718.1	89.47	133	9	2	131	260	1303	1433	1e-39	163
TCONS_00003776	NONBTAT027356.1	92.31	117	6	3	145	260	1305	1191	1e-39	163
TCONS_00003776	NONBTAT030683.1	88.99	109	12	0	152	260	2	110	3e-31	135
TCONS_00003776	NONBTAT030467.1	87.5	120	11	2	142	258	659	541	3e-31	135
TCONS_00003776	NONBTAT027580.1	88.99	109	10	1	152	260	1	107	1e-30	134
TCONS_00003776	NONBTAT029947.1	91.3	92	6	2	156	246	1203	1113	6e-28	124
TCONS_00005750	NONBTAT028175.1	89.66	977	92	5	654	1627	972	2	0	1236
TCONS_00005750	NONBTAT031402.1	92.01	413	30	2	1213	1624	411	1	4e-164	577
TCONS_00005750	NONBTAT028659.1	89.51	410	37	5	1213	1621	405	1	3e-145	514
TCONS_00005750	NONBTAT027292.1	87	423	45	3	1210	1631	264	677	2e-131	468
TCONS_00005750	NONBTAT028969.1	91.1	326	28	1	1307	1631	1	326	5e-123	440
TCONS_00005750	NONBTAT029309.1	84.51	426	42	6	1216	1617	803	378	9e-111	399
TCONS_00005750	NONBTAT028076.1	86.13	375	46	2	850	1223	680	311	9e-111	399
TCONS_00005750	NONBTAT028076.1	80.58	479	70	17	318	779	1802	1330	3e-95	348
TCONS_00005750	NONBTAT028076.1	89.19	148	14	2	173	318	2244	2097	1e-45	183
TCONS_00005750	NONBTAT028970.1	86.73	294	16	8	1361	1631	1	294	2e-82	305
TCONS_00005750	NONBTAT031136.1	84.57	311	43	4	850	1155	311	1	7e-82	303
TCONS_00005750	NONBTAT029486.1	90.36	166	16	0	1212	1377	167	2	3e-56	219
TCONS_00003853	NONBTAT031019.1	83.78	111	17	1	1170	1279	260	150	8e-22	104
TCONS_00003853	NONBTAT028118.1	80.92	131	21	4	1165	1293	226	98	1e-20	100
TCONS_00003853	NONBTAT029020.1	86.21	87	11	1	1193	1279	996	911	2e-18	93.5
TCONS_00003853	NONBTAT027128.1	83.84	99	13	3	1165	1261	4	101	6e-18	91.6
TCONS_00003853	NONBTAT029831.1	77.78	153	29	2	1131	1279	838	687	2e-17	89.8
TCONS_00003853	NONBTAT017880.2	84.44	90	14	0	1166	1255	398	309	2e-17	89.8
TCONS_00003853	NONBTAT017879.2	84.44	90	14	0	1166	1255	398	309	2e-17	89.8
TCONS_00003853	NONBTAT027357.1	79.83	119	20	1	1165	1283	486	600	1e-15	84.2
TCONS_00003853	NONBTAT030191.1	85.33	75	10	1	1165	1239	1009	1082	2e-13	76.8
TCONS_00003853	NONBTAT029925.1	87.69	65	8	0	1186	1250	72	8	2e-13	76.8
TCONS_00003854	NONBTAT031019.1	83.78	111	17	1	1234	1343	260	150	8e-22	104
TCONS_00003854	NONBTAT028118.1	80.92	131	21	4	1229	1357	226	98	1e-20	100
TCONS_00003854	NONBTAT029020.1	86.21	87	11	1	1257	1343	996	911	2e-18	93.5
TCONS_00003854	NONBTAT027128.1	83.84	99	13	3	1229	1325	4	101	6e-18	91.6
TCONS_00003854	NONBTAT029831.1	77.78	153	29	2	1195	1343	838	687	2e-17	89.8
TCONS_00003854	NONBTAT017880.2	84.44	90	14	0	1230	1319	398	309	2e-17	89.8
TCONS_00003854	NONBTAT017879.2	84.44	90	14	0	1230	1319	398	309	2e-17	89.8
TCONS_00003854	NONBTAT027357.1	79.83	119	20	1	1229	1347	486	600	1e-15	84.2
TCONS_00003854	NONBTAT030191.1	85.33	75	10	1	1229	1303	1009	1082	2e-13	76.8
TCONS_00003854	NONBTAT029925.1	87.69	65	8	0	1250	1314	72	8	2e-13	76.8
TCONS_00003855	NONBTAT031019.1	83.78	111	17	1	1029	1138	260	150	7e-22	104
TCONS_00003855	NONBTAT028118.1	80.92	131	21	4	1024	1152	226	98	9e-21	100
TCONS_00003855	NONBTAT029020.1	86.21	87	11	1	1052	1138	996	911	1e-18	93.5
TCONS_00003855	NONBTAT027128.1	83.84	99	13	3	1024	1120	4	101	5e-18	91.6
TCONS_00003855	NONBTAT029831.1	77.78	153	29	2	990	1138	838	687	2e-17	89.8
TCONS_00003855	NONBTAT017880.2	84.44	90	14	0	1025	1114	398	309	2e-17	89.8
TCONS_00003855	NONBTAT017879.2	84.44	90	14	0	1025	1114	398	309	2e-17	89.8
TCONS_00003855	NONBTAT027357.1	79.83	119	20	1	1024	1142	486	600	9e-16	84.2
TCONS_00003855	NONBTAT030191.1	85.33	75	10	1	1024	1098	1009	1082	1e-13	76.8
TCONS_00003855	NONBTAT029925.1	87.69	65	8	0	1045	1109	72	8	1e-13	76.8
TCONS_00005845	NONBTAT026661.2	93.68	269	14	2	2618	2885	5231	5497	3e-110	399
TCONS_00005845	NONBTAT026661.2	92.94	269	16	2	2617	2885	7962	8227	5e-107	388
TCONS_00005845	NONBTAT026661.2	90.57	53	4	1	4370	4421	8238	8186	8e-11	69.4
TCONS_00005845	NONBTAT026662.2	93.68	269	14	2	2618	2885	5231	5497	3e-110	399
TCONS_00005845	NONBTAT026662.2	92.94	269	16	2	2617	2885	7962	8227	5e-107	388
TCONS_00005845	NONBTAT026662.2	92.34	261	19	1	2622	2882	20523	20264	2e-101	370
TCONS_00005845	NONBTAT026662.2	89.91	109	11	0	2777	2885	10489	10597	2e-32	141
TCONS_00005845	NONBTAT026662.2	90.57	53	4	1	4370	4421	8238	8186	8e-11	69.4
TCONS_00005845	NONBTAT029436.1	92.9	183	13	0	2622	2804	185	3	3e-70	267
TCONS_00005845	NONBTAT029436.1	83.78	111	16	2	2629	2738	858	749	2e-21	104
TCONS_00005845	NONBTAT027450.1	95.49	133	6	0	2616	2748	1589	1457	4e-54	213
TCONS_00005845	NONBTAT027450.1	95.12	82	4	0	2723	2804	1713	1794	4e-29	130
TCONS_00005845	NONBTAT029674.1	94.16	137	8	0	2617	2753	816	680	5e-53	209
TCONS_00005845	NONBTAT027642.1	94.78	134	6	1	2755	2887	1676	1543	2e-52	207
TCONS_00005845	NONBTAT027866.1	96	125	5	0	2628	2752	511	387	2e-51	204
TCONS_00005845	NONBTAT027860.1	92.75	138	8	2	2748	2885	22	157	1e-49	198
TCONS_00005845	NONBTAT027860.1	90.91	55	5	0	4367	4421	170	116	2e-12	75
TCONS_00005845	NONBTAT028315.1	93.75	128	8	0	2622	2749	808	681	5e-48	193
TCONS_00005845	NONBTAT028303.1	93.13	131	8	1	2755	2885	2135	2006	2e-47	191
TCONS_00005845	NONBTAT028303.1	88.68	53	4	2	4369	4421	1996	2046	4e-09	63.9
TCONS_00005926	NONBTAT027450.1	100	312	0	0	83	394	312	1	1e-164	577
TCONS_00005926	NONBTAT027450.1	100	48	0	0	39	86	2335	2288	5e-18	89.8
TCONS_00005926	NONBTAT028506.1	87.38	317	31	4	83	399	4293	4600	5e-98	355
TCONS_00005926	NONBTAT028600.1	83.65	312	31	9	83	394	598	889	4e-74	276
TCONS_00005926	NONBTAT031690.1	83.06	301	39	9	83	382	293	4	3e-70	263
TCONS_00005926	NONBTAT029632.1	91.57	83	6	1	329	411	1568	1487	3e-25	113
TCONS_00006152	NONBTAT027455.1	100	436	0	0	1	436	620	185	0	806
TCONS_00006152	NONBTAT001980.2	100	411	0	0	1	411	54	464	0	760
TCONS_00006152	NONBTAT031886.1	86.26	211	21	5	2037	2239	1195	985	4e-57	222
TCONS_00006152	NONBTAT017880.2	89.29	168	18	0	2037	2204	481	314	8e-54	211
TCONS_00006152	NONBTAT017879.2	89.29	168	18	0	2037	2204	481	314	8e-54	211
TCONS_00006152	NONBTAT027899.1	85.43	199	28	1	2041	2239	1435	1632	4e-52	206
TCONS_00006152	NONBTAT030387.1	86.02	186	23	3	2036	2220	1586	1403	2e-49	196
TCONS_00006152	NONBTAT029831.1	84.54	194	28	2	2040	2233	878	687	1e-47	191
TCONS_00006152	NONBTAT031559.1	83.5	200	29	4	2036	2233	663	466	2e-45	183
TCONS_00006152	NONBTAT028408.1	86.06	165	21	2	2070	2233	2072	1909	3e-43	176
TCONS_00004148	NONBTAT026661.2	93.68	269	14	2	1288	1555	5502	5236	1e-110	399
TCONS_00004148	NONBTAT026661.2	92.96	270	16	2	1286	1555	8234	7968	7e-108	390
TCONS_00004148	NONBTAT026662.2	93.68	269	14	2	1288	1555	5502	5236	1e-110	399
TCONS_00004148	NONBTAT026662.2	92.96	270	16	2	1286	1555	8234	7968	7e-108	390
TCONS_00004148	NONBTAT026662.2	91.11	270	23	1	1286	1555	20254	20522	4e-100	364
TCONS_00004148	NONBTAT026662.2	90.52	116	11	0	1286	1401	10604	10489	1e-36	154
TCONS_00004148	NONBTAT029436.1	93.48	184	12	0	1372	1555	1	184	7e-73	274
TCONS_00004148	NONBTAT030927.1	84.4	250	38	1	222	471	558	806	6e-64	244
TCONS_00004148	NONBTAT030927.1	86.67	75	9	1	376	450	1176	1103	5e-15	82.4
TCONS_00004148	NONBTAT027860.1	93.1	145	8	2	1286	1430	164	22	6e-54	211
TCONS_00004148	NONBTAT028320.1	91.72	145	11	1	1286	1430	492	635	1e-50	200
TCONS_00004148	NONBTAT027450.1	95.24	126	6	0	1430	1555	1457	1582	1e-50	200
TCONS_00004148	NONBTAT027450.1	92.86	84	6	0	1372	1455	1796	1713	3e-27	122
TCONS_00004148	NONBTAT029674.1	93.13	131	9	0	1425	1555	680	810	2e-48	193
TCONS_00004148	NONBTAT028303.1	92.03	138	10	1	1286	1423	1999	2135	2e-48	193
TCONS_00004148	NONBTAT027866.1	93.6	125	8	0	1426	1550	387	511	1e-46	187
TCONS_00004297	NONBTAT002078.2	100	547	0	0	5490	6036	1	547	0	1011
TCONS_00004297	NONBTAT002080.2	100	523	0	0	7206	7728	523	1	0	966
TCONS_00004297	NONBTAT002080.2	98.36	61	1	0	7876	7936	507	447	3e-22	108
TCONS_00004298	NONBTAT002078.2	100	547	0	0	5615	6161	1	547	0	1011
TCONS_00004298	NONBTAT002080.2	100	523	0	0	7331	7853	523	1	0	966
TCONS_00004298	NONBTAT002080.2	98.36	61	1	0	8001	8061	507	447	3e-22	108
TCONS_00004299	NONBTAT002078.2	100	547	0	0	5554	6100	1	547	0	1011
TCONS_00004299	NONBTAT002080.2	100	523	0	0	7270	7792	523	1	0	966
TCONS_00004299	NONBTAT002080.2	98.36	61	1	0	7940	8000	507	447	3e-22	108
TCONS_00006395	NONBTAT031851.1	83.81	247	29	6	2238	2473	1162	916	1e-57	224
TCONS_00006395	NONBTAT030305.1	84.35	230	22	8	2256	2474	909	683	2e-54	213
TCONS_00006395	NONBTAT030305.1	88.14	59	3	4	1398	1452	199	257	2e-10	67.6
TCONS_00006395	NONBTAT027137.1	90.91	143	9	2	2218	2356	145	3	4e-47	189
TCONS_00006395	NONBTAT030153.1	86.59	179	8	9	2266	2434	1	173	2e-45	183
TCONS_00006395	NONBTAT027937.1	83.74	203	21	5	2291	2481	1428	1226	6e-45	182
TCONS_00006395	NONBTAT027936.1	83.74	203	21	5	2291	2481	919	717	6e-45	182
TCONS_00006395	NONBTAT030683.1	84.09	176	20	4	2267	2434	2	177	2e-39	163
TCONS_00006395	NONBTAT031644.1	85.03	167	13	7	2276	2434	881	1043	3e-38	159
TCONS_00006395	NONBTAT030760.1	93.2	103	5	1	2256	2356	2780	2678	2e-35	150
TCONS_00006395	NONBTAT028184.1	83.83	167	18	4	2316	2473	796	630	2e-35	150
TCONS_00006396	NONBTAT031851.1	83.81	247	29	6	2103	2338	1162	916	1e-57	224
TCONS_00006396	NONBTAT030305.1	84.35	230	22	8	2121	2339	909	683	2e-54	213
TCONS_00006396	NONBTAT030305.1	88.14	59	3	4	1263	1317	199	257	2e-10	67.6
TCONS_00006396	NONBTAT027137.1	90.91	143	9	2	2083	2221	145	3	4e-47	189
TCONS_00006396	NONBTAT030153.1	86.59	179	8	9	2131	2299	1	173	2e-45	183
TCONS_00006396	NONBTAT027937.1	83.74	203	21	5	2156	2346	1428	1226	6e-45	182
TCONS_00006396	NONBTAT027936.1	83.74	203	21	5	2156	2346	919	717	6e-45	182
TCONS_00006396	NONBTAT030683.1	84.09	176	20	4	2132	2299	2	177	2e-39	163
TCONS_00006396	NONBTAT031644.1	85.03	167	13	7	2141	2299	881	1043	3e-38	159
TCONS_00006396	NONBTAT030760.1	93.2	103	5	1	2121	2221	2780	2678	2e-35	150
TCONS_00006396	NONBTAT028184.1	83.83	167	18	4	2181	2338	796	630	2e-35	150
TCONS_00004524	NONBTAT027496.1	100	1263	0	0	1988	3250	1	1263	0	2333
TCONS_00004524	NONBTAT027495.1	100	132	0	0	1742	1873	1	132	9e-64	244
TCONS_00004524	NONBTAT027495.1	100	36	0	0	1871	1906	1206	1241	2e-10	67.6
TCONS_00004525	NONBTAT027495.1	100	1241	0	0	2613	3853	1	1241	0	2292
TCONS_00004525	NONBTAT027496.1	100	1120	0	0	3935	5054	1	1120	0	2069
TCONS_00004525	NONBTAT029177.1	79.87	159	23	6	2930	3086	304	455	2e-22	108
TCONS_00004561	NONBTAT029805.1	100	51	0	0	932	982	55	5	3e-19	95.3
TCONS_00004561	NONBTAT031171.1	98.08	52	1	0	931	982	2075	2024	4e-18	91.6
TCONS_00004561	NONBTAT030415.1	98.08	52	1	0	931	982	655	706	4e-18	91.6
TCONS_00004561	NONBTAT015927.2	98.08	52	1	0	931	982	1564	1513	4e-18	91.6
TCONS_00004561	NONBTAT029574.1	98	50	1	0	933	982	52	3	5e-17	87.9
TCONS_00004561	NONBTAT027275.1	96.23	53	2	0	930	982	77	25	5e-17	87.9
TCONS_00004561	NONBTAT027275.1	100	31	0	0	939	969	1473	1503	4e-08	58.4
TCONS_00004561	NONBTAT031247.1	96.15	52	2	0	931	982	231	282	2e-16	86.1
TCONS_00004561	NONBTAT029460.1	96.15	52	2	0	931	982	78	27	2e-16	86.1
TCONS_00004561	NONBTAT028022.1	94.64	56	1	1	929	982	57	2	2e-16	86.1
TCONS_00004561	NONBTAT028010.1	94.55	55	3	0	928	982	58	4	2e-16	86.1
TCONS_00004818	NONBTAT028523.1	89.47	133	12	2	252	383	1094	963	4e-41	167
TCONS_00004818	NONBTAT028861.1	87.14	140	17	1	238	376	277	138	2e-38	158
TCONS_00004818	NONBTAT027388.1	82.05	195	26	7	191	383	2287	2100	2e-38	158
TCONS_00004818	NONBTAT029020.1	81.22	197	30	4	188	384	1092	903	1e-36	152
TCONS_00004818	NONBTAT029052.1	89.66	116	10	2	238	351	1979	1864	5e-35	147
TCONS_00004818	NONBTAT029763.1	85.51	138	18	2	233	368	308	171	6e-34	143
TCONS_00004818	NONBTAT028937.1	87.4	127	11	4	235	357	1068	943	2e-33	141
TCONS_00004818	NONBTAT030262.1	88.24	119	11	3	252	368	735	618	8e-33	139
TCONS_00004818	NONBTAT030121.1	80.21	192	32	6	190	376	2508	2318	8e-33	139
TCONS_00004818	NONBTAT028945.1	86.05	129	12	5	251	376	305	430	4e-31	134
TCONS_00004819	NONBTAT028523.1	89.47	133	12	2	190	321	1094	963	2e-41	167
TCONS_00004819	NONBTAT028861.1	87.14	140	17	1	176	314	277	138	1e-38	158
TCONS_00004819	NONBTAT027388.1	82.05	195	26	7	129	321	2287	2100	1e-38	158
TCONS_00004819	NONBTAT029020.1	81.22	197	30	4	126	322	1092	903	6e-37	152
TCONS_00004819	NONBTAT029052.1	89.66	116	10	2	176	289	1979	1864	3e-35	147
TCONS_00004819	NONBTAT029763.1	85.51	138	18	2	171	306	308	171	4e-34	143
TCONS_00004819	NONBTAT028937.1	87.4	127	11	4	173	295	1068	943	1e-33	141
TCONS_00004819	NONBTAT030262.1	88.24	119	11	3	190	306	735	618	5e-33	139
TCONS_00004819	NONBTAT030121.1	80.21	192	32	6	128	314	2508	2318	5e-33	139
TCONS_00004819	NONBTAT028945.1	86.05	129	12	5	189	314	305	430	2e-31	134
TCONS_00006776	NONBTAT002548.2	100	181	0	0	132	312	981	1161	3e-91	335
TCONS_00006776	NONBTAT002548.2	100	101	0	0	33	133	433	533	8e-47	187
TCONS_00006803	NONBTAT002579.2	100	583	0	0	1015	1597	583	1	0	1077
TCONS_00006803	NONBTAT026661.2	89.81	265	23	3	3183	3446	5241	5502	2e-91	337
TCONS_00006803	NONBTAT026661.2	89.15	258	26	2	3190	3447	7978	8233	2e-86	320
TCONS_00006803	NONBTAT026662.2	89.81	265	23	3	3183	3446	5241	5502	2e-91	337
TCONS_00006803	NONBTAT026662.2	89.15	258	26	2	3190	3447	7978	8233	2e-86	320
TCONS_00006803	NONBTAT026662.2	88.99	109	12	0	3339	3447	10495	10603	6e-31	135
TCONS_00006803	NONBTAT002578.2	100	130	0	0	3475	3604	342	213	1e-62	241
TCONS_00006803	NONBTAT027860.1	88.74	151	15	2	3304	3454	22	170	2e-45	183
TCONS_00006803	NONBTAT027642.1	91.67	132	10	1	3311	3441	1676	1545	8e-45	182
TCONS_00006803	NONBTAT029578.1	90.08	131	11	2	3319	3448	2634	2505	6e-41	169
TCONS_00006803	NONBTAT029181.1	89.92	129	13	0	3319	3447	1605	1477	2e-40	167
TCONS_00006803	NONBTAT029674.1	89.76	127	12	1	3183	3309	805	680	1e-38	161
TCONS_00006803	NONBTAT027134.1	90.83	120	10	1	3330	3448	1	120	4e-38	159
TCONS_00006804	NONBTAT002579.2	100	583	0	0	2769	3351	583	1	0	1077
TCONS_00006804	NONBTAT002579.2	98.11	53	0	1	1464	1515	625	573	2e-17	91.6
TCONS_00006804	NONBTAT002581.2	100	400	0	0	596	995	1	400	0	739
TCONS_00006804	NONBTAT002580.2	100	381	0	0	1061	1441	1	381	0	704
TCONS_00006804	NONBTAT026661.2	89.81	265	23	3	4937	5200	5241	5502	2e-91	337
TCONS_00006804	NONBTAT026661.2	89.15	258	26	2	4944	5201	7978	8233	2e-86	320
TCONS_00006804	NONBTAT026662.2	89.81	265	23	3	4937	5200	5241	5502	2e-91	337
TCONS_00006804	NONBTAT026662.2	89.15	258	26	2	4944	5201	7978	8233	2e-86	320
TCONS_00006804	NONBTAT026662.2	88.99	109	12	0	5093	5201	10495	10603	9e-31	135
TCONS_00006804	NONBTAT002578.2	100	130	0	0	5229	5358	342	213	2e-62	241
TCONS_00006804	NONBTAT028523.1	86.19	181	21	4	1572	1752	1143	967	6e-48	193
TCONS_00006804	NONBTAT027860.1	88.74	151	15	2	5058	5208	22	170	3e-45	183
TCONS_00006804	NONBTAT027642.1	91.67	132	10	1	5065	5195	1676	1545	1e-44	182
TCONS_00006804	NONBTAT027809.1	83.16	190	29	3	1563	1751	1681	1494	3e-41	171
TCONS_00006805	NONBTAT002579.2	100	583	0	0	2772	3354	583	1	0	1077
TCONS_00006805	NONBTAT002579.2	98.11	53	0	1	1467	1518	625	573	2e-17	91.6
TCONS_00006805	NONBTAT002581.2	100	400	0	0	599	998	1	400	0	739
TCONS_00006805	NONBTAT002580.2	100	381	0	0	1064	1444	1	381	0	704
TCONS_00006805	NONBTAT026661.2	89.81	265	23	3	4940	5203	5241	5502	2e-91	337
TCONS_00006805	NONBTAT026661.2	89.15	258	26	2	4947	5204	7978	8233	2e-86	320
TCONS_00006805	NONBTAT026662.2	89.81	265	23	3	4940	5203	5241	5502	2e-91	337
TCONS_00006805	NONBTAT026662.2	89.15	258	26	2	4947	5204	7978	8233	2e-86	320
TCONS_00006805	NONBTAT026662.2	88.99	109	12	0	5096	5204	10495	10603	9e-31	135
TCONS_00006805	NONBTAT002578.2	100	130	0	0	5232	5361	342	213	2e-62	241
TCONS_00006805	NONBTAT028523.1	86.19	181	21	4	1575	1755	1143	967	6e-48	193
TCONS_00006805	NONBTAT027860.1	88.74	151	15	2	5061	5211	22	170	3e-45	183
TCONS_00006805	NONBTAT027642.1	91.67	132	10	1	5068	5198	1676	1545	1e-44	182
TCONS_00006805	NONBTAT027809.1	83.16	190	29	3	1566	1754	1681	1494	3e-41	171
TCONS_00006806	NONBTAT002579.2	100	583	0	0	1057	1639	583	1	0	1077
TCONS_00006806	NONBTAT026661.2	89.81	265	23	3	3225	3488	5241	5502	2e-91	337
TCONS_00006806	NONBTAT026661.2	89.15	258	26	2	3232	3489	7978	8233	2e-86	320
TCONS_00006806	NONBTAT026662.2	89.81	265	23	3	3225	3488	5241	5502	2e-91	337
TCONS_00006806	NONBTAT026662.2	89.15	258	26	2	3232	3489	7978	8233	2e-86	320
TCONS_00006806	NONBTAT026662.2	88.99	109	12	0	3381	3489	10495	10603	6e-31	135
TCONS_00006806	NONBTAT002578.2	100	130	0	0	3517	3646	342	213	1e-62	241
TCONS_00006806	NONBTAT027860.1	88.74	151	15	2	3346	3496	22	170	2e-45	183
TCONS_00006806	NONBTAT027642.1	91.67	132	10	1	3353	3483	1676	1545	8e-45	182
TCONS_00006806	NONBTAT029578.1	90.08	131	11	2	3361	3490	2634	2505	6e-41	169
TCONS_00006806	NONBTAT029181.1	89.92	129	13	0	3361	3489	1605	1477	2e-40	167
TCONS_00006806	NONBTAT029674.1	89.76	127	12	1	3225	3351	805	680	1e-38	161
TCONS_00006806	NONBTAT027134.1	90.83	120	10	1	3372	3490	1	120	4e-38	159
TCONS_00005062	NONBTAT027382.1	100	1450	0	0	133	1582	1	1450	0	2678
TCONS_00005322	NONBTAT027383.1	100	2476	0	0	2	2477	1	2476	0	4573
TCONS_00007111	NONBTAT028667.1	86.54	208	24	2	1284	1488	726	520	2e-58	226
TCONS_00007111	NONBTAT028312.1	82.79	215	28	4	1284	1490	1097	884	9e-46	183
TCONS_00007111	NONBTAT031680.1	82.78	209	30	4	1284	1489	321	116	3e-45	182
TCONS_00007111	NONBTAT030422.1	82.63	213	29	4	1284	1489	1137	926	3e-45	182
TCONS_00007111	NONBTAT028104.1	81.99	211	27	9	1284	1488	668	463	3e-41	169
TCONS_00007111	NONBTAT030014.1	87.23	141	16	2	1294	1434	605	467	2e-38	159
TCONS_00007111	NONBTAT028861.1	85.71	154	16	4	1284	1434	132	282	6e-38	158
TCONS_00007111	NONBTAT030637.1	81.41	199	30	4	1296	1490	356	161	2e-37	156
TCONS_00007111	NONBTAT028523.1	81.73	197	27	7	1289	1481	968	1159	2e-37	156
TCONS_00007111	NONBTAT027388.1	80.88	204	33	5	1289	1489	2105	2305	2e-37	156
TCONS_00007112	NONBTAT028667.1	86.54	208	24	2	1976	2180	726	520	2e-58	226
TCONS_00007112	NONBTAT028312.1	82.79	215	28	4	1976	2182	1097	884	1e-45	183
TCONS_00007112	NONBTAT031680.1	82.78	209	30	4	1976	2181	321	116	5e-45	182
TCONS_00007112	NONBTAT030422.1	82.63	213	29	4	1976	2181	1137	926	5e-45	182
TCONS_00007112	NONBTAT028104.1	81.99	211	27	9	1976	2180	668	463	4e-41	169
TCONS_00007112	NONBTAT030014.1	87.23	141	16	2	1986	2126	605	467	2e-38	159
TCONS_00007112	NONBTAT028861.1	85.71	154	16	4	1976	2126	132	282	8e-38	158
TCONS_00007112	NONBTAT030637.1	81.41	199	30	4	1988	2182	356	161	3e-37	156
TCONS_00007112	NONBTAT028523.1	81.73	197	27	7	1981	2173	968	1159	3e-37	156
TCONS_00007112	NONBTAT027388.1	80.88	204	33	5	1981	2181	2105	2305	3e-37	156
TCONS_00007233	NONBTAT002926.2	100	329	0	0	410	738	447	119	6e-174	608
TCONS_00005413	NONBTAT030821.1	85.71	154	17	4	1943	2093	1479	1328	8e-38	158
TCONS_00005413	NONBTAT029390.1	85.81	155	15	6	1940	2088	1380	1533	8e-38	158
TCONS_00005413	NONBTAT029431.1	83.24	173	22	5	1928	2093	1507	1335	4e-36	152
TCONS_00005413	NONBTAT028953.1	84.28	159	12	5	1940	2093	392	242	2e-33	143
TCONS_00005413	NONBTAT005778.2	84.11	151	17	6	1948	2093	1	149	3e-32	139
TCONS_00005413	NONBTAT031588.1	81.99	161	24	3	1937	2093	2160	2001	5e-30	132
TCONS_00005413	NONBTAT027208.1	84.4	109	14	3	1937	2044	1301	1195	1e-21	104
TCONS_00005413	NONBTAT028677.1	85.86	99	11	3	1941	2037	107	10	4e-21	102
TCONS_00005413	NONBTAT031346.1	86.46	96	8	3	1997	2088	3065	3159	1e-20	100
TCONS_00005413	NONBTAT028570.1	80.92	131	17	7	1963	2088	1799	1672	2e-19	97.1
TCONS_00007301	NONBTAT002968.2	100	172	0	0	93	264	303	132	1e-86	318
TCONS_00007301	NONBTAT002967.2	100	68	0	0	1	68	200	267	7e-29	126
TCONS_00007302	NONBTAT002968.2	100	170	0	0	93	262	303	134	1e-85	315
TCONS_00007302	NONBTAT002967.2	100	68	0	0	1	68	200	267	5e-29	126
TCONS_00007304	NONBTAT002968.2	100	171	0	0	80	250	303	133	3e-86	316
TCONS_00007304	NONBTAT002967.2	100	55	0	0	1	55	213	267	1e-21	102
TCONS_00009267	NONBTAT028615.1	93.18	44	3	0	479	522	1239	1196	1e-10	65.8
TCONS_00009267	NONBTAT029578.1	86.79	53	6	1	466	518	1280	1331	2e-08	58.4
TCONS_00007383	NONBTAT002992.2	100	716	0	0	164	879	1	716	0	1323
TCONS_00007383	NONBTAT028314.1	85.61	132	18	1	437	567	326	457	4e-32	137
TCONS_00007383	NONBTAT020376.2	87.93	116	13	1	435	549	147	32	2e-31	135
TCONS_00007383	NONBTAT029627.1	84.96	133	19	1	435	566	24	156	5e-31	134
TCONS_00007383	NONBTAT029270.1	85.38	130	18	1	437	566	3299	3171	5e-31	134
TCONS_00007383	NONBTAT030979.1	84.21	133	19	2	436	566	4251	4119	3e-29	128
TCONS_00007383	NONBTAT004129.2	85.6	125	15	3	428	549	446	322	3e-29	128
TCONS_00007383	NONBTAT028919.1	84.68	124	16	3	444	566	378	499	4e-27	121
TCONS_00007383	NONBTAT028104.1	90.32	93	6	3	457	547	653	562	2e-26	119
TCONS_00007383	NONBTAT029831.1	87.38	103	11	2	447	549	687	787	6e-26	117
TCONS_00009444	NONBTAT026662.2	88.43	536	61	1	381	915	18467	17932	0	645
TCONS_00009444	NONBTAT026662.2	85.46	564	79	3	356	916	22222	21659	3e-166	584
TCONS_00009444	NONBTAT026662.2	85.82	395	55	1	520	913	10444	10050	3e-116	418
TCONS_00009444	NONBTAT031363.1	82.72	405	61	4	486	883	730	328	3e-96	351
TCONS_00009444	NONBTAT031111.1	85.4	315	34	7	361	665	314	2	1e-85	316
TCONS_00009444	NONBTAT027663.1	88.84	224	20	3	356	579	225	7	9e-72	270
TCONS_00009444	NONBTAT029898.1	83.68	288	38	4	598	884	283	4	2e-69	263
TCONS_00009444	NONBTAT028788.1	88.18	203	24	0	714	916	744	946	2e-63	243
TCONS_00009444	NONBTAT028788.1	91.11	90	8	0	826	915	1629	1540	3e-27	122
TCONS_00009444	NONBTAT028025.1	91.82	159	13	0	402	560	159	1	3e-57	222
TCONS_00009444	NONBTAT031733.1	88.52	183	19	1	412	592	640	458	1e-56	220
TCONS_00009444	NONBTAT031110.1	93.29	149	10	0	733	881	1545	1397	1e-56	220
TCONS_00009444	NONBTAT028184.1	86.34	183	22	2	742	923	802	622	2e-49	196
TCONS_00007526	NONBTAT026662.2	85.29	401	56	3	288	685	18455	18055	7e-114	411
TCONS_00007526	NONBTAT026662.2	85.12	363	51	3	312	671	22159	21797	4e-101	368
TCONS_00007526	NONBTAT026662.2	81.39	274	48	1	415	685	10444	10171	1e-56	220
TCONS_00007526	NONBTAT030780.1	81.93	404	68	4	312	711	1939	1537	1e-91	337
TCONS_00007526	NONBTAT031363.1	82.56	344	50	6	383	717	728	386	7e-79	294
TCONS_00007526	NONBTAT027065.2	84.5	258	39	1	371	628	734	478	1e-66	254
TCONS_00007526	NONBTAT029763.1	86.03	229	24	6	730	951	146	373	4e-62	239
TCONS_00007526	NONBTAT031733.1	89.89	178	16	1	312	487	635	458	8e-59	228
TCONS_00007526	NONBTAT028992.1	85.39	219	28	4	286	504	218	4	1e-57	224
TCONS_00007526	NONBTAT030121.1	85.15	202	24	3	741	940	2313	2510	5e-51	202
TCONS_00007526	NONBTAT027731.1	83.64	214	26	7	746	953	541	751	3e-48	193
TCONS_00007526	NONBTAT030125.1	88.2	161	17	2	288	448	159	1	1e-47	191
TCONS_00009515	NONBTAT026662.2	86.91	634	81	1	4	635	22292	21659	0	710
TCONS_00009515	NONBTAT026662.2	89.83	541	55	0	94	634	18472	17932	0	695
TCONS_00009515	NONBTAT026662.2	92.16	408	32	0	234	641	10448	10041	1e-163	577
TCONS_00009515	NONBTAT027663.1	93.73	255	11	3	49	303	250	1	1e-103	377
TCONS_00009515	NONBTAT030780.1	80.28	497	97	1	130	626	1944	1449	1e-102	374
TCONS_00009515	NONBTAT031111.1	84.22	393	47	9	2	383	389	1	7e-101	368
TCONS_00009515	NONBTAT028887.1	94.31	211	11	1	75	284	211	1	5e-87	322
TCONS_00009515	NONBTAT031851.1	89.19	259	24	1	385	643	1162	908	2e-86	320
TCONS_00009515	NONBTAT030305.1	91.59	226	19	0	405	630	909	684	3e-84	313
TCONS_00009515	NONBTAT030305.1	87.13	101	11	2	1053	1151	199	299	4e-24	113
TCONS_00009515	NONBTAT031606.1	87.73	269	27	2	2	270	263	1	4e-83	309
TCONS_00009515	NONBTAT027065.2	88.17	262	26	5	192	451	736	478	2e-82	307
TCONS_00009515	NONBTAT027157.1	88.35	249	25	1	1	249	253	9	3e-79	296
TCONS_00009534	NONBTAT031319.1	87.92	207	22	1	364	570	56	259	3e-63	241
TCONS_00009534	NONBTAT031186.1	86.96	207	22	3	363	569	2509	2710	2e-59	228
TCONS_00009534	NONBTAT017880.2	87.5	176	19	1	365	540	481	309	5e-51	200
TCONS_00009534	NONBTAT017879.2	87.5	176	19	1	365	540	481	309	5e-51	200
TCONS_00009534	NONBTAT030387.1	87.57	169	19	2	389	556	1565	1398	2e-49	195
TCONS_00009534	NONBTAT028947.1	87.21	172	20	2	389	558	2937	2766	2e-49	195
TCONS_00009534	NONBTAT030854.1	88.61	158	17	1	412	568	701	544	3e-48	191
TCONS_00009534	NONBTAT029870.1	84.08	201	28	2	364	564	1139	943	3e-48	191
TCONS_00009534	NONBTAT030462.1	88.96	154	15	2	412	564	169	17	1e-47	189
TCONS_00009534	NONBTAT004228.2	84.1	195	28	1	364	558	289	480	1e-46	185
TCONS_00009535	NONBTAT031319.1	87.92	207	22	1	366	572	56	259	3e-63	241
TCONS_00009535	NONBTAT031186.1	86.96	207	22	3	365	571	2509	2710	2e-59	228
TCONS_00009535	NONBTAT017880.2	87.5	176	19	1	367	542	481	309	5e-51	200
TCONS_00009535	NONBTAT017879.2	87.5	176	19	1	367	542	481	309	5e-51	200
TCONS_00009535	NONBTAT030387.1	87.57	169	19	2	391	558	1565	1398	2e-49	195
TCONS_00009535	NONBTAT028947.1	87.21	172	20	2	391	560	2937	2766	2e-49	195
TCONS_00009535	NONBTAT030854.1	88.61	158	17	1	414	570	701	544	3e-48	191
TCONS_00009535	NONBTAT029870.1	84.08	201	28	2	366	566	1139	943	3e-48	191
TCONS_00009535	NONBTAT030462.1	88.96	154	15	2	414	566	169	17	1e-47	189
TCONS_00009535	NONBTAT004228.2	84.1	195	28	1	366	560	289	480	1e-46	185
TCONS_00007822	NONBTAT027839.1	86.3	343	27	9	912	1247	864	535	2e-97	355
TCONS_00007822	NONBTAT027839.1	82.04	412	38	21	1248	1636	443	45	3e-86	318
TCONS_00007822	NONBTAT031137.1	78.79	514	62	22	1056	1541	237	731	3e-81	302
TCONS_00007822	NONBTAT028571.1	82.34	334	36	12	1056	1384	1464	1149	3e-71	268
TCONS_00007822	NONBTAT027871.1	78.31	249	23	16	1149	1394	1072	852	4e-30	132
TCONS_00009799	NONBTAT029492.1	84.86	185	23	5	267	450	249	429	4e-45	182
TCONS_00009799	NONBTAT028552.1	86.96	138	9	4	234	369	416	286	1e-34	147
TCONS_00009799	NONBTAT027256.1	89.57	115	12	0	328	442	609	723	1e-34	147
TCONS_00009799	NONBTAT028861.1	81.25	192	25	4	264	454	148	329	5e-34	145
TCONS_00009799	NONBTAT020376.2	88.14	118	12	2	267	383	120	4	2e-32	139
TCONS_00009799	NONBTAT031019.1	85.61	132	9	6	236	364	137	261	1e-29	130
TCONS_00009799	NONBTAT030877.1	89.11	101	10	1	268	368	2146	2047	6e-28	124
TCONS_00009799	NONBTAT029000.1	83.21	137	11	7	234	368	1551	1425	4e-25	115
TCONS_00009799	NONBTAT028562.1	88.3	94	8	2	267	360	1110	1020	2e-23	110
TCONS_00009799	NONBTAT030474.1	87.37	95	11	1	274	368	2043	1950	6e-23	108
TCONS_00009807	NONBTAT029492.1	84.75	177	22	5	1	176	257	429	2e-42	172
TCONS_00009807	NONBTAT027256.1	89.57	115	12	0	54	168	609	723	1e-34	147
TCONS_00009807	NONBTAT028861.1	81.87	171	21	3	10	180	169	329	3e-31	135
TCONS_00009807	NONBTAT020376.2	88.18	110	11	2	1	109	112	4	1e-29	130
TCONS_00009807	NONBTAT028552.1	90.53	95	8	1	1	95	379	286	5e-28	124
TCONS_00009807	NONBTAT030877.1	89.36	94	9	1	1	94	2139	2047	9e-26	117
TCONS_00009807	NONBTAT018263.2	90.36	83	7	1	13	95	27	108	5e-23	108
TCONS_00009807	NONBTAT031019.1	87.91	91	9	2	1	90	172	261	2e-22	106
TCONS_00009807	NONBTAT030474.1	89.41	85	8	1	10	94	2033	1950	2e-22	106
TCONS_00009807	NONBTAT029181.1	89.16	83	8	1	12	94	1557	1476	3e-21	102
TCONS_00009808	NONBTAT029492.1	84.86	185	23	5	60	243	249	429	4e-45	182
TCONS_00009808	NONBTAT028552.1	86.96	138	9	4	27	162	416	286	1e-34	147
TCONS_00009808	NONBTAT027256.1	89.57	115	12	0	121	235	609	723	1e-34	147
TCONS_00009808	NONBTAT028861.1	81.25	192	25	4	57	247	148	329	5e-34	145
TCONS_00009808	NONBTAT020376.2	88.14	118	12	2	60	176	120	4	2e-32	139
TCONS_00009808	NONBTAT031019.1	85.61	132	9	6	29	157	137	261	1e-29	130
TCONS_00009808	NONBTAT030877.1	89.11	101	10	1	61	161	2146	2047	7e-28	124
TCONS_00009808	NONBTAT029000.1	83.21	137	11	7	27	161	1551	1425	4e-25	115
TCONS_00009808	NONBTAT028562.1	88.3	94	8	2	60	153	1110	1020	2e-23	110
TCONS_00009808	NONBTAT030474.1	87.37	95	11	1	67	161	2043	1950	7e-23	108
TCONS_00009809	NONBTAT029492.1	84.86	185	23	5	807	990	249	429	5e-45	182
TCONS_00009809	NONBTAT028552.1	86.96	138	9	4	774	909	416	286	2e-34	147
TCONS_00009809	NONBTAT027256.1	89.57	115	12	0	868	982	609	723	2e-34	147
TCONS_00009809	NONBTAT028861.1	81.25	192	25	4	804	994	148	329	6e-34	145
TCONS_00009809	NONBTAT020376.2	88.14	118	12	2	807	923	120	4	3e-32	139
TCONS_00009809	NONBTAT031019.1	85.61	132	9	6	776	904	137	261	2e-29	130
TCONS_00009809	NONBTAT030877.1	89.11	101	10	1	808	908	2146	2047	8e-28	124
TCONS_00009809	NONBTAT029000.1	83.21	137	11	7	774	908	1551	1425	5e-25	115
TCONS_00009809	NONBTAT028562.1	88.3	94	8	2	807	900	1110	1020	2e-23	110
TCONS_00009809	NONBTAT030474.1	87.37	95	11	1	814	908	2043	1950	8e-23	108
TCONS_00009810	NONBTAT029243.1	92.44	172	9	2	944	1114	525	693	1e-63	243
TCONS_00009810	NONBTAT027937.1	90.17	173	16	1	937	1108	1235	1407	4e-58	224
TCONS_00009810	NONBTAT027936.1	90.17	173	16	1	937	1108	726	898	4e-58	224
TCONS_00009810	NONBTAT028184.1	89.77	176	15	2	936	1110	629	802	1e-57	222
TCONS_00009810	NONBTAT031397.1	89.88	168	16	1	937	1103	735	902	2e-55	215
TCONS_00009810	NONBTAT023866.2	94.29	140	7	1	943	1081	948	1087	9e-55	213
TCONS_00009810	NONBTAT027581.1	90.18	163	13	2	941	1102	1315	1475	1e-53	209
TCONS_00009810	NONBTAT029723.1	87.72	171	19	2	937	1105	171	1	2e-50	198
TCONS_00009810	NONBTAT028509.1	90.2	153	13	2	936	1087	152	1	2e-50	198
TCONS_00009810	NONBTAT027161.1	87.79	172	18	3	945	1114	426	596	2e-50	198
TCONS_00009811	NONBTAT031082.1	81.61	174	27	5	321	492	553	723	7e-32	139
TCONS_00009811	NONBTAT029731.1	85.29	136	16	4	322	456	741	609	3e-31	137
TCONS_00009811	NONBTAT027521.1	79.05	210	30	9	321	519	2387	2181	1e-29	132
TCONS_00009811	NONBTAT028506.1	80	195	23	9	321	513	1208	1388	4e-29	130
TCONS_00009811	NONBTAT031762.1	87.21	86	8	3	320	404	493	410	2e-18	95.3
TCONS_00009811	NONBTAT031187.1	89.47	76	7	1	320	395	1245	1171	2e-18	95.3
TCONS_00009811	NONBTAT028377.1	87.21	86	8	3	320	404	799	716	2e-18	95.3
TCONS_00009811	NONBTAT028973.1	85.88	85	10	2	317	400	1848	1931	7e-17	89.8
TCONS_00009811	NONBTAT029578.1	81.9	105	17	2	404	508	1208	1310	3e-16	87.9
TCONS_00009811	NONBTAT031455.1	94.12	51	3	0	321	371	1012	962	2e-13	78.7
TCONS_00009812	NONBTAT029492.1	84.86	185	23	5	267	450	249	429	3e-45	182
TCONS_00009812	NONBTAT028552.1	86.96	138	9	4	234	369	416	286	1e-34	147
TCONS_00009812	NONBTAT027256.1	89.57	115	12	0	328	442	609	723	1e-34	147
TCONS_00009812	NONBTAT028861.1	81.25	192	25	4	264	454	148	329	4e-34	145
TCONS_00009812	NONBTAT020376.2	88.14	118	12	2	267	383	120	4	2e-32	139
TCONS_00009812	NONBTAT031019.1	85.61	132	9	6	236	364	137	261	1e-29	130
TCONS_00009812	NONBTAT030877.1	89.11	101	10	1	268	368	2146	2047	5e-28	124
TCONS_00009812	NONBTAT029000.1	83.21	137	11	7	234	368	1551	1425	3e-25	115
TCONS_00009812	NONBTAT028562.1	88.3	94	8	2	267	360	1110	1020	1e-23	110
TCONS_00009812	NONBTAT030474.1	87.37	95	11	1	274	368	2043	1950	5e-23	108
TCONS_00009813	NONBTAT029492.1	84.86	185	23	5	807	990	249	429	4e-45	182
TCONS_00009813	NONBTAT028552.1	86.96	138	9	4	774	909	416	286	1e-34	147
TCONS_00009813	NONBTAT027256.1	89.57	115	12	0	868	982	609	723	1e-34	147
TCONS_00009813	NONBTAT028861.1	81.25	192	25	4	804	994	148	329	5e-34	145
TCONS_00009813	NONBTAT020376.2	88.14	118	12	2	807	923	120	4	2e-32	139
TCONS_00009813	NONBTAT031019.1	85.61	132	9	6	776	904	137	261	1e-29	130
TCONS_00009813	NONBTAT030877.1	89.11	101	10	1	808	908	2146	2047	6e-28	124
TCONS_00009813	NONBTAT029000.1	83.21	137	11	7	774	908	1551	1425	4e-25	115
TCONS_00009813	NONBTAT028562.1	88.3	94	8	2	807	900	1110	1020	2e-23	110
TCONS_00009813	NONBTAT030474.1	87.37	95	11	1	814	908	2043	1950	6e-23	108
TCONS_00007887	NONBTAT026661.2	93.61	219	14	0	4	222	5451	5233	4e-89	327
TCONS_00007887	NONBTAT026661.2	91.48	223	17	2	3	224	8181	7960	2e-82	305
TCONS_00007887	NONBTAT026662.2	93.61	219	14	0	4	222	5451	5233	4e-89	327
TCONS_00007887	NONBTAT026662.2	91.48	223	17	2	3	224	8181	7960	2e-82	305
TCONS_00007887	NONBTAT026662.2	90.41	219	20	1	4	222	20308	20525	6e-77	287
TCONS_00007887	NONBTAT029436.1	89.73	185	19	0	36	220	1	185	6e-62	237
TCONS_00007887	NONBTAT028184.1	91.07	168	14	1	936	1102	629	796	1e-58	226
TCONS_00007887	NONBTAT017651.2	87.77	188	9	2	2	189	174	1	5e-53	207
TCONS_00007887	NONBTAT027450.1	93.02	129	9	0	94	222	1457	1585	2e-47	189
TCONS_00007887	NONBTAT027450.1	92.86	84	6	0	36	119	1796	1713	2e-27	122
TCONS_00007887	NONBTAT028413.1	87.2	164	17	3	937	1096	1904	2067	8e-46	183
TCONS_00007887	NONBTAT029674.1	91.04	134	12	0	89	222	680	813	3e-45	182
TCONS_00007887	NONBTAT028233.1	89.29	140	12	3	937	1073	1037	1176	2e-42	172
TCONS_00007887	NONBTAT027190.1	87.5	152	16	2	936	1084	152	1	2e-42	172
TCONS_00009872	NONBTAT030387.1	87.62	210	24	2	1091	1299	1590	1382	5e-63	243
TCONS_00009872	NONBTAT031146.1	84	200	30	2	1096	1293	492	293	2e-47	191
TCONS_00009872	NONBTAT028049.1	83.51	188	29	2	1093	1278	617	430	2e-42	174
TCONS_00009872	NONBTAT028693.1	83.78	185	26	4	1092	1273	456	639	7e-42	172
TCONS_00009872	NONBTAT030336.1	84.09	176	25	3	1119	1293	509	336	3e-40	167
TCONS_00009872	NONBTAT031082.1	82.68	179	29	2	1093	1270	553	730	2e-37	158
TCONS_00009872	NONBTAT028506.1	82.38	193	22	6	1092	1283	1207	1388	2e-37	158
TCONS_00009872	NONBTAT030525.1	85.91	149	14	6	1152	1297	595	739	9e-36	152
TCONS_00009872	NONBTAT030997.1	83.13	166	27	1	1113	1277	1227	1392	3e-35	150
TCONS_00009872	NONBTAT029427.1	85.92	142	17	3	1091	1230	575	435	1e-34	148
TCONS_00009873	NONBTAT030387.1	87.62	210	24	2	1005	1213	1590	1382	5e-63	243
TCONS_00009873	NONBTAT031146.1	84	200	30	2	1010	1207	492	293	2e-47	191
TCONS_00009873	NONBTAT028049.1	83.51	188	29	2	1007	1192	617	430	2e-42	174
TCONS_00009873	NONBTAT028693.1	83.78	185	26	4	1006	1187	456	639	7e-42	172
TCONS_00009873	NONBTAT030336.1	84.09	176	25	3	1033	1207	509	336	3e-40	167
TCONS_00009873	NONBTAT031082.1	82.68	179	29	2	1007	1184	553	730	2e-37	158
TCONS_00009873	NONBTAT028506.1	82.38	193	22	6	1006	1197	1207	1388	2e-37	158
TCONS_00009873	NONBTAT030525.1	85.91	149	14	6	1066	1211	595	739	9e-36	152
TCONS_00009873	NONBTAT030997.1	83.13	166	27	1	1027	1191	1227	1392	3e-35	150
TCONS_00009873	NONBTAT029427.1	85.92	142	17	3	1005	1144	575	435	1e-34	148
TCONS_00009874	NONBTAT030387.1	87.62	210	24	2	1096	1304	1590	1382	5e-63	243
TCONS_00009874	NONBTAT031146.1	84	200	30	2	1101	1298	492	293	2e-47	191
TCONS_00009874	NONBTAT028049.1	83.51	188	29	2	1098	1283	617	430	2e-42	174
TCONS_00009874	NONBTAT028693.1	83.78	185	26	4	1097	1278	456	639	7e-42	172
TCONS_00009874	NONBTAT030336.1	84.09	176	25	3	1124	1298	509	336	3e-40	167
TCONS_00009874	NONBTAT031082.1	82.68	179	29	2	1098	1275	553	730	2e-37	158
TCONS_00009874	NONBTAT028506.1	82.38	193	22	6	1097	1288	1207	1388	2e-37	158
TCONS_00009874	NONBTAT030525.1	85.91	149	14	6	1157	1302	595	739	9e-36	152
TCONS_00009874	NONBTAT030997.1	83.13	166	27	1	1118	1282	1227	1392	3e-35	150
TCONS_00009874	NONBTAT029427.1	85.92	142	17	3	1096	1235	575	435	1e-34	148
TCONS_00009875	NONBTAT030387.1	87.62	210	24	2	1043	1251	1590	1382	5e-63	243
TCONS_00009875	NONBTAT031146.1	84	200	30	2	1048	1245	492	293	2e-47	191
TCONS_00009875	NONBTAT028049.1	83.51	188	29	2	1045	1230	617	430	2e-42	174
TCONS_00009875	NONBTAT028693.1	83.78	185	26	4	1044	1225	456	639	7e-42	172
TCONS_00009875	NONBTAT030336.1	84.09	176	25	3	1071	1245	509	336	3e-40	167
TCONS_00009875	NONBTAT031082.1	82.68	179	29	2	1045	1222	553	730	2e-37	158
TCONS_00009875	NONBTAT028506.1	82.38	193	22	6	1044	1235	1207	1388	2e-37	158
TCONS_00009875	NONBTAT030525.1	85.91	149	14	6	1104	1249	595	739	9e-36	152
TCONS_00009875	NONBTAT030997.1	83.13	166	27	1	1065	1229	1227	1392	3e-35	150
TCONS_00009875	NONBTAT029427.1	85.92	142	17	3	1043	1182	575	435	1e-34	148
TCONS_00007889	NONBTAT028523.1	86.63	172	18	5	816	986	1135	968	2e-46	185
TCONS_00007889	NONBTAT030387.1	89.76	127	10	2	837	963	1534	1411	2e-38	159
TCONS_00007889	NONBTAT029086.1	92.79	111	6	2	853	963	911	803	2e-38	159
TCONS_00007889	NONBTAT030850.1	87.31	134	15	2	853	986	270	401	3e-36	152
TCONS_00007889	NONBTAT031799.1	89.74	117	11	1	868	984	137	252	3e-35	148
TCONS_00007889	NONBTAT030034.1	90.09	111	10	1	853	963	849	958	2e-33	143
TCONS_00007889	NONBTAT028693.1	88.33	120	12	2	845	963	518	636	2e-33	143
TCONS_00007889	NONBTAT027601.1	83.77	154	22	3	838	990	530	681	2e-33	143
TCONS_00007889	NONBTAT027245.1	90.18	112	7	3	845	954	643	534	2e-33	143
TCONS_00007889	NONBTAT029270.1	88.33	120	10	3	858	976	3164	3280	5e-33	141
TCONS_00007889	NONBTAT029270.1	83.94	137	18	4	844	978	1489	1355	4e-29	128
TCONS_00007890	NONBTAT028523.1	86.63	172	18	5	438	608	1135	968	2e-46	185
TCONS_00007890	NONBTAT030387.1	89.76	127	10	2	459	585	1534	1411	1e-38	159
TCONS_00007890	NONBTAT029086.1	92.79	111	6	2	475	585	911	803	1e-38	159
TCONS_00007890	NONBTAT030850.1	87.31	134	15	2	475	608	270	401	2e-36	152
TCONS_00007890	NONBTAT031799.1	89.74	117	11	1	490	606	137	252	2e-35	148
TCONS_00007890	NONBTAT030034.1	90.09	111	10	1	475	585	849	958	1e-33	143
TCONS_00007890	NONBTAT028693.1	88.33	120	12	2	467	585	518	636	1e-33	143
TCONS_00007890	NONBTAT027601.1	83.77	154	22	3	460	612	530	681	1e-33	143
TCONS_00007890	NONBTAT027245.1	90.18	112	7	3	467	576	643	534	1e-33	143
TCONS_00007890	NONBTAT029270.1	88.33	120	10	3	480	598	3164	3280	4e-33	141
TCONS_00007890	NONBTAT029270.1	83.94	137	18	4	466	600	1489	1355	3e-29	128
TCONS_00007891	NONBTAT028523.1	86.63	172	18	5	645	815	1135	968	2e-46	185
TCONS_00007891	NONBTAT030387.1	89.76	127	10	2	666	792	1534	1411	1e-38	159
TCONS_00007891	NONBTAT029086.1	92.79	111	6	2	682	792	911	803	1e-38	159
TCONS_00007891	NONBTAT030850.1	87.31	134	15	2	682	815	270	401	2e-36	152
TCONS_00007891	NONBTAT031799.1	89.74	117	11	1	697	813	137	252	3e-35	148
TCONS_00007891	NONBTAT030034.1	90.09	111	10	1	682	792	849	958	1e-33	143
TCONS_00007891	NONBTAT028693.1	88.33	120	12	2	674	792	518	636	1e-33	143
TCONS_00007891	NONBTAT027601.1	83.77	154	22	3	667	819	530	681	1e-33	143
TCONS_00007891	NONBTAT027245.1	90.18	112	7	3	674	783	643	534	1e-33	143
TCONS_00007891	NONBTAT029270.1	88.33	120	10	3	687	805	3164	3280	5e-33	141
TCONS_00007891	NONBTAT029270.1	83.94	137	18	4	673	807	1489	1355	4e-29	128
TCONS_00007892	NONBTAT028523.1	86.63	172	18	5	438	608	1135	968	2e-46	185
TCONS_00007892	NONBTAT030387.1	89.76	127	10	2	459	585	1534	1411	1e-38	159
TCONS_00007892	NONBTAT029086.1	92.79	111	6	2	475	585	911	803	1e-38	159
TCONS_00007892	NONBTAT030850.1	87.31	134	15	2	475	608	270	401	2e-36	152
TCONS_00007892	NONBTAT031799.1	89.74	117	11	1	490	606	137	252	2e-35	148
TCONS_00007892	NONBTAT030034.1	90.09	111	10	1	475	585	849	958	1e-33	143
TCONS_00007892	NONBTAT028693.1	88.33	120	12	2	467	585	518	636	1e-33	143
TCONS_00007892	NONBTAT027601.1	83.77	154	22	3	460	612	530	681	1e-33	143
TCONS_00007892	NONBTAT027245.1	90.18	112	7	3	467	576	643	534	1e-33	143
TCONS_00007892	NONBTAT029270.1	88.33	120	10	3	480	598	3164	3280	4e-33	141
TCONS_00007892	NONBTAT029270.1	83.94	137	18	4	466	600	1489	1355	3e-29	128
TCONS_00007894	NONBTAT029871.1	76.01	271	53	9	1275	1542	1448	1709	2e-29	130
TCONS_00007894	NONBTAT031762.1	83.7	135	19	2	1408	1542	351	482	7e-28	124
TCONS_00007894	NONBTAT028973.1	79.56	137	25	1	1406	1542	1995	1862	6e-19	95.3
TCONS_00007894	NONBTAT027525.1	84.15	82	10	1	1458	1539	608	530	2e-13	76.8
TCONS_00007894	NONBTAT031488.1	93.75	48	0	3	1505	1549	66	113	4e-11	69.4
TCONS_00007894	NONBTAT031455.1	76.64	137	25	4	1408	1542	871	1002	4e-11	69.4
TCONS_00007894	NONBTAT027615.1	87.1	62	5	2	1481	1542	1824	1766	1e-10	67.6
TCONS_00007894	NONBTAT030588.1	91.67	48	3	1	1501	1547	332	379	5e-10	65.8
TCONS_00007894	NONBTAT028879.1	100	34	0	0	1500	1533	488	521	2e-09	63.9
TCONS_00007894	NONBTAT027166.1	94.74	38	2	0	1505	1542	40	77	2e-08	60.2
TCONS_00007895	NONBTAT029871.1	76.01	271	53	9	1114	1381	1448	1709	1e-29	130
TCONS_00007895	NONBTAT031762.1	83.7	135	19	2	1247	1381	351	482	7e-28	124
TCONS_00007895	NONBTAT028973.1	79.56	137	25	1	1245	1381	1995	1862	5e-19	95.3
TCONS_00007895	NONBTAT027525.1	84.15	82	10	1	1297	1378	608	530	2e-13	76.8
TCONS_00007895	NONBTAT031488.1	93.75	48	0	3	1344	1388	66	113	3e-11	69.4
TCONS_00007895	NONBTAT031455.1	76.64	137	25	4	1247	1381	871	1002	3e-11	69.4
TCONS_00007895	NONBTAT027615.1	87.1	62	5	2	1320	1381	1824	1766	1e-10	67.6
TCONS_00007895	NONBTAT030588.1	91.67	48	3	1	1340	1386	332	379	4e-10	65.8
TCONS_00007895	NONBTAT028879.1	100	34	0	0	1339	1372	488	521	2e-09	63.9
TCONS_00007895	NONBTAT027166.1	94.74	38	2	0	1344	1381	40	77	2e-08	60.2
TCONS_00007896	NONBTAT029871.1	76.01	271	53	9	1298	1565	1448	1709	2e-29	130
TCONS_00007896	NONBTAT031762.1	83.7	135	19	2	1431	1565	351	482	8e-28	124
TCONS_00007896	NONBTAT028973.1	79.56	137	25	1	1429	1565	1995	1862	6e-19	95.3
TCONS_00007896	NONBTAT027525.1	84.15	82	10	1	1481	1562	608	530	2e-13	76.8
TCONS_00007896	NONBTAT031488.1	93.75	48	0	3	1528	1572	66	113	4e-11	69.4
TCONS_00007896	NONBTAT031455.1	76.64	137	25	4	1431	1565	871	1002	4e-11	69.4
TCONS_00007896	NONBTAT027615.1	87.1	62	5	2	1504	1565	1824	1766	1e-10	67.6
TCONS_00007896	NONBTAT030588.1	91.67	48	3	1	1524	1570	332	379	5e-10	65.8
TCONS_00007896	NONBTAT028879.1	100	34	0	0	1523	1556	488	521	2e-09	63.9
TCONS_00007896	NONBTAT027166.1	94.74	38	2	0	1528	1565	40	77	2e-08	60.2
TCONS_00007898	NONBTAT028262.1	86.57	134	17	1	120	252	240	107	2e-34	147
TCONS_00007898	NONBTAT029871.1	76.01	271	53	9	1663	1930	1448	1709	2e-29	130
TCONS_00007898	NONBTAT027346.1	87.72	114	10	3	129	239	115	3	2e-29	130
TCONS_00007898	NONBTAT029432.1	88.46	104	12	0	129	232	616	719	2e-28	126
TCONS_00007898	NONBTAT031762.1	83.7	135	19	2	1796	1930	351	482	9e-28	124
TCONS_00007898	NONBTAT027687.1	89.58	96	8	2	136	230	858	764	1e-26	121
TCONS_00007898	NONBTAT030305.1	84.43	122	18	1	131	252	339	459	4e-26	119
TCONS_00007898	NONBTAT029985.1	89.16	83	9	0	170	252	819	737	1e-21	104
TCONS_00007898	NONBTAT015927.2	86.46	96	11	2	137	232	1741	1648	1e-21	104
TCONS_00007898	NONBTAT030896.1	83.18	107	14	4	151	253	279	385	7e-19	95.3
TCONS_00009974	NONBTAT003440.2	100	677	0	0	1	677	117	793	0	1251
TCONS_00010034	NONBTAT031498.1	84.69	196	22	4	1349	1541	1451	1261	4e-47	189
TCONS_00010034	NONBTAT027906.1	83.03	218	28	8	1345	1555	475	260	4e-47	189
TCONS_00010034	NONBTAT027779.1	84.1	195	26	4	1351	1541	637	830	2e-45	183
TCONS_00010034	NONBTAT028919.1	89.29	140	14	1	1402	1540	527	388	1e-42	174
TCONS_00010034	NONBTAT031680.1	81.64	207	36	2	1348	1552	115	321	2e-41	171
TCONS_00010034	NONBTAT031319.1	82.65	196	30	3	1349	1541	54	248	2e-41	171
TCONS_00010034	NONBTAT031319.1	85.14	74	11	0	2185	2258	248	175	3e-13	76.8
TCONS_00010034	NONBTAT028312.1	81.69	213	30	5	1349	1552	885	1097	6e-41	169
TCONS_00010034	NONBTAT028314.1	88.03	142	13	3	1402	1540	483	343	7e-40	165
TCONS_00010034	NONBTAT031293.1	82.81	192	24	8	1349	1533	861	672	3e-39	163
TCONS_00010034	NONBTAT030422.1	85.19	162	19	3	1349	1505	926	1087	9e-39	161
TCONS_00010035	NONBTAT031498.1	84.69	196	22	4	1667	1859	1451	1261	5e-47	189
TCONS_00010035	NONBTAT027906.1	83.03	218	28	8	1663	1873	475	260	5e-47	189
TCONS_00010035	NONBTAT027779.1	84.1	195	26	4	1669	1859	637	830	2e-45	183
TCONS_00010035	NONBTAT028919.1	89.29	140	14	1	1720	1858	527	388	1e-42	174
TCONS_00010035	NONBTAT031680.1	81.64	207	36	2	1666	1870	115	321	2e-41	171
TCONS_00010035	NONBTAT031319.1	82.65	196	30	3	1667	1859	54	248	2e-41	171
TCONS_00010035	NONBTAT031319.1	85.14	74	11	0	2503	2576	248	175	4e-13	76.8
TCONS_00010035	NONBTAT028312.1	81.69	213	30	5	1667	1870	885	1097	6e-41	169
TCONS_00010035	NONBTAT028314.1	88.03	142	13	3	1720	1858	483	343	8e-40	165
TCONS_00010035	NONBTAT031293.1	82.81	192	24	8	1667	1851	861	672	3e-39	163
TCONS_00010035	NONBTAT030422.1	85.19	162	19	3	1667	1823	926	1087	1e-38	161
TCONS_00010036	NONBTAT031498.1	84.69	196	22	4	1758	1950	1451	1261	5e-47	189
TCONS_00010036	NONBTAT027906.1	83.03	218	28	8	1754	1964	475	260	5e-47	189
TCONS_00010036	NONBTAT027779.1	84.1	195	26	4	1760	1950	637	830	2e-45	183
TCONS_00010036	NONBTAT028919.1	89.29	140	14	1	1811	1949	527	388	1e-42	174
TCONS_00010036	NONBTAT031680.1	81.64	207	36	2	1757	1961	115	321	2e-41	171
TCONS_00010036	NONBTAT031319.1	82.65	196	30	3	1758	1950	54	248	2e-41	171
TCONS_00010036	NONBTAT031319.1	85.14	74	11	0	2594	2667	248	175	4e-13	76.8
TCONS_00010036	NONBTAT028312.1	81.69	213	30	5	1758	1961	885	1097	6e-41	169
TCONS_00010036	NONBTAT028314.1	88.03	142	13	3	1811	1949	483	343	8e-40	165
TCONS_00010036	NONBTAT031293.1	82.81	192	24	8	1758	1942	861	672	3e-39	163
TCONS_00010036	NONBTAT030422.1	85.19	162	19	3	1758	1914	926	1087	1e-38	161
TCONS_00010037	NONBTAT031498.1	84.69	196	22	4	1628	1820	1451	1261	5e-47	189
TCONS_00010037	NONBTAT027906.1	83.03	218	28	8	1624	1834	475	260	5e-47	189
TCONS_00010037	NONBTAT027779.1	84.1	195	26	4	1630	1820	637	830	2e-45	183
TCONS_00010037	NONBTAT028919.1	89.29	140	14	1	1681	1819	527	388	1e-42	174
TCONS_00010037	NONBTAT031680.1	81.64	207	36	2	1627	1831	115	321	2e-41	171
TCONS_00010037	NONBTAT031319.1	82.65	196	30	3	1628	1820	54	248	2e-41	171
TCONS_00010037	NONBTAT031319.1	85.14	74	11	0	2464	2537	248	175	4e-13	76.8
TCONS_00010037	NONBTAT028312.1	81.69	213	30	5	1628	1831	885	1097	6e-41	169
TCONS_00010037	NONBTAT028314.1	88.03	142	13	3	1681	1819	483	343	8e-40	165
TCONS_00010037	NONBTAT031293.1	82.81	192	24	8	1628	1812	861	672	3e-39	163
TCONS_00010037	NONBTAT030422.1	85.19	162	19	3	1628	1784	926	1087	1e-38	161
TCONS_00010038	NONBTAT031498.1	84.69	196	22	4	1537	1729	1451	1261	4e-47	189
TCONS_00010038	NONBTAT027906.1	83.03	218	28	8	1533	1743	475	260	4e-47	189
TCONS_00010038	NONBTAT027779.1	84.1	195	26	4	1539	1729	637	830	2e-45	183
TCONS_00010038	NONBTAT028919.1	89.29	140	14	1	1590	1728	527	388	1e-42	174
TCONS_00010038	NONBTAT031680.1	81.64	207	36	2	1536	1740	115	321	2e-41	171
TCONS_00010038	NONBTAT031319.1	82.65	196	30	3	1537	1729	54	248	2e-41	171
TCONS_00010038	NONBTAT031319.1	85.14	74	11	0	2373	2446	248	175	4e-13	76.8
TCONS_00010038	NONBTAT028312.1	81.69	213	30	5	1537	1740	885	1097	6e-41	169
TCONS_00010038	NONBTAT028314.1	88.03	142	13	3	1590	1728	483	343	8e-40	165
TCONS_00010038	NONBTAT031293.1	82.81	192	24	8	1537	1721	861	672	3e-39	163
TCONS_00010038	NONBTAT030422.1	85.19	162	19	3	1537	1693	926	1087	1e-38	161
TCONS_00010070	NONBTAT031655.1	94.91	275	8	1	882	1156	715	983	1e-118	425
TCONS_00010070	NONBTAT030845.1	90.32	62	5	1	798	859	102	42	1e-14	80.5
TCONS_00008122	NONBTAT026662.2	92.53	281	20	1	109	389	10317	10038	7e-111	401
TCONS_00008122	NONBTAT026662.2	88.89	270	30	0	109	378	18201	17932	3e-90	333
TCONS_00008122	NONBTAT026662.2	85.98	271	38	0	109	379	21929	21659	2e-77	291
TCONS_00008122	NONBTAT030770.1	90.33	269	26	0	109	377	18	286	2e-96	353
TCONS_00008122	NONBTAT031851.1	89.37	254	23	2	129	382	1162	913	3e-85	316
TCONS_00008122	NONBTAT030305.1	90.71	226	21	0	149	374	909	684	8e-81	302
TCONS_00008122	NONBTAT030683.1	90.22	225	22	0	159	383	1	225	1e-78	294
TCONS_00008122	NONBTAT027937.1	92.65	204	15	0	180	383	1434	1231	1e-78	294
TCONS_00008122	NONBTAT027936.1	92.65	204	15	0	180	383	925	722	1e-78	294
TCONS_00008122	NONBTAT029500.1	92.27	207	13	2	177	383	447	244	2e-77	291
TCONS_00008122	NONBTAT028514.1	90.86	186	16	1	200	385	648	464	1e-64	248
TCONS_00008122	NONBTAT031397.1	90	190	19	0	194	383	920	731	4e-64	246
TCONS_00008123	NONBTAT026662.2	92.53	281	20	1	109	389	10317	10038	2e-111	401
TCONS_00008123	NONBTAT026662.2	88.89	270	30	0	109	378	18201	17932	7e-91	333
TCONS_00008123	NONBTAT026662.2	85.98	271	38	0	109	379	21929	21659	4e-78	291
TCONS_00008123	NONBTAT030770.1	90.33	269	26	0	109	377	18	286	5e-97	353
TCONS_00008123	NONBTAT031851.1	89.37	254	23	2	129	382	1162	913	7e-86	316
TCONS_00008123	NONBTAT030305.1	90.71	226	21	0	149	374	909	684	2e-81	302
TCONS_00008123	NONBTAT030683.1	90.22	225	22	0	159	383	1	225	3e-79	294
TCONS_00008123	NONBTAT027937.1	92.65	204	15	0	180	383	1434	1231	3e-79	294
TCONS_00008123	NONBTAT027936.1	92.65	204	15	0	180	383	925	722	3e-79	294
TCONS_00008123	NONBTAT029500.1	92.27	207	13	2	177	383	447	244	4e-78	291
TCONS_00008123	NONBTAT028514.1	90.86	186	16	1	200	385	648	464	2e-65	248
TCONS_00008123	NONBTAT031397.1	90	190	19	0	194	383	920	731	9e-65	246
TCONS_00008131	NONBTAT029034.1	85.16	128	18	1	704	830	1197	1324	1e-29	130
TCONS_00008131	NONBTAT030700.1	82.81	128	22	0	704	831	617	744	3e-25	115
TCONS_00008131	NONBTAT029925.1	81.95	133	16	7	703	831	4240	4112	2e-22	106
TCONS_00008131	NONBTAT029924.1	81.95	133	16	7	703	831	2027	1899	2e-22	106
TCONS_00008131	NONBTAT030739.1	86.81	91	11	1	742	831	1178	1088	8e-21	100
TCONS_00008131	NONBTAT028523.1	80	135	23	3	696	828	4542	4410	1e-19	97.1
TCONS_00008131	NONBTAT027706.1	83.84	99	14	2	731	828	1114	1017	1e-18	93.5
TCONS_00008131	NONBTAT028936.1	82.14	112	15	2	725	831	109	220	5e-18	91.6
TCONS_00008131	NONBTAT030830.1	78.46	130	19	3	703	831	1005	884	1e-13	76.8
TCONS_00008131	NONBTAT031435.1	81.91	94	12	2	743	831	156	63	5e-13	75
TCONS_00008147	NONBTAT026662.2	89.65	802	72	6	341	1138	21663	22457	0	1011
TCONS_00008147	NONBTAT026662.2	90.62	533	49	1	341	872	17935	18467	0	706
TCONS_00008147	NONBTAT026662.2	88.94	398	43	1	341	737	10051	10448	4e-138	490
TCONS_00008147	NONBTAT030780.1	81.89	497	88	2	346	841	1449	1944	2e-116	418
TCONS_00008147	NONBTAT031606.1	87.83	345	36	2	701	1045	1	339	6e-111	399
TCONS_00008147	NONBTAT029674.1	86.02	372	44	3	768	1138	6	370	1e-108	392
TCONS_00008147	NONBTAT028323.1	88.82	313	27	4	803	1114	1	306	3e-104	377
TCONS_00008147	NONBTAT027223.1	91.82	269	21	1	870	1138	2	269	4e-103	374
TCONS_00008147	NONBTAT027663.1	90.98	266	17	4	668	932	1	260	2e-96	351
TCONS_00008147	NONBTAT028058.1	87.63	299	33	3	840	1138	19	313	3e-94	344
TCONS_00008147	NONBTAT027157.1	87.33	292	33	1	714	1005	1	288	2e-90	331
TCONS_00008147	NONBTAT029173.1	92.17	230	18	0	909	1138	1	230	1e-88	326
TCONS_00010116	NONBTAT029578.1	88.75	160	16	2	727	884	1600	1759	9e-49	195
TCONS_00010116	NONBTAT029578.1	92.86	70	5	0	1	70	2575	2506	6e-21	102
TCONS_00010116	NONBTAT031217.1	82.63	213	31	4	305	516	1183	1390	2e-45	183
TCONS_00010116	NONBTAT029427.1	91.73	133	10	1	726	857	559	427	2e-45	183
TCONS_00010116	NONBTAT027728.1	92.25	129	9	1	726	853	322	194	7e-45	182
TCONS_00010116	NONBTAT031146.1	84.36	179	25	3	330	506	470	293	4e-42	172
TCONS_00010116	NONBTAT027236.1	91.94	124	9	1	726	848	634	511	4e-42	172
TCONS_00010116	NONBTAT005334.2	92.37	118	7	2	735	850	833	716	2e-40	167
TCONS_00010116	NONBTAT031640.1	89.15	129	13	1	726	853	240	112	3e-38	159
TCONS_00010116	NONBTAT030632.1	89.15	129	13	1	726	853	334	206	3e-38	159
TCONS_00010116	NONBTAT029181.1	89.15	129	13	1	726	853	1171	1043	3e-38	159
TCONS_00010116	NONBTAT029181.1	95.83	72	3	0	1	72	1546	1475	2e-25	117
TCONS_00010118	NONBTAT027597.1	100	657	0	0	17	673	1	657	0	1214
TCONS_00010118	NONBTAT027450.1	98.1	105	2	0	640	744	1584	1480	5e-46	183
TCONS_00010118	NONBTAT026662.2	96.19	105	4	0	640	744	20524	20420	1e-42	172
TCONS_00010118	NONBTAT026662.2	94.29	105	6	0	640	744	5234	5338	2e-39	161
TCONS_00010118	NONBTAT025364.2	97.06	102	3	0	640	741	807	706	1e-42	172
TCONS_00010118	NONBTAT013580.2	95.24	105	5	0	640	744	169	273	5e-41	167
TCONS_00010118	NONBTAT030852.1	95.15	103	5	0	642	744	900	798	6e-40	163
TCONS_00010118	NONBTAT031015.1	94.29	105	6	0	640	744	1121	1017	2e-39	161
TCONS_00010118	NONBTAT029053.1	94.29	105	6	0	640	744	2984	2880	2e-39	161
TCONS_00010118	NONBTAT028315.1	94.29	105	6	0	640	744	809	705	2e-39	161
TCONS_00010118	NONBTAT026661.2	94.29	105	6	0	640	744	5234	5338	2e-39	161
TCONS_00008164	NONBTAT028786.1	96.3	81	3	0	2538	2618	143	63	2e-30	134
TCONS_00008164	NONBTAT030589.1	95.06	81	4	0	2538	2618	128	48	8e-29	128
TCONS_00008164	NONBTAT029501.1	95.06	81	4	0	2538	2618	223	143	8e-29	128
TCONS_00008164	NONBTAT029967.1	94.94	79	4	0	2540	2618	287	209	1e-27	124
TCONS_00008164	NONBTAT029173.1	94.94	79	4	0	2540	2618	260	182	1e-27	124
TCONS_00008164	NONBTAT027717.1	92.41	79	6	0	2540	2618	263	185	2e-24	113
TCONS_00008164	NONBTAT028491.1	92.41	79	5	1	2540	2618	147	70	8e-24	111
TCONS_00008164	NONBTAT026662.2	91.25	80	6	1	2540	2618	22487	22408	1e-22	108
TCONS_00008164	NONBTAT029145.1	96.83	63	2	0	2556	2618	167	105	4e-22	106
TCONS_00008164	NONBTAT027792.1	90	80	8	0	2539	2618	259	180	1e-21	104
TCONS_00010148	NONBTAT026661.2	93.31	269	15	2	5193	5461	7968	8233	2e-108	394
TCONS_00010148	NONBTAT026661.2	91.82	269	19	2	5193	5460	5236	5502	7e-102	372
TCONS_00010148	NONBTAT026662.2	93.31	269	15	2	5193	5461	7968	8233	2e-108	394
TCONS_00010148	NONBTAT026662.2	91.82	269	19	2	5193	5460	5236	5502	7e-102	372
TCONS_00010148	NONBTAT026662.2	91.15	260	22	1	5193	5452	20522	20264	9e-96	351
TCONS_00010148	NONBTAT017651.2	89.12	239	12	2	5223	5461	1	225	1e-75	285
TCONS_00010148	NONBTAT029436.1	90.76	184	17	0	5193	5376	184	1	5e-64	246
TCONS_00010148	NONBTAT029418.1	85.96	228	27	3	4257	4479	588	361	8e-62	239
TCONS_00010148	NONBTAT027860.1	92	150	10	2	5318	5467	22	169	6e-53	209
TCONS_00010148	NONBTAT028353.1	84.43	212	32	1	4247	4457	329	118	2e-52	207
TCONS_00010148	NONBTAT030387.1	84.21	209	29	4	4726	4933	1382	1587	4e-50	200
TCONS_00010148	NONBTAT030387.1	85.16	128	17	2	1787	1913	1450	1576	5e-29	130
TCONS_00010148	NONBTAT030387.1	85.32	109	15	1	5213	5321	1398	1505	2e-23	111
TCONS_00010148	NONBTAT030387.1	95.12	41	2	0	4441	4481	670	710	1e-09	65.8
TCONS_00010148	NONBTAT027450.1	94.44	126	7	0	5193	5318	1582	1457	2e-48	195
TCONS_00010148	NONBTAT027450.1	92.86	84	6	0	5293	5376	1713	1796	8e-27	122
TCONS_00010148	NONBTAT029674.1	93.75	128	8	0	5193	5320	810	683	6e-48	193
TCONS_00008171	NONBTAT028786.1	96.3	81	3	0	2605	2685	143	63	2e-30	134
TCONS_00008171	NONBTAT030589.1	95.06	81	4	0	2605	2685	128	48	8e-29	128
TCONS_00008171	NONBTAT029501.1	95.06	81	4	0	2605	2685	223	143	8e-29	128
TCONS_00008171	NONBTAT029967.1	94.94	79	4	0	2607	2685	287	209	1e-27	124
TCONS_00008171	NONBTAT029173.1	94.94	79	4	0	2607	2685	260	182	1e-27	124
TCONS_00008171	NONBTAT027717.1	92.41	79	6	0	2607	2685	263	185	2e-24	113
TCONS_00008171	NONBTAT028491.1	92.41	79	5	1	2607	2685	147	70	8e-24	111
TCONS_00008171	NONBTAT026662.2	91.25	80	6	1	2607	2685	22487	22408	1e-22	108
TCONS_00008171	NONBTAT029145.1	96.83	63	2	0	2623	2685	167	105	4e-22	106
TCONS_00008171	NONBTAT027792.1	90	80	8	0	2606	2685	259	180	1e-21	104
TCONS_00008247	NONBTAT027190.1	92.36	144	10	1	513	655	7	150	4e-52	204
TCONS_00008247	NONBTAT028233.1	92.09	139	10	1	518	655	1176	1038	3e-49	195
TCONS_00008247	NONBTAT023866.2	89.29	140	14	1	512	650	1087	948	3e-43	174
TCONS_00008247	NONBTAT031330.1	87.5	144	13	4	513	655	751	890	3e-39	161
TCONS_00008247	NONBTAT029243.1	87.77	139	13	3	512	649	660	525	9e-39	159
TCONS_00008247	NONBTAT028125.1	88.46	130	14	1	527	655	571	700	1e-37	156
TCONS_00008247	NONBTAT030609.1	86.96	138	15	3	521	656	1147	1283	2e-36	152
TCONS_00008247	NONBTAT031233.1	90.74	108	9	1	545	651	1634	1527	1e-33	143
TCONS_00008247	NONBTAT028168.1	87.39	119	14	1	538	655	1	119	2e-31	135
TCONS_00008247	NONBTAT030035.1	85.61	132	14	4	518	647	840	712	6e-31	134
TCONS_00010298	NONBTAT003666.2	100	247	0	0	521	767	176	422	7e-128	457
TCONS_00010298	NONBTAT029020.1	81.77	181	30	2	1424	1604	1084	907	5e-35	148
TCONS_00010298	NONBTAT029956.1	100	78	0	0	1	78	106	29	7e-34	145
TCONS_00010298	NONBTAT029827.1	86.47	133	16	2	1158	1290	1400	1530	7e-34	145
TCONS_00010298	NONBTAT028691.1	83.54	158	23	3	1403	1558	731	575	7e-34	145
TCONS_00010298	NONBTAT030235.1	98.72	78	1	0	1	78	902	825	3e-32	139
TCONS_00010298	NONBTAT028514.1	98.72	78	1	0	1	78	547	470	3e-32	139
TCONS_00010298	NONBTAT028658.1	83.56	146	22	2	1413	1557	965	821	4e-31	135
TCONS_00010298	NONBTAT029831.1	85.61	132	14	4	1158	1289	673	799	1e-30	134
TCONS_00010298	NONBTAT029307.1	97.44	78	2	0	1	78	1070	993	1e-30	134
TCONS_00010299	NONBTAT003669.2	100	207	0	0	189	395	1	207	2e-105	383
TCONS_00010299	NONBTAT029020.1	81.77	181	30	2	2134	2314	1084	907	7e-35	148
TCONS_00010299	NONBTAT029827.1	86.47	133	16	2	1868	2000	1400	1530	9e-34	145
TCONS_00010299	NONBTAT028691.1	83.54	158	23	3	2113	2268	731	575	9e-34	145
TCONS_00010299	NONBTAT028658.1	83.56	146	22	2	2123	2267	965	821	5e-31	135
TCONS_00010299	NONBTAT029831.1	85.61	132	14	4	1868	1999	673	799	2e-30	134
TCONS_00010299	NONBTAT029651.1	86.49	111	11	3	1885	1994	1503	1610	5e-26	119
TCONS_00010299	NONBTAT028118.1	84.62	117	16	2	1885	2000	111	226	7e-25	115
TCONS_00010299	NONBTAT031019.1	84.82	112	15	2	1885	1995	150	260	9e-24	111
TCONS_00010299	NONBTAT030113.1	84.48	116	14	4	1881	1994	2665	2552	9e-24	111
TCONS_00010300	NONBTAT003669.2	100	207	0	0	194	400	1	207	2e-105	383
TCONS_00010300	NONBTAT029020.1	81.77	181	30	2	2030	2210	1084	907	6e-35	148
TCONS_00010300	NONBTAT029827.1	86.47	133	16	2	1764	1896	1400	1530	8e-34	145
TCONS_00010300	NONBTAT028691.1	83.54	158	23	3	2009	2164	731	575	8e-34	145
TCONS_00010300	NONBTAT028658.1	83.56	146	22	2	2019	2163	965	821	5e-31	135
TCONS_00010300	NONBTAT029831.1	85.61	132	14	4	1764	1895	673	799	2e-30	134
TCONS_00010300	NONBTAT029651.1	86.49	111	11	3	1781	1890	1503	1610	5e-26	119
TCONS_00010300	NONBTAT028118.1	84.62	117	16	2	1781	1896	111	226	7e-25	115
TCONS_00010300	NONBTAT031019.1	84.82	112	15	2	1781	1891	150	260	8e-24	111
TCONS_00010300	NONBTAT030113.1	84.48	116	14	4	1777	1890	2665	2552	8e-24	111
TCONS_00010303	NONBTAT003666.2	100	249	0	0	1899	2147	174	422	9e-129	460
TCONS_00010303	NONBTAT003669.2	100	207	0	0	531	737	1	207	2e-105	383
TCONS_00010303	NONBTAT029020.1	81.77	181	30	2	2804	2984	1084	907	8e-35	148
TCONS_00010303	NONBTAT029827.1	86.47	133	16	2	2538	2670	1400	1530	1e-33	145
TCONS_00010303	NONBTAT028691.1	83.54	158	23	3	2783	2938	731	575	1e-33	145
TCONS_00010303	NONBTAT028658.1	83.56	146	22	2	2793	2937	965	821	6e-31	135
TCONS_00010303	NONBTAT029831.1	85.61	132	14	4	2538	2669	673	799	2e-30	134
TCONS_00010303	NONBTAT029651.1	86.49	111	11	3	2555	2664	1503	1610	6e-26	119
TCONS_00010303	NONBTAT028118.1	84.62	117	16	2	2555	2670	111	226	8e-25	115
TCONS_00010303	NONBTAT031019.1	84.82	112	15	2	2555	2665	150	260	1e-23	111
TCONS_00010308	NONBTAT026662.2	87.08	542	66	4	1138	1676	17932	18472	6e-174	610
TCONS_00010308	NONBTAT026662.2	92.39	276	19	1	1777	2052	8235	7962	2e-108	392
TCONS_00010308	NONBTAT026662.2	84.3	395	59	1	1140	1531	10050	10444	1e-105	383
TCONS_00010308	NONBTAT026662.2	91.24	274	20	3	1780	2051	5502	5231	1e-101	370
TCONS_00010308	NONBTAT026662.2	89.78	274	26	2	1777	2049	20253	20525	1e-95	350
TCONS_00010308	NONBTAT026662.2	93.64	110	7	0	1778	1887	10604	10495	5e-40	165
TCONS_00010308	NONBTAT026662.2	97.22	72	2	0	1	72	18003	17932	3e-27	122
TCONS_00010308	NONBTAT030780.1	83.47	502	76	6	1147	1644	1450	1948	6e-129	460
TCONS_00010308	NONBTAT026661.2	92.39	276	19	1	1777	2052	8235	7962	2e-108	392
TCONS_00010308	NONBTAT026661.2	91.24	274	20	3	1780	2051	5502	5231	1e-101	370
TCONS_00010308	NONBTAT003666.2	100	211	0	0	405	615	212	422	8e-108	390
TCONS_00010308	NONBTAT031363.1	82.51	406	58	8	1170	1565	328	730	7e-94	344
TCONS_00010308	NONBTAT030728.1	81.82	352	49	8	1147	1498	2814	3150	5e-75	281
TCONS_00010308	NONBTAT023746.2	84.83	290	29	9	1201	1486	268	546	7e-74	278
TCONS_00010308	NONBTAT029436.1	91.89	185	14	1	1864	2047	1	185	9e-68	257
TCONS_00010308	NONBTAT028992.1	84.67	261	29	9	1439	1693	1	256	1e-65	250
TCONS_00010308	NONBTAT031256.1	89.78	186	18	1	1495	1680	1	185	1e-61	237
TCONS_00010309	NONBTAT026662.2	87.08	542	66	4	1752	2290	17932	18472	7e-174	610
TCONS_00010309	NONBTAT026662.2	92.39	276	19	1	2391	2666	8235	7962	3e-108	392
TCONS_00010309	NONBTAT026662.2	84.3	395	59	1	1754	2145	10050	10444	2e-105	383
TCONS_00010309	NONBTAT026662.2	91.24	274	20	3	2394	2665	5502	5231	1e-101	370
TCONS_00010309	NONBTAT026662.2	89.78	274	26	2	2391	2663	20253	20525	2e-95	350
TCONS_00010309	NONBTAT026662.2	93.64	110	7	0	2392	2501	10604	10495	7e-40	165
TCONS_00010309	NONBTAT030780.1	83.47	502	76	6	1761	2258	1450	1948	8e-129	460
TCONS_00010309	NONBTAT026661.2	92.39	276	19	1	2391	2666	8235	7962	3e-108	392
TCONS_00010309	NONBTAT026661.2	91.24	274	20	3	2394	2665	5502	5231	1e-101	370
TCONS_00010309	NONBTAT003666.2	100	210	0	0	1020	1229	213	422	4e-107	388
TCONS_00010309	NONBTAT031363.1	82.51	406	58	8	1784	2179	328	730	8e-94	344
TCONS_00010309	NONBTAT030728.1	81.82	352	49	8	1761	2112	2814	3150	6e-75	281
TCONS_00010309	NONBTAT023746.2	84.83	290	29	9	1815	2100	268	546	8e-74	278
TCONS_00010309	NONBTAT029436.1	91.89	185	14	1	2478	2661	1	185	1e-67	257
TCONS_00010309	NONBTAT028992.1	84.67	261	29	9	2053	2307	1	256	2e-65	250
TCONS_00010309	NONBTAT031256.1	89.78	186	18	1	2109	2294	1	185	1e-61	237
TCONS_00010310	NONBTAT030804.1	86.52	89	11	1	714	802	307	220	1e-19	97.1
TCONS_00010310	NONBTAT030609.1	83.67	98	13	2	689	786	2687	2781	2e-17	89.8
TCONS_00010310	NONBTAT030738.1	81.11	90	15	2	714	802	712	624	7e-12	71.3
TCONS_00010310	NONBTAT027330.1	100	33	0	0	714	746	254	286	4e-09	62.1
TCONS_00010318	NONBTAT029270.1	83.5	200	25	4	1425	1624	3098	3289	1e-44	180
TCONS_00010318	NONBTAT030979.1	81.86	215	31	4	1419	1631	4039	4247	7e-43	174
TCONS_00010318	NONBTAT005778.2	82.35	187	24	4	1424	1608	9	188	9e-37	154
TCONS_00010318	NONBTAT028919.1	80.29	208	31	7	1419	1624	580	381	4e-35	148
TCONS_00010318	NONBTAT030482.1	88.52	122	11	3	1497	1617	1170	1051	5e-34	145
TCONS_00010318	NONBTAT029890.1	88.33	120	12	2	1498	1616	432	550	2e-33	143
TCONS_00010318	NONBTAT029651.1	85.93	135	16	3	1498	1631	794	926	7e-33	141
TCONS_00010318	NONBTAT029651.1	86.79	106	10	4	1520	1624	1605	1503	4e-25	115
TCONS_00010318	NONBTAT028314.1	85.71	133	19	0	1498	1630	462	330	7e-33	141
TCONS_00010318	NONBTAT029069.1	85.19	135	18	2	1498	1631	676	543	9e-32	137
TCONS_00010318	NONBTAT029870.1	85.94	128	14	4	1498	1624	1067	943	1e-30	134
TCONS_00008349	NONBTAT029719.1	91.38	58	5	0	280	337	1668	1611	3e-15	80.5
TCONS_00008350	NONBTAT029719.1	91.38	58	5	0	591	648	1668	1611	5e-15	80.5
TCONS_00008351	NONBTAT029719.1	91.38	58	5	0	541	598	1668	1611	5e-15	80.5
TCONS_00010434	NONBTAT026662.2	90.36	384	37	0	503	886	10426	10043	3e-142	505
TCONS_00010434	NONBTAT026662.2	89.2	389	42	0	495	883	18318	17930	1e-136	486
TCONS_00010434	NONBTAT026662.2	87.6	387	48	0	495	881	22046	21660	1e-125	449
TCONS_00010434	NONBTAT030770.1	88.81	286	32	0	595	880	1	286	4e-96	351
TCONS_00010434	NONBTAT030683.1	91.96	224	18	0	664	887	3	226	5e-85	315
TCONS_00010434	NONBTAT030305.1	91.48	223	19	0	654	876	907	685	9e-83	307
TCONS_00010434	NONBTAT031851.1	89.58	240	21	1	632	871	1162	927	4e-81	302
TCONS_00010434	NONBTAT029500.1	91.35	208	15	1	680	887	447	243	5e-75	281
TCONS_00010434	NONBTAT027937.1	91.96	199	16	0	683	881	1434	1236	2e-74	279
TCONS_00010434	NONBTAT027936.1	91.96	199	16	0	683	881	925	727	2e-74	279
TCONS_00010434	NONBTAT031363.1	79.17	384	70	5	495	871	686	306	9e-68	257
TCONS_00010434	NONBTAT030780.1	79.3	372	74	3	501	871	1820	1451	9e-68	257
TCONS_00010435	NONBTAT026662.2	90.36	384	37	0	503	886	10426	10043	3e-142	505
TCONS_00010435	NONBTAT026662.2	89.2	389	42	0	495	883	18318	17930	9e-137	486
TCONS_00010435	NONBTAT026662.2	87.6	387	48	0	495	881	22046	21660	1e-125	449
TCONS_00010435	NONBTAT030770.1	88.81	286	32	0	595	880	1	286	4e-96	351
TCONS_00010435	NONBTAT030683.1	91.96	224	18	0	664	887	3	226	5e-85	315
TCONS_00010435	NONBTAT030305.1	91.48	223	19	0	654	876	907	685	8e-83	307
TCONS_00010435	NONBTAT031851.1	89.58	240	21	1	632	871	1162	927	4e-81	302
TCONS_00010435	NONBTAT029500.1	91.35	208	15	1	680	887	447	243	5e-75	281
TCONS_00010435	NONBTAT027937.1	91.96	199	16	0	683	881	1434	1236	2e-74	279
TCONS_00010435	NONBTAT027936.1	91.96	199	16	0	683	881	925	727	2e-74	279
TCONS_00010435	NONBTAT031363.1	79.17	384	70	5	495	871	686	306	8e-68	257
TCONS_00010435	NONBTAT030780.1	79.3	372	74	3	501	871	1820	1451	8e-68	257
TCONS_00010567	NONBTAT026661.2	92.8	250	15	2	1289	1537	5238	5485	2e-98	359
TCONS_00010567	NONBTAT026661.2	91.2	250	18	3	1289	1537	7970	8216	1e-91	337
TCONS_00010567	NONBTAT026662.2	92.8	250	15	2	1289	1537	5238	5485	2e-98	359
TCONS_00010567	NONBTAT026662.2	92.4	250	17	2	1289	1537	20520	20272	3e-97	355
TCONS_00010567	NONBTAT026662.2	91.2	250	18	3	1289	1537	7970	8216	1e-91	337
TCONS_00010567	NONBTAT026662.2	88.78	98	10	1	1441	1537	10489	10586	4e-26	119
TCONS_00010567	NONBTAT029436.1	92.31	182	14	0	1289	1470	182	1	2e-68	259
TCONS_00010567	NONBTAT017651.2	88.29	222	11	5	1317	1537	1	208	4e-66	252
TCONS_00010567	NONBTAT027450.1	96.77	124	4	0	1289	1412	1580	1457	8e-53	207
TCONS_00010567	NONBTAT027450.1	92.86	84	6	0	1387	1470	1713	1796	3e-27	122
TCONS_00010567	NONBTAT027300.1	92.48	133	9	1	1289	1421	797	666	3e-47	189
TCONS_00010567	NONBTAT028315.1	93.6	125	8	0	1289	1413	805	681	1e-46	187
TCONS_00010567	NONBTAT029674.1	92.91	127	9	0	1289	1415	808	682	4e-46	185
TCONS_00010567	NONBTAT027866.1	93.55	124	8	0	1292	1415	511	388	4e-46	185
TCONS_00010567	NONBTAT025364.2	92.8	125	8	1	1289	1413	803	680	2e-44	180
TCONS_00010568	NONBTAT026661.2	92.8	250	15	2	1020	1268	5238	5485	2e-98	359
TCONS_00010568	NONBTAT026661.2	91.2	250	18	3	1020	1268	7970	8216	8e-92	337
TCONS_00010568	NONBTAT026662.2	92.8	250	15	2	1020	1268	5238	5485	2e-98	359
TCONS_00010568	NONBTAT026662.2	92.4	250	17	2	1020	1268	20520	20272	2e-97	355
TCONS_00010568	NONBTAT026662.2	91.2	250	18	3	1020	1268	7970	8216	8e-92	337
TCONS_00010568	NONBTAT026662.2	88.78	98	10	1	1172	1268	10489	10586	3e-26	119
TCONS_00010568	NONBTAT029436.1	92.31	182	14	0	1020	1201	182	1	2e-68	259
TCONS_00010568	NONBTAT017651.2	88.29	222	11	5	1048	1268	1	208	3e-66	252
TCONS_00010568	NONBTAT027450.1	96.77	124	4	0	1020	1143	1580	1457	7e-53	207
TCONS_00010568	NONBTAT027450.1	92.86	84	6	0	1118	1201	1713	1796	3e-27	122
TCONS_00010568	NONBTAT027300.1	92.48	133	9	1	1020	1152	797	666	2e-47	189
TCONS_00010568	NONBTAT028315.1	93.6	125	8	0	1020	1144	805	681	9e-47	187
TCONS_00010568	NONBTAT029674.1	92.91	127	9	0	1020	1146	808	682	3e-46	185
TCONS_00010568	NONBTAT027866.1	93.55	124	8	0	1023	1146	511	388	3e-46	185
TCONS_00010568	NONBTAT025364.2	92.8	125	8	1	1020	1144	803	680	1e-44	180
TCONS_00010578	NONBTAT027827.1	93.51	77	3	2	645	719	915	839	1e-24	113
TCONS_00010578	NONBTAT028945.1	94.2	69	3	1	655	722	430	362	9e-22	104
TCONS_00010578	NONBTAT027127.1	92.96	71	5	0	644	714	464	394	9e-22	104
TCONS_00010578	NONBTAT031217.1	93.55	62	4	0	655	716	1378	1317	2e-18	93.5
TCONS_00010578	NONBTAT031799.1	88.16	76	7	2	642	716	265	191	2e-17	89.8
TCONS_00010578	NONBTAT014220.2	97.73	44	1	0	673	716	204	247	2e-13	76.8
TCONS_00010578	NONBTAT031602.1	95.65	46	2	0	654	699	46	1	7e-13	75
TCONS_00010578	NONBTAT028182.1	100	39	0	0	661	699	964	1002	2e-12	73.1
TCONS_00010578	NONBTAT030453.1	89.29	56	6	0	661	716	1304	1359	9e-12	71.3
TCONS_00010578	NONBTAT030754.1	89.09	55	6	0	655	709	528	474	3e-11	69.4
TCONS_00010583	NONBTAT003793.2	100	740	0	0	2123	2862	740	1	0	1367
TCONS_00010583	NONBTAT026661.2	91.61	274	19	3	243	515	7965	8235	4e-103	375
TCONS_00010583	NONBTAT026661.2	91.54	272	19	3	243	512	5233	5502	5e-102	372
TCONS_00010583	NONBTAT026662.2	91.61	274	19	3	243	515	7965	8235	4e-103	375
TCONS_00010583	NONBTAT026662.2	91.54	272	19	3	243	512	5233	5502	5e-102	372
TCONS_00010583	NONBTAT026662.2	90.91	275	23	2	243	516	20525	20252	6e-101	368
TCONS_00010583	NONBTAT026662.2	90.99	111	9	1	405	514	10494	10604	9e-35	148
TCONS_00010583	NONBTAT029427.1	94.92	197	10	0	1261	1457	574	378	4e-83	309
TCONS_00010583	NONBTAT027236.1	90.55	201	17	1	1262	1460	648	448	8e-70	265
TCONS_00010583	NONBTAT004129.2	91.33	196	14	2	1262	1457	88	280	8e-70	265
TCONS_00010583	NONBTAT004129.2	80.3	132	22	3	1961	2089	310	440	3e-19	97.1
TCONS_00010583	NONBTAT030615.1	91.19	193	17	0	1262	1454	1938	1746	3e-69	263
TCONS_00010583	NONBTAT030615.1	85.45	110	16	0	1351	1460	932	1041	9e-25	115
TCONS_00010583	NONBTAT030153.1	90.5	200	15	4	1262	1459	1560	1363	1e-68	261
TCONS_00010583	NONBTAT014818.2	90.36	197	17	2	1262	1458	787	593	1e-67	257
TCONS_00010583	NONBTAT014817.2	90.36	197	17	2	1262	1458	755	561	1e-67	257
TCONS_00010636	NONBTAT026661.2	91.61	274	14	3	2498	2764	5502	5231	2e-101	370
TCONS_00010636	NONBTAT026661.2	88.21	280	23	4	2493	2765	8238	7962	4e-88	326
TCONS_00010636	NONBTAT026662.2	91.61	274	14	3	2498	2764	5502	5231	2e-101	370
TCONS_00010636	NONBTAT026662.2	90.48	273	19	2	2496	2762	20254	20525	2e-96	353
TCONS_00010636	NONBTAT026662.2	88.21	280	23	4	2493	2765	8238	7962	4e-88	326
TCONS_00010636	NONBTAT026662.2	95.54	112	5	0	2494	2605	10606	10495	4e-44	180
TCONS_00010636	NONBTAT029436.1	88.11	185	16	1	2582	2760	1	185	1e-54	215
TCONS_00010636	NONBTAT029674.1	94.2	138	8	0	2629	2766	680	817	1e-53	211
TCONS_00010636	NONBTAT027450.1	95.45	132	6	0	2634	2765	1457	1588	1e-53	211
TCONS_00010636	NONBTAT029858.1	95.2	125	6	0	2494	2618	1157	1281	1e-49	198
TCONS_00010636	NONBTAT027134.1	95.8	119	4	1	2497	2614	119	1	2e-47	191
TCONS_00010636	NONBTAT031627.1	92.54	134	6	4	2480	2611	333	202	6e-47	189
TCONS_00010636	NONBTAT028320.1	92.48	133	9	1	2494	2626	490	621	6e-47	189
TCONS_00010636	NONBTAT025364.2	92.48	133	9	1	2633	2765	680	811	6e-47	189
TCONS_00010637	NONBTAT026661.2	91.61	274	14	3	2502	2768	5502	5231	2e-101	370
TCONS_00010637	NONBTAT026661.2	88.21	280	23	4	2497	2769	8238	7962	4e-88	326
TCONS_00010637	NONBTAT026662.2	91.61	274	14	3	2502	2768	5502	5231	2e-101	370
TCONS_00010637	NONBTAT026662.2	90.48	273	19	2	2500	2766	20254	20525	2e-96	353
TCONS_00010637	NONBTAT026662.2	88.21	280	23	4	2497	2769	8238	7962	4e-88	326
TCONS_00010637	NONBTAT026662.2	95.54	112	5	0	2498	2609	10606	10495	4e-44	180
TCONS_00010637	NONBTAT029436.1	88.11	185	16	1	2586	2764	1	185	1e-54	215
TCONS_00010637	NONBTAT029674.1	94.2	138	8	0	2633	2770	680	817	1e-53	211
TCONS_00010637	NONBTAT027450.1	95.45	132	6	0	2638	2769	1457	1588	1e-53	211
TCONS_00010637	NONBTAT029858.1	95.2	125	6	0	2498	2622	1157	1281	1e-49	198
TCONS_00010637	NONBTAT027134.1	95.8	119	4	1	2501	2618	119	1	2e-47	191
TCONS_00010637	NONBTAT031627.1	92.54	134	6	4	2484	2615	333	202	6e-47	189
TCONS_00010637	NONBTAT028320.1	92.48	133	9	1	2498	2630	490	621	6e-47	189
TCONS_00010637	NONBTAT025364.2	92.48	133	9	1	2637	2769	680	811	6e-47	189
TCONS_00008636	NONBTAT003869.2	100	302	0	0	407	708	685	384	7e-159	558
TCONS_00008636	NONBTAT003870.2	100	302	0	0	407	708	1	302	7e-159	558
TCONS_00008636	NONBTAT003871.2	100	42	0	0	668	709	637	596	2e-14	78.7
TCONS_00008638	NONBTAT027741.1	100	201	0	0	1	201	326	526	1e-102	372
TCONS_00008638	NONBTAT027741.1	100	87	0	0	199	285	1838	1924	3e-39	161
TCONS_00008640	NONBTAT027741.1	100	56	0	0	1	56	1757	1812	4e-22	104
TCONS_00008695	NONBTAT003900.2	100	90	0	0	1175	1264	1	90	8e-41	167
TCONS_00008695	NONBTAT031552.1	82.47	194	29	4	338	530	3269	3458	3e-40	165
TCONS_00008695	NONBTAT028312.1	82.56	195	27	3	342	530	897	1090	3e-40	165
TCONS_00008695	NONBTAT030336.1	85.9	156	18	4	376	530	490	338	1e-39	163
TCONS_00008695	NONBTAT031395.1	81.22	197	35	2	334	530	1945	1751	5e-38	158
TCONS_00008695	NONBTAT028314.1	86.39	147	16	4	387	531	479	335	5e-38	158
TCONS_00008695	NONBTAT031293.1	82.42	182	26	6	333	510	857	678	6e-37	154
TCONS_00008695	NONBTAT027388.1	81.72	186	30	4	346	530	2289	2107	2e-36	152
TCONS_00008695	NONBTAT030121.1	84.93	146	20	2	387	531	2461	2317	1e-34	147
TCONS_00008695	NONBTAT003901.2	100	77	0	0	1188	1264	1	77	1e-33	143
TCONS_00008697	NONBTAT003900.2	100	90	0	0	1150	1239	1	90	8e-41	167
TCONS_00008697	NONBTAT031552.1	82.47	194	29	4	313	505	3269	3458	3e-40	165
TCONS_00008697	NONBTAT028312.1	82.56	195	27	3	317	505	897	1090	3e-40	165
TCONS_00008697	NONBTAT030336.1	85.9	156	18	4	351	505	490	338	1e-39	163
TCONS_00008697	NONBTAT031395.1	81.22	197	35	2	309	505	1945	1751	5e-38	158
TCONS_00008697	NONBTAT028314.1	86.39	147	16	4	362	506	479	335	5e-38	158
TCONS_00008697	NONBTAT031293.1	82.42	182	26	6	308	485	857	678	6e-37	154
TCONS_00008697	NONBTAT027388.1	81.72	186	30	4	321	505	2289	2107	2e-36	152
TCONS_00008697	NONBTAT030121.1	84.93	146	20	2	362	506	2461	2317	1e-34	147
TCONS_00008697	NONBTAT003901.2	100	77	0	0	1163	1239	1	77	1e-33	143
TCONS_00009123	NONBTAT030066.1	92.98	883	57	4	281	1162	1	879	0	1282
TCONS_00009191	NONBTAT026661.2	90.11	273	24	2	2326	2598	7966	8235	5e-96	351
TCONS_00009191	NONBTAT026661.2	89.67	271	25	2	2326	2595	5234	5502	3e-93	342
TCONS_00009191	NONBTAT026662.2	90.11	273	24	2	2326	2598	7966	8235	5e-96	351
TCONS_00009191	NONBTAT026662.2	89.67	271	25	2	2326	2595	5234	5502	3e-93	342
TCONS_00009191	NONBTAT026662.2	90.04	261	25	1	2326	2586	20524	20265	1e-91	337
TCONS_00009191	NONBTAT017651.2	85.42	240	21	8	2358	2597	1	226	2e-61	237
TCONS_00009191	NONBTAT029436.1	89.62	183	19	0	2327	2509	185	3	2e-60	233
TCONS_00009191	NONBTAT027450.1	93.75	128	8	0	2326	2453	1584	1457	3e-48	193
TCONS_00009191	NONBTAT027450.1	91.46	82	7	0	2428	2509	1713	1794	3e-24	113
TCONS_00009191	NONBTAT029674.1	92.48	133	10	0	2326	2458	812	680	1e-47	191
TCONS_00009191	NONBTAT025364.2	93.02	129	8	1	2326	2454	807	680	2e-46	187
TCONS_00009191	NONBTAT028303.1	90.65	139	12	1	2460	2598	2135	1998	2e-45	183
TCONS_00009191	NONBTAT027860.1	89.66	145	13	2	2453	2597	22	164	2e-45	183
TCONS_00009191	NONBTAT027866.1	92.8	125	9	0	2333	2457	511	387	7e-45	182
TCONS_00009221	NONBTAT027593.1	100	1189	0	0	44	1232	25	1213	0	2196
TCONS_00009222	NONBTAT027593.1	100	1213	0	0	2	1214	1	1213	0	2241
TCONS_00009223	NONBTAT027593.1	100	638	0	0	2676	3313	25	662	0	1179
TCONS_00009223	NONBTAT027593.1	100	433	0	0	3310	3742	781	1213	0	800
TCONS_00009224	NONBTAT027593.1	100	1189	0	0	2421	3609	25	1213	0	2196
TCONS_00012496	NONBTAT027826.1	100	1276	0	0	296	1571	1680	405	0	2357
TCONS_00012496	NONBTAT027826.1	100	161	0	0	135	295	2730	2570	3e-80	298
TCONS_00012496	NONBTAT027826.1	100	137	0	0	1	137	4033	3897	7e-67	254
TCONS_00012497	NONBTAT027826.1	100	1277	0	0	297	1573	1681	405	0	2359
TCONS_00012497	NONBTAT027826.1	100	163	0	0	135	297	2743	2581	3e-81	302
TCONS_00012497	NONBTAT027826.1	100	137	0	0	1	137	4033	3897	7e-67	254
TCONS_00011511	NONBTAT004181.2	100	573	0	0	3813	4385	1	573	0	1059
TCONS_00011511	NONBTAT004180.2	100	280	0	0	923	1202	280	1	9e-146	518
TCONS_00011511	NONBTAT004177.2	100	258	0	0	625	882	1	258	1e-133	477
TCONS_00011511	NONBTAT026661.2	93.43	274	15	2	5182	5454	5231	5502	3e-111	403
TCONS_00011511	NONBTAT026661.2	91.34	277	21	2	5181	5457	7962	8235	6e-103	375
TCONS_00011511	NONBTAT026662.2	93.43	274	15	2	5182	5454	5231	5502	3e-111	403
TCONS_00011511	NONBTAT026662.2	91.34	277	21	2	5181	5457	7962	8235	6e-103	375
TCONS_00011511	NONBTAT026662.2	90.43	282	25	2	5177	5457	20533	20253	3e-101	370
TCONS_00011511	NONBTAT026662.2	90	110	11	0	5347	5456	10495	10604	6e-33	143
TCONS_00011511	NONBTAT031265.1	81.68	393	51	11	4386	4769	934	1314	2e-82	307
TCONS_00011511	NONBTAT027839.1	83.48	339	37	11	4511	4833	532	867	1e-79	298
TCONS_00011511	NONBTAT031137.1	85.14	276	35	4	4451	4725	493	223	2e-73	278
TCONS_00011511	NONBTAT028571.1	82.62	305	48	3	4420	4724	1178	1477	1e-69	265
TCONS_00011511	NONBTAT029436.1	92.27	181	14	0	5186	5366	185	5	2e-67	257
TCONS_00011512	NONBTAT004181.2	100	573	0	0	6816	7388	1	573	0	1059
TCONS_00011512	NONBTAT004180.2	100	280	0	0	3926	4205	280	1	1e-145	518
TCONS_00011512	NONBTAT026661.2	93.43	274	15	2	8185	8457	5231	5502	4e-111	403
TCONS_00011512	NONBTAT026661.2	91.34	277	21	2	8184	8460	7962	8235	8e-103	375
TCONS_00011512	NONBTAT026662.2	93.43	274	15	2	8185	8457	5231	5502	4e-111	403
TCONS_00011512	NONBTAT026662.2	91.34	277	21	2	8184	8460	7962	8235	8e-103	375
TCONS_00011512	NONBTAT026662.2	90.43	282	25	2	8180	8460	20533	20253	4e-101	370
TCONS_00011512	NONBTAT026662.2	90	110	11	0	8350	8459	10495	10604	9e-33	143
TCONS_00011512	NONBTAT026662.2	87.01	77	10	0	2155	2231	18467	18391	4e-16	87.9
TCONS_00011512	NONBTAT004177.2	100	172	0	0	766	937	87	258	1e-85	318
TCONS_00011512	NONBTAT004177.2	100	89	0	0	598	686	1	89	2e-39	165
TCONS_00011512	NONBTAT031265.1	81.68	393	51	11	7389	7772	934	1314	3e-82	307
TCONS_00011512	NONBTAT027839.1	83.48	339	37	11	7514	7836	532	867	2e-79	298
TCONS_00011512	NONBTAT031137.1	85.14	276	35	4	7454	7728	493	223	2e-73	278
TCONS_00011512	NONBTAT028571.1	82.62	305	48	3	7423	7727	1178	1477	2e-69	265
TCONS_00011512	NONBTAT029436.1	92.27	181	14	0	8189	8369	185	5	3e-67	257
TCONS_00011513	NONBTAT004181.2	100	573	0	0	6734	7306	1	573	0	1059
TCONS_00011513	NONBTAT004180.2	100	280	0	0	3844	4123	280	1	1e-145	518
TCONS_00011513	NONBTAT004177.2	100	258	0	0	598	855	1	258	2e-133	477
TCONS_00011513	NONBTAT026661.2	93.43	274	15	2	8103	8375	5231	5502	4e-111	403
TCONS_00011513	NONBTAT026661.2	91.34	277	21	2	8102	8378	7962	8235	8e-103	375
TCONS_00011513	NONBTAT026662.2	93.43	274	15	2	8103	8375	5231	5502	4e-111	403
TCONS_00011513	NONBTAT026662.2	91.34	277	21	2	8102	8378	7962	8235	8e-103	375
TCONS_00011513	NONBTAT026662.2	90.43	282	25	2	8098	8378	20533	20253	4e-101	370
TCONS_00011513	NONBTAT026662.2	90	110	11	0	8268	8377	10495	10604	9e-33	143
TCONS_00011513	NONBTAT026662.2	87.01	77	10	0	2073	2149	18467	18391	4e-16	87.9
TCONS_00011513	NONBTAT031265.1	81.68	393	51	11	7307	7690	934	1314	3e-82	307
TCONS_00011513	NONBTAT027839.1	83.48	339	37	11	7432	7754	532	867	2e-79	298
TCONS_00011513	NONBTAT031137.1	85.14	276	35	4	7372	7646	493	223	2e-73	278
TCONS_00011513	NONBTAT028571.1	82.62	305	48	3	7341	7645	1178	1477	2e-69	265
TCONS_00011513	NONBTAT029436.1	92.27	181	14	0	8107	8287	185	5	3e-67	257
TCONS_00011514	NONBTAT004181.2	100	573	0	0	5869	6441	1	573	0	1059
TCONS_00011514	NONBTAT004180.2	100	280	0	0	2979	3258	280	1	1e-145	518
TCONS_00011514	NONBTAT004177.2	100	258	0	0	318	575	1	258	2e-133	477
TCONS_00011514	NONBTAT026661.2	93.43	274	15	2	7238	7510	5231	5502	3e-111	403
TCONS_00011514	NONBTAT026661.2	91.34	277	21	2	7237	7513	7962	8235	8e-103	375
TCONS_00011514	NONBTAT026662.2	93.43	274	15	2	7238	7510	5231	5502	3e-111	403
TCONS_00011514	NONBTAT026662.2	91.34	277	21	2	7237	7513	7962	8235	8e-103	375
TCONS_00011514	NONBTAT026662.2	90.43	282	25	2	7233	7513	20533	20253	4e-101	370
TCONS_00011514	NONBTAT026662.2	90	110	11	0	7403	7512	10495	10604	8e-33	143
TCONS_00011514	NONBTAT026662.2	87.01	77	10	0	1208	1284	18467	18391	4e-16	87.9
TCONS_00011514	NONBTAT031265.1	81.68	393	51	11	6442	6825	934	1314	3e-82	307
TCONS_00011514	NONBTAT027839.1	83.48	339	37	11	6567	6889	532	867	2e-79	298
TCONS_00011514	NONBTAT031137.1	85.14	276	35	4	6507	6781	493	223	2e-73	278
TCONS_00011514	NONBTAT028571.1	82.62	305	48	3	6476	6780	1178	1477	2e-69	265
TCONS_00011514	NONBTAT029436.1	92.27	181	14	0	7242	7422	185	5	3e-67	257
TCONS_00011517	NONBTAT004181.2	100	573	0	0	6254	6826	1	573	0	1059
TCONS_00011517	NONBTAT004178.2	100	458	0	0	150	607	1	458	0	846
TCONS_00011517	NONBTAT004180.2	100	280	0	0	3364	3643	280	1	1e-145	518
TCONS_00011517	NONBTAT026661.2	93.43	274	15	2	7623	7895	5231	5502	4e-111	403
TCONS_00011517	NONBTAT026661.2	91.34	277	21	2	7622	7898	7962	8235	8e-103	375
TCONS_00011517	NONBTAT026662.2	93.43	274	15	2	7623	7895	5231	5502	4e-111	403
TCONS_00011517	NONBTAT026662.2	91.34	277	21	2	7622	7898	7962	8235	8e-103	375
TCONS_00011517	NONBTAT026662.2	90.43	282	25	2	7618	7898	20533	20253	4e-101	370
TCONS_00011517	NONBTAT026662.2	90	110	11	0	7788	7897	10495	10604	9e-33	143
TCONS_00011517	NONBTAT026662.2	87.01	77	10	0	1593	1669	18467	18391	4e-16	87.9
TCONS_00011517	NONBTAT004177.2	100	173	0	0	788	960	86	258	4e-86	320
TCONS_00011517	NONBTAT031265.1	81.68	393	51	11	6827	7210	934	1314	3e-82	307
TCONS_00011517	NONBTAT027839.1	83.48	339	37	11	6952	7274	532	867	2e-79	298
TCONS_00011517	NONBTAT031137.1	85.14	276	35	4	6892	7166	493	223	2e-73	278
TCONS_00011517	NONBTAT028571.1	82.62	305	48	3	6861	7165	1178	1477	2e-69	265
TCONS_00011518	NONBTAT004181.2	100	573	0	0	6368	6940	1	573	0	1059
TCONS_00011518	NONBTAT004180.2	100	280	0	0	3478	3757	280	1	1e-145	518
TCONS_00011518	NONBTAT026661.2	93.43	274	15	2	7737	8009	5231	5502	4e-111	403
TCONS_00011518	NONBTAT026661.2	91.34	277	21	2	7736	8012	7962	8235	8e-103	375
TCONS_00011518	NONBTAT026662.2	93.43	274	15	2	7737	8009	5231	5502	4e-111	403
TCONS_00011518	NONBTAT026662.2	91.34	277	21	2	7736	8012	7962	8235	8e-103	375
TCONS_00011518	NONBTAT026662.2	90.43	282	25	2	7732	8012	20533	20253	4e-101	370
TCONS_00011518	NONBTAT026662.2	90	110	11	0	7902	8011	10495	10604	9e-33	143
TCONS_00011518	NONBTAT026662.2	87.01	77	10	0	1707	1783	18467	18391	4e-16	87.9
TCONS_00011518	NONBTAT004177.2	100	172	0	0	318	489	87	258	1e-85	318
TCONS_00011518	NONBTAT031265.1	81.68	393	51	11	6941	7324	934	1314	3e-82	307
TCONS_00011518	NONBTAT027839.1	83.48	339	37	11	7066	7388	532	867	2e-79	298
TCONS_00011518	NONBTAT031137.1	85.14	276	35	4	7006	7280	493	223	2e-73	278
TCONS_00011518	NONBTAT028571.1	82.62	305	48	3	6975	7279	1178	1477	2e-69	265
TCONS_00011518	NONBTAT029436.1	92.27	181	14	0	7741	7921	185	5	3e-67	257
TCONS_00011520	NONBTAT004181.2	100	255	0	0	415	669	319	573	3e-132	472
TCONS_00011520	NONBTAT026661.2	93.43	274	15	2	1466	1738	5231	5502	9e-112	403
TCONS_00011520	NONBTAT026661.2	91.34	277	21	2	1465	1741	7962	8235	2e-103	375
TCONS_00011520	NONBTAT026662.2	93.43	274	15	2	1466	1738	5231	5502	9e-112	403
TCONS_00011520	NONBTAT026662.2	91.34	277	21	2	1465	1741	7962	8235	2e-103	375
TCONS_00011520	NONBTAT026662.2	90.43	282	25	2	1461	1741	20533	20253	1e-101	370
TCONS_00011520	NONBTAT026662.2	90	110	11	0	1631	1740	10495	10604	2e-33	143
TCONS_00011520	NONBTAT004177.2	100	171	0	0	242	412	88	258	1e-85	316
TCONS_00011520	NONBTAT031265.1	81.68	393	51	11	670	1053	934	1314	8e-83	307
TCONS_00011520	NONBTAT027839.1	83.48	339	37	11	795	1117	532	867	5e-80	298
TCONS_00011520	NONBTAT031137.1	85.14	276	35	4	735	1009	493	223	6e-74	278
TCONS_00011520	NONBTAT028571.1	82.62	305	48	3	704	1008	1178	1477	5e-70	265
TCONS_00011520	NONBTAT029436.1	92.27	181	14	0	1470	1650	185	5	8e-68	257
TCONS_00011520	NONBTAT029674.1	96.38	138	5	0	1464	1601	817	680	6e-59	228
TCONS_00011521	NONBTAT004181.2	100	573	0	0	6298	6870	1	573	0	1059
TCONS_00011521	NONBTAT004180.2	100	280	0	0	3408	3687	280	1	1e-145	518
TCONS_00011521	NONBTAT026661.2	93.43	274	15	2	7667	7939	5231	5502	4e-111	403
TCONS_00011521	NONBTAT026661.2	91.34	277	21	2	7666	7942	7962	8235	8e-103	375
TCONS_00011521	NONBTAT026662.2	93.43	274	15	2	7667	7939	5231	5502	4e-111	403
TCONS_00011521	NONBTAT026662.2	91.34	277	21	2	7666	7942	7962	8235	8e-103	375
TCONS_00011521	NONBTAT026662.2	90.43	282	25	2	7662	7942	20533	20253	4e-101	370
TCONS_00011521	NONBTAT026662.2	90	110	11	0	7832	7941	10495	10604	9e-33	143
TCONS_00011521	NONBTAT026662.2	87.01	77	10	0	1637	1713	18467	18391	4e-16	87.9
TCONS_00011521	NONBTAT004177.2	99.44	177	0	1	828	1004	83	258	4e-86	320
TCONS_00011521	NONBTAT031265.1	81.68	393	51	11	6871	7254	934	1314	3e-82	307
TCONS_00011521	NONBTAT027839.1	83.48	339	37	11	6996	7318	532	867	2e-79	298
TCONS_00011521	NONBTAT031137.1	85.14	276	35	4	6936	7210	493	223	2e-73	278
TCONS_00011521	NONBTAT028571.1	82.62	305	48	3	6905	7209	1178	1477	2e-69	265
TCONS_00011521	NONBTAT029436.1	92.27	181	14	0	7671	7851	185	5	3e-67	257
TCONS_00012540	NONBTAT030320.1	81.71	339	38	11	1519	1842	1296	967	2e-68	261
TCONS_00012540	NONBTAT028111.1	83.26	239	35	5	1517	1752	1047	811	1e-54	215
TCONS_00012540	NONBTAT027440.1	87.91	182	18	2	5446	5627	1	178	2e-53	211
TCONS_00012540	NONBTAT028893.1	84.39	205	30	1	3678	3882	389	591	4e-50	200
TCONS_00012540	NONBTAT027415.1	84.66	189	25	4	1517	1703	1167	1353	1e-45	185
TCONS_00012540	NONBTAT002842.2	83.94	193	27	2	3689	3880	1991	1802	1e-44	182
TCONS_00012540	NONBTAT028900.1	82.69	208	27	7	1640	1844	487	286	6e-43	176
TCONS_00012540	NONBTAT028900.1	92.16	51	4	0	5523	5573	55	105	8e-12	73.1
TCONS_00012540	NONBTAT031559.1	82.46	211	24	8	5421	5627	662	461	8e-42	172
TCONS_00012540	NONBTAT031799.1	91.27	126	10	1	3674	3799	261	137	3e-41	171
TCONS_00012540	NONBTAT027320.1	84.36	179	19	5	3679	3857	190	359	4e-40	167
TCONS_00012550	NONBTAT027805.1	99.16	119	0	1	152	270	297	414	1e-54	213
TCONS_00012550	NONBTAT027805.1	100	108	0	0	1490	1597	467	574	1e-50	200
TCONS_00012550	NONBTAT027805.1	100	58	0	0	807	864	411	468	7e-23	108
TCONS_00012553	NONBTAT028303.1	91.3	69	6	0	886	954	2134	2066	3e-19	95.3
TCONS_00012553	NONBTAT026662.2	91.3	69	6	0	886	954	20390	20322	3e-19	95.3
TCONS_00012553	NONBTAT027860.1	92.31	65	4	1	886	950	30	93	4e-18	91.6
TCONS_00012553	NONBTAT029830.1	92.98	57	4	0	893	949	1102	1046	6e-16	84.2
TCONS_00012553	NONBTAT027450.1	97.87	47	1	0	886	932	1746	1792	2e-15	82.4
TCONS_00012553	NONBTAT031019.1	90.16	61	6	0	888	948	130	190	8e-15	80.5
TCONS_00012553	NONBTAT031420.1	91.23	57	5	0	898	954	674	618	3e-14	78.7
TCONS_00012553	NONBTAT029532.1	91.84	49	4	0	896	944	1323	1371	2e-11	69.4
TCONS_00012553	NONBTAT028325.1	97.5	40	1	0	888	927	1606	1567	2e-11	69.4
TCONS_00012553	NONBTAT030549.1	86.89	61	7	1	898	957	2585	2525	6e-11	67.6
TCONS_00012607	NONBTAT004256.2	100	46	0	0	354	399	291	246	2e-16	86.1
TCONS_00012607	NONBTAT004256.2	100	32	0	0	399	430	32	1	1e-08	60.2
TCONS_00012610	NONBTAT004256.2	100	260	0	0	310	569	291	32	3e-135	481
TCONS_00012611	NONBTAT027841.1	100	982	0	0	1	982	982	1	0	1814
TCONS_00012611	NONBTAT004256.2	100	260	0	0	2639	2898	291	32	7e-135	481
TCONS_00012611	NONBTAT026662.2	87.81	279	25	8	939	1211	20526	20251	6e-86	318
TCONS_00012611	NONBTAT026662.2	87.87	272	25	5	943	1209	7967	8235	3e-84	313
TCONS_00012611	NONBTAT026662.2	87.41	270	26	5	943	1206	5235	5502	2e-81	303
TCONS_00012611	NONBTAT026661.2	87.87	272	25	5	943	1209	7967	8235	3e-84	313
TCONS_00012611	NONBTAT026661.2	87.41	270	26	5	943	1206	5235	5502	2e-81	303
TCONS_00012611	NONBTAT017651.2	85	240	17	8	974	1208	1	226	4e-58	226
TCONS_00012611	NONBTAT027450.1	92.13	127	8	1	943	1067	1583	1457	1e-43	178
TCONS_00012611	NONBTAT025364.2	91.34	127	10	1	943	1068	806	680	5e-42	172
TCONS_00012611	NONBTAT029674.1	90.15	132	11	1	943	1072	811	680	2e-41	171
TCONS_00012611	NONBTAT028315.1	89.71	136	10	3	936	1068	815	681	2e-41	171
TCONS_00012611	NONBTAT027866.1	91.2	125	9	1	949	1071	511	387	6e-41	169
TCONS_00012615	NONBTAT004261.2	100	389	0	0	1469	1857	1	389	0	719
TCONS_00012615	NONBTAT004261.2	100	133	0	0	1854	1986	733	865	3e-64	246
TCONS_00012615	NONBTAT004262.2	100	345	0	0	609	953	345	1	0	638
TCONS_00012615	NONBTAT027483.1	77.29	850	150	25	2345	3161	841	2	9e-129	460
TCONS_00012615	NONBTAT004263.2	100	217	0	0	187	403	205	421	6e-111	401
TCONS_00012615	NONBTAT030050.1	74.65	923	151	45	1998	2864	1284	389	8e-90	331
TCONS_00012615	NONBTAT028250.1	76.39	593	98	28	2583	3156	574	5	8e-75	281
TCONS_00011628	NONBTAT027798.1	100	1624	0	0	7	1630	1	1624	0	3000
TCONS_00011628	NONBTAT030979.1	88.07	218	22	3	847	1060	4039	4256	2e-67	255
TCONS_00011628	NONBTAT027731.1	83.64	214	32	2	845	1055	743	530	4e-50	198
TCONS_00011628	NONBTAT029890.1	82.99	194	27	5	845	1036	361	550	8e-42	171
TCONS_00011628	NONBTAT031886.1	85.16	155	15	6	899	1046	1142	989	3e-36	152
TCONS_00011628	NONBTAT028104.1	80.29	208	25	10	857	1060	482	677	2e-33	143
TCONS_00011628	NONBTAT020376.2	85	140	20	1	917	1055	7	146	6e-33	141
TCONS_00011628	NONBTAT031015.1	90.57	106	9	1	944	1049	1009	1113	2e-32	139
TCONS_00011628	NONBTAT028947.1	83.55	152	21	3	899	1048	2906	2757	2e-32	139
TCONS_00011628	NONBTAT030206.1	80.2	197	26	10	845	1037	358	171	3e-31	135
TCONS_00011677	NONBTAT026661.2	93.41	258	16	1	1724	1981	7978	8234	5e-105	381
TCONS_00011677	NONBTAT026661.2	92.05	264	18	2	1717	1979	5241	5502	4e-101	368
TCONS_00011677	NONBTAT026662.2	93.41	258	16	1	1724	1981	7978	8234	5e-105	381
TCONS_00011677	NONBTAT026662.2	92.05	264	18	2	1717	1979	5241	5502	4e-101	368
TCONS_00011677	NONBTAT026662.2	90.94	276	22	2	1706	1981	20526	20254	4e-101	368
TCONS_00011677	NONBTAT026662.2	91.38	116	10	0	1866	1981	10489	10604	2e-38	159
TCONS_00011677	NONBTAT017651.2	88.75	240	13	2	1742	1981	1	226	5e-75	281
TCONS_00011677	NONBTAT029436.1	92.18	179	14	0	1717	1895	179	1	1e-66	254
TCONS_00011677	NONBTAT028320.1	91.72	145	11	1	1837	1981	635	492	1e-50	200
TCONS_00011677	NONBTAT027860.1	91.72	145	10	2	1837	1981	22	164	1e-50	200
TCONS_00011677	NONBTAT028303.1	92.7	137	9	1	1845	1981	2134	1999	2e-49	196
TCONS_00011677	NONBTAT027450.1	93.28	134	8	1	1705	1837	1590	1457	2e-49	196
TCONS_00011677	NONBTAT027450.1	92.86	84	6	0	1812	1895	1713	1796	3e-27	122
TCONS_00011677	NONBTAT029674.1	94.44	126	7	0	1717	1842	805	680	7e-49	195
TCONS_00011677	NONBTAT027866.1	94.44	126	7	0	1716	1841	512	387	7e-49	195
TCONS_00011679	NONBTAT028797.1	79.07	258	44	7	625	879	788	538	2e-41	169
TCONS_00011679	NONBTAT030346.1	77.35	234	50	3	602	834	1670	1439	2e-31	135
TCONS_00011679	NONBTAT031695.1	84.26	108	16	1	629	736	2948	2842	4e-22	104
TCONS_00011679	NONBTAT027532.1	85	100	15	0	628	727	1650	1551	2e-21	102
TCONS_00011679	NONBTAT027706.1	84.31	102	16	0	626	727	1015	1116	6e-21	100
TCONS_00011679	NONBTAT031482.1	82.46	114	17	2	623	734	1723	1611	7e-20	97.1
TCONS_00011679	NONBTAT027714.1	84.69	98	10	4	629	724	1068	1162	1e-18	93.5
TCONS_00011679	NONBTAT027454.1	81.82	110	20	0	627	736	1229	1120	1e-18	93.5
TCONS_00011679	NONBTAT029209.1	77.19	171	30	8	626	794	1720	1557	3e-18	91.6
TCONS_00011679	NONBTAT028820.1	85.88	85	10	2	625	708	802	719	1e-17	89.8
TCONS_00011683	NONBTAT028170.1	94	50	2	1	35	84	155	203	3e-13	75
TCONS_00011683	NONBTAT029274.1	88.64	44	4	1	18	60	486	529	1e-06	52.8
TCONS_00011688	NONBTAT030615.1	90	140	13	1	296	435	1938	1800	1e-44	180
TCONS_00011688	NONBTAT031440.1	89.29	140	11	3	296	435	693	828	2e-42	172
TCONS_00011688	NONBTAT014818.2	88.57	140	14	2	296	435	787	650	3e-41	169
TCONS_00011688	NONBTAT014817.2	88.57	140	14	2	296	435	755	618	3e-41	169
TCONS_00011688	NONBTAT031153.1	88.89	135	14	1	301	435	448	315	4e-40	165
TCONS_00011688	NONBTAT028113.1	86	150	21	0	304	453	623	474	5e-39	161
TCONS_00011688	NONBTAT030927.1	87.88	132	16	0	299	430	687	556	3e-37	156
TCONS_00011688	NONBTAT029163.1	81.82	187	32	2	307	492	264	79	3e-37	156
TCONS_00011688	NONBTAT028172.1	89.43	123	11	2	296	418	1042	922	9e-37	154
TCONS_00011688	NONBTAT027158.1	85.21	142	20	1	301	442	743	883	5e-34	145
TCONS_00012683	NONBTAT022396.2	99.02	102	0	1	2	103	157	257	1e-45	182
TCONS_00012685	NONBTAT022396.2	98.57	70	0	1	34	103	189	257	8e-28	122
TCONS_00012685	NONBTAT022396.2	100	35	0	0	1	35	123	157	1e-10	65.8
TCONS_00011786	NONBTAT027236.1	89.07	247	20	6	1677	1919	688	445	2e-80	300
TCONS_00011786	NONBTAT030632.1	86.21	232	29	2	1682	1912	384	155	6e-65	248
TCONS_00011786	NONBTAT031401.1	85.08	248	21	4	1615	1846	108	355	3e-62	239
TCONS_00011786	NONBTAT031079.1	85	240	30	5	1682	1917	159	396	3e-62	239
TCONS_00011786	NONBTAT029070.1	85.93	199	25	2	1719	1916	2028	1832	3e-53	209
TCONS_00011786	NONBTAT027728.1	85.44	206	19	8	1711	1912	340	142	1e-51	204
TCONS_00011786	NONBTAT028011.1	86.81	182	19	2	1733	1913	462	285	6e-50	198
TCONS_00011786	NONBTAT028172.1	89.93	149	14	1	1688	1835	1072	924	1e-47	191
TCONS_00011786	NONBTAT030114.1	88.39	155	15	2	1762	1915	1086	934	2e-45	183
TCONS_00011786	NONBTAT029181.1	81.82	209	30	5	1717	1924	1186	985	5e-41	169
TCONS_00011818	NONBTAT004428.2	100	105	0	0	470	574	1	105	2e-49	195
TCONS_00012787	NONBTAT026662.2	87.83	411	47	1	84	491	18342	17932	1e-134	479
TCONS_00012787	NONBTAT026662.2	87.14	412	50	1	84	492	22070	21659	3e-130	464
TCONS_00012787	NONBTAT026662.2	86.32	402	52	2	98	496	10444	10043	2e-121	435
TCONS_00012787	NONBTAT031363.1	82.2	410	60	5	84	483	710	304	5e-93	340
TCONS_00012787	NONBTAT027065.2	89.47	228	20	3	84	308	704	478	2e-76	285
TCONS_00012787	NONBTAT030770.1	84.87	271	41	0	220	490	16	286	5e-73	274
TCONS_00012787	NONBTAT031494.1	82.99	294	38	6	191	483	1640	1358	2e-67	255
TCONS_00012787	NONBTAT029177.1	83.71	221	29	3	264	483	497	283	2e-51	202
TCONS_00012787	NONBTAT027937.1	84.31	204	32	0	293	496	1434	1231	9e-51	200
TCONS_00012787	NONBTAT027936.1	84.31	204	32	0	293	496	925	722	9e-51	200
TCONS_00012787	NONBTAT030305.1	82.14	224	38	2	262	484	909	687	5e-48	191
TCONS_00012787	NONBTAT023866.2	89.86	138	14	0	347	484	1087	950	4e-44	178
TCONS_00011845	NONBTAT031649.1	85.94	128	12	5	790	916	191	69	9e-30	132
TCONS_00011845	NONBTAT031082.1	83.21	137	17	5	782	916	3	135	2e-26	121
TCONS_00011845	NONBTAT030804.1	87.63	97	11	1	2623	2719	221	316	1e-23	111
TCONS_00011845	NONBTAT031755.1	87.36	87	9	1	794	880	1290	1206	9e-20	99
TCONS_00011845	NONBTAT029431.1	84.62	91	11	2	790	880	1346	1433	2e-16	87.9
TCONS_00011846	NONBTAT031649.1	85.94	128	12	5	790	916	191	69	7e-30	132
TCONS_00011846	NONBTAT031082.1	83.21	137	17	5	782	916	3	135	2e-26	121
TCONS_00011846	NONBTAT030804.1	87.63	97	11	1	2623	2719	221	316	9e-24	111
TCONS_00011846	NONBTAT031755.1	87.36	87	9	1	794	880	1290	1206	7e-20	99
TCONS_00011846	NONBTAT029431.1	84.62	91	11	2	790	880	1346	1433	2e-16	87.9
TCONS_00011968	NONBTAT029086.1	86.36	154	16	5	221	371	938	787	5e-40	163
TCONS_00011968	NONBTAT031186.1	84.97	153	19	4	225	376	2556	2705	1e-36	152
TCONS_00011968	NONBTAT029587.1	81.88	149	20	5	225	371	2353	2496	1e-26	119
TCONS_00011968	NONBTAT027808.1	82.68	127	19	3	203	327	1267	1392	7e-24	110
TCONS_00011968	NONBTAT027807.1	82.68	127	19	3	203	327	3685	3810	7e-24	110
TCONS_00011968	NONBTAT030645.1	85.05	107	13	3	252	355	125	231	9e-23	106
TCONS_00011968	NONBTAT029385.1	81.65	109	14	5	212	316	2456	2350	1e-16	86.1
TCONS_00011968	NONBTAT031573.1	78.47	144	18	8	242	381	215	81	2e-15	82.4
TCONS_00011968	NONBTAT027617.1	92.73	55	2	2	332	384	1526	1580	2e-14	78.7
TCONS_00011968	NONBTAT031463.1	100	31	0	0	344	374	71	101	3e-08	58.4
TCONS_00012911	NONBTAT027882.1	100	984	0	0	2822	3805	984	1	0	1818
TCONS_00012911	NONBTAT027205.1	91.42	233	17	2	3757	3988	2277	2047	2e-85	316
TCONS_00012911	NONBTAT027480.1	89.83	236	23	1	3754	3988	62	297	7e-81	302
TCONS_00012911	NONBTAT029649.1	88.74	231	26	0	3754	3984	78	308	2e-75	283
TCONS_00012911	NONBTAT031138.1	87.29	236	29	1	3754	3988	57	292	7e-71	268
TCONS_00012911	NONBTAT031061.1	87.29	236	27	2	3754	3988	240	7	2e-70	267
TCONS_00012911	NONBTAT030527.1	89.3	187	19	1	3803	3988	3908	3722	2e-60	233
TCONS_00012911	NONBTAT029157.1	86.73	196	26	0	3754	3949	205	10	7e-56	219
TCONS_00012911	NONBTAT029163.1	88.71	124	14	0	3861	3984	594	717	7e-36	152
TCONS_00012911	NONBTAT027742.1	93.33	90	6	0	3757	3846	91	2	3e-30	134
TCONS_00012001	NONBTAT029674.1	87.58	314	36	3	1924	2235	4	316	2e-98	361
TCONS_00012001	NONBTAT031606.1	85.33	334	42	3	1861	2193	2	329	9e-92	339
TCONS_00012001	NONBTAT028058.1	88.07	243	28	1	1998	2240	19	260	3e-76	287
TCONS_00012001	NONBTAT029071.1	81.76	329	55	4	6745	7068	833	1161	3e-71	270
TCONS_00012001	NONBTAT027157.1	85.39	267	32	6	1897	2161	25	286	3e-71	270
TCONS_00012001	NONBTAT028279.1	88.05	226	26	1	2016	2240	2	227	4e-70	267
TCONS_00012001	NONBTAT030320.1	83.05	295	38	6	6777	7066	1248	961	3e-67	257
TCONS_00012001	NONBTAT027663.1	84.56	259	34	4	1833	2090	7	260	1e-65	252
TCONS_00012001	NONBTAT027223.1	88.67	203	21	2	2027	2228	1	202	6e-64	246
TCONS_00012001	NONBTAT027450.1	95.45	132	6	0	4589	4720	1457	1588	2e-53	211
TCONS_00012005	NONBTAT004640.2	100	57	0	0	495	551	238	294	7e-23	106
TCONS_00012005	NONBTAT004640.2	100	47	0	0	1	47	191	237	3e-17	87.9
TCONS_00012023	NONBTAT026662.2	82.32	413	62	1	306	707	18055	18467	2e-95	348
TCONS_00012023	NONBTAT026662.2	93.58	109	7	0	791	899	5241	5349	9e-40	163
TCONS_00012023	NONBTAT026662.2	92.45	106	8	0	791	896	20517	20412	2e-36	152
TCONS_00012023	NONBTAT026662.2	90.2	102	10	0	798	899	7978	8079	7e-31	134
TCONS_00012023	NONBTAT027065.2	86.54	260	23	3	366	614	478	736	1e-73	276
TCONS_00012023	NONBTAT028285.1	91.45	152	9	1	1035	1186	3	150	2e-52	206
TCONS_00012023	NONBTAT029898.1	81.11	270	36	8	240	501	21	283	2e-51	202
TCONS_00012023	NONBTAT030609.1	86.52	178	23	1	342	518	2961	3138	3e-49	195
TCONS_00012023	NONBTAT023746.2	79.27	275	36	9	256	521	270	532	2e-42	172
TCONS_00012023	NONBTAT027325.1	91.87	123	9	1	399	521	346	467	6e-42	171
TCONS_00012023	NONBTAT026661.2	93.58	109	7	0	791	899	5241	5349	9e-40	163
TCONS_00012023	NONBTAT026661.2	90.2	102	10	0	798	899	7978	8079	7e-31	134
TCONS_00012023	NONBTAT028315.1	92.79	111	8	0	791	901	802	692	3e-39	161
TCONS_00012023	NONBTAT027164.1	84.02	169	25	1	568	736	1	167	3e-39	161
TCONS_00012981	NONBTAT027809.1	99.13	1959	0	1	1	1942	37	1995	0	3507
TCONS_00012981	NONBTAT030387.1	84.21	190	27	3	1456	1644	1403	1590	4e-45	182
TCONS_00012981	NONBTAT030854.1	87.5	152	15	4	1451	1600	557	706	3e-42	172
TCONS_00012981	NONBTAT028523.1	84.53	181	21	7	1441	1619	968	1143	3e-42	172
TCONS_00012981	NONBTAT031035.1	81.15	191	32	3	1452	1641	50	237	1e-35	150
TCONS_00012981	NONBTAT030659.1	85.42	144	20	1	1501	1644	1405	1547	4e-35	148
TCONS_00012981	NONBTAT031841.1	81.67	180	26	7	1442	1617	300	476	2e-33	143
TCONS_00012981	NONBTAT028173.1	84.11	151	18	3	1434	1581	648	501	7e-33	141
TCONS_00012981	NONBTAT030503.1	80.43	184	34	2	1441	1622	800	983	3e-32	139
TCONS_00012981	NONBTAT029831.1	80	195	33	5	1441	1633	685	875	3e-32	139
TCONS_00012982	NONBTAT027809.1	98.85	1995	0	1	11	1982	1	1995	0	3535
TCONS_00012982	NONBTAT030387.1	84.21	190	27	3	1496	1684	1403	1590	4e-45	182
TCONS_00012982	NONBTAT030854.1	87.5	152	15	4	1491	1640	557	706	3e-42	172
TCONS_00012982	NONBTAT028523.1	84.53	181	21	7	1481	1659	968	1143	3e-42	172
TCONS_00012982	NONBTAT031035.1	81.15	191	32	3	1492	1681	50	237	1e-35	150
TCONS_00012982	NONBTAT030659.1	85.42	144	20	1	1541	1684	1405	1547	4e-35	148
TCONS_00012982	NONBTAT031841.1	81.67	180	26	7	1482	1657	300	476	2e-33	143
TCONS_00012982	NONBTAT028173.1	84.11	151	18	3	1474	1621	648	501	7e-33	141
TCONS_00012982	NONBTAT030503.1	80.43	184	34	2	1481	1662	800	983	3e-32	139
TCONS_00012982	NONBTAT029831.1	80	195	33	5	1481	1673	685	875	3e-32	139
TCONS_00012983	NONBTAT027809.1	100	1995	0	0	171	2165	1	1995	0	3685
TCONS_00012983	NONBTAT030387.1	84.21	190	27	3	1679	1867	1403	1590	5e-45	182
TCONS_00012983	NONBTAT030854.1	87.5	152	15	4	1674	1823	557	706	3e-42	172
TCONS_00012983	NONBTAT028523.1	84.53	181	21	7	1664	1842	968	1143	3e-42	172
TCONS_00012983	NONBTAT031035.1	81.15	191	32	3	1675	1864	50	237	1e-35	150
TCONS_00012983	NONBTAT030659.1	85.42	144	20	1	1724	1867	1405	1547	5e-35	148
TCONS_00012983	NONBTAT031841.1	81.67	180	26	7	1665	1840	300	476	2e-33	143
TCONS_00012983	NONBTAT028173.1	84.11	151	18	3	1657	1804	648	501	8e-33	141
TCONS_00012983	NONBTAT030503.1	80.43	184	34	2	1664	1845	800	983	3e-32	139
TCONS_00012983	NONBTAT029831.1	80	195	33	5	1664	1856	685	875	3e-32	139
TCONS_00013045	NONBTAT028947.1	90.56	180	15	2	193	370	2773	2952	3e-62	237
TCONS_00013045	NONBTAT031319.1	85.85	212	24	3	174	379	265	54	3e-57	220
TCONS_00013045	NONBTAT030387.1	87.3	189	21	3	193	380	1403	1589	4e-55	213
TCONS_00013045	NONBTAT031680.1	87.85	181	20	2	205	383	291	111	2e-54	211
TCONS_00013045	NONBTAT027909.1	91.61	155	9	3	409	563	1122	972	2e-54	211
TCONS_00013045	NONBTAT028693.1	86.56	186	20	5	198	380	639	456	3e-51	200
TCONS_00013045	NONBTAT030320.1	86.17	188	19	3	193	379	987	1168	4e-50	196
TCONS_00013045	NONBTAT027906.1	86.34	183	22	3	199	379	289	470	4e-50	196
TCONS_00013045	NONBTAT027779.1	85.95	185	23	3	195	377	820	637	2e-49	195
TCONS_00013045	NONBTAT030121.1	92.42	132	10	0	193	324	2332	2463	7e-48	189
TCONS_00013137	NONBTAT004129.2	84.18	196	27	3	4804	4999	89	280	4e-46	187
TCONS_00013137	NONBTAT031147.1	83.76	197	28	4	4803	4998	1151	958	6e-45	183
TCONS_00013137	NONBTAT029243.1	90.98	133	11	1	780	912	675	544	3e-43	178
TCONS_00013137	NONBTAT028423.1	82.67	202	28	6	4804	5002	221	24	1e-41	172
TCONS_00013137	NONBTAT030615.1	91.27	126	10	1	1	125	1815	1940	4e-41	171
TCONS_00013137	NONBTAT028233.1	92.73	110	8	0	803	912	1175	1066	1e-37	159
TCONS_00013137	NONBTAT023866.2	91.3	115	10	0	796	910	1087	973	3e-37	158
TCONS_00013137	NONBTAT030011.1	91.23	114	9	1	797	910	1266	1154	4e-36	154
TCONS_00013137	NONBTAT027236.1	88.89	126	13	1	1	125	525	650	4e-36	154
TCONS_00013137	NONBTAT031747.1	89.34	122	12	1	1	121	2297	2418	2e-35	152
TCONS_00013138	NONBTAT004129.2	84.18	196	27	3	3345	3540	89	280	4e-46	187
TCONS_00013138	NONBTAT031147.1	83.76	197	28	4	3344	3539	1151	958	5e-45	183
TCONS_00013138	NONBTAT028423.1	82.67	202	28	6	3345	3543	221	24	1e-41	172
TCONS_00013138	NONBTAT030615.1	91.27	126	10	1	1	125	1815	1940	4e-41	171
TCONS_00013138	NONBTAT027236.1	88.89	126	13	1	1	125	525	650	4e-36	154
TCONS_00013138	NONBTAT031747.1	89.34	122	12	1	1	121	2297	2418	1e-35	152
TCONS_00013138	NONBTAT027728.1	89.43	123	10	2	1	122	213	333	1e-35	152
TCONS_00013138	NONBTAT031079.1	88.8	125	11	3	1	122	320	196	5e-35	150
TCONS_00013138	NONBTAT029181.1	88	125	14	1	1	124	1062	1186	6e-34	147
TCONS_00013138	NONBTAT031168.1	87.3	126	15	1	1	125	2633	2508	8e-33	143
TCONS_00013138	NONBTAT031168.1	82.76	116	20	0	3345	3460	2392	2507	4e-21	104
TCONS_00013139	NONBTAT030615.1	87.83	189	22	1	9	196	1752	1940	5e-56	220
TCONS_00013139	NONBTAT031079.1	88.76	178	17	3	19	193	373	196	2e-54	215
TCONS_00013139	NONBTAT031747.1	87.23	188	22	2	7	192	2231	2418	8e-54	213
TCONS_00013139	NONBTAT027236.1	86.77	189	24	1	9	196	462	650	1e-52	209
TCONS_00013139	NONBTAT030153.1	86.77	189	21	4	9	194	1373	1560	4e-52	207
TCONS_00013139	NONBTAT030153.1	84.87	119	17	1	5374	5491	1677	1559	2e-25	119
TCONS_00013139	NONBTAT027728.1	89.02	164	15	2	31	193	172	333	6e-50	200
TCONS_00013139	NONBTAT029181.1	87.08	178	20	2	19	195	1011	1186	2e-49	198
TCONS_00013139	NONBTAT004129.2	84.18	196	27	3	5373	5568	89	280	5e-46	187
TCONS_00013139	NONBTAT031168.1	84.66	189	24	3	9	196	2692	2508	6e-45	183
TCONS_00013139	NONBTAT031168.1	82.76	116	20	0	5373	5488	2392	2507	5e-21	104
TCONS_00013139	NONBTAT031147.1	83.76	197	28	4	5372	5567	1151	958	6e-45	183
TCONS_00013170	NONBTAT027757.1	83.58	201	30	3	144	342	423	224	4e-46	185
TCONS_00013170	NONBTAT027450.1	90.7	129	12	0	5	133	1457	1585	3e-42	172
TCONS_00013170	NONBTAT026661.2	88.97	136	14	1	1	135	8095	7960	1e-40	167
TCONS_00013170	NONBTAT026661.2	87.94	141	15	1	1	139	5365	5225	5e-40	165
TCONS_00013170	NONBTAT026662.2	88.97	136	14	1	1	135	8095	7960	1e-40	167
TCONS_00013170	NONBTAT026662.2	87.94	141	15	1	1	139	5365	5225	5e-40	165
TCONS_00013170	NONBTAT026662.2	86.47	133	17	1	1	133	20394	20525	6e-34	145
TCONS_00013170	NONBTAT029436.1	89.31	131	14	0	1	131	55	185	5e-40	165
TCONS_00013170	NONBTAT027866.1	90.4	125	12	0	1	125	387	511	5e-40	165
TCONS_00013170	NONBTAT028315.1	89.23	130	14	0	4	133	681	810	2e-39	163
TCONS_00013170	NONBTAT031818.1	89.23	130	13	1	4	133	769	897	6e-39	161
TCONS_00013170	NONBTAT029674.1	87.97	133	16	0	1	133	681	813	8e-38	158
TCONS_00013170	NONBTAT027521.1	80.38	209	37	4	931	1137	2385	2179	3e-37	156
TCONS_00015162	NONBTAT028005.1	100	145	0	0	1	145	432	288	7e-72	268
TCONS_00015166	NONBTAT028005.1	100	145	0	0	1	145	432	288	2e-71	268
TCONS_00015166	NONBTAT029349.1	91.87	123	9	1	519	640	949	827	4e-42	171
TCONS_00015166	NONBTAT015927.2	89.34	122	13	0	519	640	1565	1444	5e-37	154
TCONS_00015166	NONBTAT013580.2	92.55	94	6	1	851	943	174	267	6e-31	134
TCONS_00015166	NONBTAT031787.1	90.72	97	9	0	544	640	3	99	8e-30	130
TCONS_00015166	NONBTAT030054.1	90.43	94	8	1	851	943	1145	1238	1e-27	122
TCONS_00015166	NONBTAT029762.1	90.32	93	7	2	851	942	1198	1289	5e-27	121
TCONS_00015166	NONBTAT027552.1	92.77	83	6	0	558	640	827	745	5e-27	121
TCONS_00015166	NONBTAT026661.2	89.36	94	9	1	851	943	5239	5332	6e-26	117
TCONS_00015166	NONBTAT026662.2	89.36	94	9	1	851	943	5239	5332	6e-26	117
TCONS_00013627	NONBTAT028104.1	81.32	182	31	3	4284	4462	666	485	2e-33	145
TCONS_00013627	NONBTAT029071.1	82.08	173	26	5	4303	4471	1131	960	6e-33	143
TCONS_00013627	NONBTAT028947.1	81.71	175	28	4	4303	4473	2775	2949	6e-33	143
TCONS_00013627	NONBTAT028693.1	80.43	184	33	3	4306	4486	639	456	3e-31	137
TCONS_00013627	NONBTAT030021.1	80	190	32	6	4286	4471	1296	1109	9e-31	135
TCONS_00013627	NONBTAT028199.1	81.29	171	26	4	4284	4451	480	647	3e-30	134
TCONS_00013627	NONBTAT030979.1	82.05	156	24	4	4288	4439	4240	4085	4e-29	130
TCONS_00013627	NONBTAT029870.1	78.11	201	43	1	4286	4485	941	1141	6e-28	126
TCONS_00013627	NONBTAT029432.1	80.72	166	29	3	4278	4441	593	757	6e-28	126
TCONS_00013627	NONBTAT029069.1	82.52	143	23	2	4286	4426	548	690	2e-27	124
TCONS_00013628	NONBTAT028104.1	81.32	182	31	3	1526	1704	666	485	7e-34	145
TCONS_00013628	NONBTAT029071.1	82.08	173	26	5	1545	1713	1131	960	3e-33	143
TCONS_00013628	NONBTAT028947.1	81.71	175	28	4	1545	1715	2775	2949	3e-33	143
TCONS_00013628	NONBTAT028693.1	80.43	184	33	3	1548	1728	639	456	1e-31	137
TCONS_00013628	NONBTAT030021.1	80	190	32	6	1528	1713	1296	1109	4e-31	135
TCONS_00013628	NONBTAT028199.1	81.29	171	26	4	1526	1693	480	647	2e-30	134
TCONS_00013628	NONBTAT030979.1	82.05	156	24	4	1530	1681	4240	4085	2e-29	130
TCONS_00013628	NONBTAT029870.1	78.11	201	43	1	1528	1727	941	1141	3e-28	126
TCONS_00013628	NONBTAT029432.1	80.72	166	29	3	1520	1683	593	757	3e-28	126
TCONS_00013628	NONBTAT029069.1	82.52	143	23	2	1528	1668	548	690	1e-27	124
TCONS_00013629	NONBTAT028104.1	81.32	182	31	3	1719	1897	666	485	8e-34	145
TCONS_00013629	NONBTAT029071.1	82.08	173	26	5	1738	1906	1131	960	3e-33	143
TCONS_00013629	NONBTAT028947.1	81.71	175	28	4	1738	1908	2775	2949	3e-33	143
TCONS_00013629	NONBTAT028693.1	80.43	184	33	3	1741	1921	639	456	1e-31	137
TCONS_00013629	NONBTAT030021.1	80	190	32	6	1721	1906	1296	1109	5e-31	135
TCONS_00013629	NONBTAT028199.1	81.29	171	26	4	1719	1886	480	647	2e-30	134
TCONS_00013629	NONBTAT030979.1	82.05	156	24	4	1723	1874	4240	4085	2e-29	130
TCONS_00013629	NONBTAT029870.1	78.11	201	43	1	1721	1920	941	1141	3e-28	126
TCONS_00013629	NONBTAT029432.1	80.72	166	29	3	1713	1876	593	757	3e-28	126
TCONS_00013629	NONBTAT029069.1	82.52	143	23	2	1721	1861	548	690	1e-27	124
TCONS_00013680	NONBTAT027925.1	100	130	0	0	129	258	139	268	1e-63	241
TCONS_00013680	NONBTAT027925.1	100	116	0	0	256	371	5617	5732	8e-56	215
TCONS_00013681	NONBTAT027925.1	100	129	0	0	112	240	139	267	2e-62	239
TCONS_00013681	NONBTAT028523.1	87.02	131	13	4	1417	1547	1087	961	5e-34	145
TCONS_00013681	NONBTAT031513.1	82.46	171	21	2	1365	1527	418	249	6e-33	141
TCONS_00013681	NONBTAT030482.1	89.29	112	12	0	1416	1527	1164	1053	6e-33	141
TCONS_00013681	NONBTAT029069.1	84.14	145	17	6	1406	1546	680	538	3e-31	135
TCONS_00013681	NONBTAT030789.1	88.99	109	11	1	1419	1527	307	414	1e-30	134
TCONS_00013681	NONBTAT030325.1	88.99	109	11	1	1420	1527	443	551	1e-30	134
TCONS_00013681	NONBTAT028104.1	85.19	135	14	6	1416	1546	540	672	1e-30	134
TCONS_00013681	NONBTAT031208.1	83.44	151	14	7	1371	1516	1226	1370	1e-29	130
TCONS_00013681	NONBTAT030979.1	83.33	144	21	3	1406	1546	4108	4251	1e-29	130
TCONS_00013714	NONBTAT026662.2	95.08	61	3	0	297	357	18146	18206	4e-20	97.1
TCONS_00013714	NONBTAT030770.1	94.12	51	3	0	307	357	63	13	2e-14	78.7
[truncated: 10,141 more rows]

## Sheet: sort_align_length
transcript_id	known_seq	% ident_match	alignment_length	N_mismatches	N_gap	start_alignment_tcons	stop_alignment_tcons	start_alignment_known	stop_alignment_known	expect value	bit score
TCONS_00055290	NONBTAT030001.1	100	4887	0	0	1	4887	6805	1919	0	9025
TCONS_00055291	NONBTAT030001.1	100	4887	0	0	1	4887	6805	1919	0	9025
TCONS_00057511	NONBTAT030137.1	99.75	4331	0	1	74	4393	1	4331	0	7926
TCONS_00057515	NONBTAT030137.1	100	4331	0	0	12	4342	1	4331	0	7998
TCONS_00057516	NONBTAT030137.1	100	4331	0	0	12	4342	1	4331	0	7998
TCONS_00075220	NONBTAT031091.1	100	3978	0	0	820	4797	1	3978	0	7347
TCONS_00075220	NONBTAT031090.1	99.95	3923	1	1	875	4797	2929	6850	0	7232
TCONS_00039651	NONBTAT029111.1	100	3918	0	0	64	3981	650	4567	0	7236
TCONS_00039645	NONBTAT029111.1	100	3246	0	0	223	3468	1322	4567	0	5995
TCONS_00039652	NONBTAT029111.1	100	3246	0	0	213	3458	1322	4567	0	5995
TCONS_00039645	NONBTAT029112.1	100	3245	0	0	224	3468	63	3307	0	5993
TCONS_00039645	NONBTAT029110.1	100	3245	0	0	224	3468	24	3268	0	5993
TCONS_00039651	NONBTAT029112.1	100	3245	0	0	737	3981	63	3307	0	5993
TCONS_00039651	NONBTAT029110.1	100	3245	0	0	737	3981	24	3268	0	5993
TCONS_00039652	NONBTAT029112.1	100	3245	0	0	214	3458	63	3307	0	5993
TCONS_00039652	NONBTAT029110.1	100	3245	0	0	214	3458	24	3268	0	5993
TCONS_00057511	NONBTAT030136.1	99.91	3196	2	1	73	3267	1	3196	0	5884
TCONS_00057511	NONBTAT030135.1	99.91	3196	2	1	73	3267	1	3196	0	5884
TCONS_00057514	NONBTAT030137.1	100	3185	0	0	12	3196	1	3185	0	5882
TCONS_00057514	NONBTAT030136.1	100	3185	0	0	11	3195	1	3185	0	5882
TCONS_00057514	NONBTAT030135.1	100	3185	0	0	11	3195	1	3185	0	5882
TCONS_00057515	NONBTAT030136.1	100	3185	0	0	11	3195	1	3185	0	5882
TCONS_00057515	NONBTAT030135.1	100	3185	0	0	11	3195	1	3185	0	5882
TCONS_00057516	NONBTAT030136.1	100	3185	0	0	11	3195	1	3185	0	5882
TCONS_00057516	NONBTAT030135.1	100	3185	0	0	11	3195	1	3185	0	5882
TCONS_00057513	NONBTAT030136.1	100	2949	0	0	73	3021	1	2949	0	5446
TCONS_00057513	NONBTAT030135.1	100	2949	0	0	73	3021	1	2949	0	5446
TCONS_00057513	NONBTAT030137.1	100	2948	0	0	74	3021	1	2948	0	5445
TCONS_00039648	NONBTAT029112.1	100	2932	0	0	1014	3945	376	3307	0	5415
TCONS_00039648	NONBTAT029111.1	100	2932	0	0	1014	3945	1636	4567	0	5415
TCONS_00039648	NONBTAT029110.1	100	2932	0	0	1014	3945	337	3268	0	5415
TCONS_00039650	NONBTAT029112.1	100	2932	0	0	278	3209	376	3307	0	5415
TCONS_00039650	NONBTAT029111.1	100	2932	0	0	278	3209	1636	4567	0	5415
TCONS_00039650	NONBTAT029110.1	100	2932	0	0	278	3209	337	3268	0	5415
TCONS_00079682	NONBTAT031353.1	100	2929	0	0	998	3926	1	2929	0	5409
TCONS_00067382	NONBTAT030685.1	100	2704	0	0	80	2783	529	3232	0	4994
TCONS_00067384	NONBTAT030685.1	100	2701	0	0	419	3119	532	3232	0	4988
TCONS_00014253	NONBTAT027930.1	100	2639	0	0	40	2678	1	2639	0	4874
TCONS_00035702	NONBTAT029070.1	100	2637	0	0	849	3485	2637	1	0	4870
TCONS_00035703	NONBTAT029070.1	100	2637	0	0	668	3304	2637	1	0	4870
TCONS_00035704	NONBTAT029070.1	100	2637	0	0	893	3529	2637	1	0	4870
TCONS_00035705	NONBTAT029070.1	100	2637	0	0	688	3324	2637	1	0	4870
TCONS_00040761	NONBTAT029257.1	100	2591	0	0	4097	6687	1	2591	0	4785
TCONS_00040763	NONBTAT029257.1	100	2591	0	0	3711	6301	1	2591	0	4785
TCONS_00040764	NONBTAT029257.1	100	2591	0	0	4851	7441	1	2591	0	4785
TCONS_00040765	NONBTAT029257.1	100	2591	0	0	3526	6116	1	2591	0	4785
TCONS_00040766	NONBTAT029257.1	100	2591	0	0	5454	8044	1	2591	0	4785
TCONS_00062522	NONBTAT030233.1	100	2552	0	0	1	2552	183	2734	0	4713
TCONS_00062521	NONBTAT030233.1	98.65	2516	0	1	1	2482	219	2734	0	4427
TCONS_00005322	NONBTAT027383.1	100	2476	0	0	2	2477	1	2476	0	4573
TCONS_00057515	NONBTAT030136.1	100	2420	0	0	3196	5615	3391	5810	0	4470
TCONS_00057516	NONBTAT030136.1	100	2420	0	0	3196	5615	3391	5810	0	4470
TCONS_00057515	NONBTAT030135.1	100	2418	0	0	3196	5613	3391	5808	0	4466
TCONS_00057516	NONBTAT030135.1	100	2418	0	0	3196	5613	3391	5808	0	4466
TCONS_00057511	NONBTAT030136.1	99.96	2413	1	0	3254	5666	3398	5810	0	4451
TCONS_00057511	NONBTAT030135.1	99.96	2411	1	0	3254	5664	3398	5808	0	4447
TCONS_00053860	NONBTAT015927.2	100	2373	0	0	756	3128	1	2373	0	4383
TCONS_00053861	NONBTAT015927.2	100	2373	0	0	1716	4088	1	2373	0	4383
TCONS_00057514	NONBTAT030136.1	100	2363	0	0	3196	5558	3448	5810	0	4364
TCONS_00057514	NONBTAT030135.1	100	2361	0	0	3196	5556	3448	5808	0	4361
TCONS_00047314	NONBTAT029577.1	99.87	2358	0	1	112	2469	1	2355	0	4335
TCONS_00047313	NONBTAT029577.1	100	2355	0	0	112	2466	1	2355	0	4349
TCONS_00057511	NONBTAT030137.1	100	2346	0	0	4740	7085	4330	6675	0	4333
TCONS_00057513	NONBTAT030137.1	100	2346	0	0	4124	6469	4330	6675	0	4333
TCONS_00057514	NONBTAT030137.1	100	2346	0	0	4632	6977	4330	6675	0	4333
TCONS_00057515	NONBTAT030137.1	100	2346	0	0	4689	7034	4330	6675	0	4333
TCONS_00018709	NONBTAT028263.1	100	2331	0	0	87	2417	1	2331	0	4305
TCONS_00014117	NONBTAT027945.1	100	2309	0	0	2137	4445	4340	2032	0	4265
TCONS_00053859	NONBTAT015927.2	100	2270	0	0	2772	5041	104	2373	0	4193
TCONS_00057516	NONBTAT017668.2	99.91	2245	0	1	4124	6368	1	2243	0	4133
TCONS_00020395	NONBTAT028270.1	100	2238	0	0	81	2318	1	2238	0	4133
TCONS_00057511	NONBTAT017668.2	100	2177	0	0	4175	6351	1	2177	0	4021
TCONS_00057513	NONBTAT017668.2	100	2177	0	0	3559	5735	1	2177	0	4021
TCONS_00057514	NONBTAT017668.2	100	2177	0	0	4067	6243	1	2177	0	4021
TCONS_00057515	NONBTAT017668.2	100	2177	0	0	4124	6300	1	2177	0	4021
TCONS_00069891	NONBTAT026662.2	88.38	2100	168	22	809	2854	21657	23734	0	2457
TCONS_00069892	NONBTAT026662.2	88.38	2100	168	22	1174	3219	21657	23734	0	2457
TCONS_00069893	NONBTAT026662.2	88.38	2100	168	22	881	2926	21657	23734	0	2457
TCONS_00075684	NONBTAT026662.2	79.33	2080	321	55	4029	6027	21678	23729	0	1358
TCONS_00060506	NONBTAT030224.1	100	2042	0	0	1222	3263	1	2042	0	3771
TCONS_00050071	NONBTAT026662.2	86.65	2038	210	36	6259	8260	21663	23674	0	2200
TCONS_00050072	NONBTAT026662.2	86.65	2038	210	36	6632	8633	21663	23674	0	2200
TCONS_00047864	NONBTAT026662.2	85.09	2019	248	32	3334	5321	23657	21661	0	2012
TCONS_00047865	NONBTAT026662.2	85.09	2019	248	32	3185	5172	23657	21661	0	2012
TCONS_00047866	NONBTAT026662.2	85.09	2019	248	32	3809	5796	23657	21661	0	2012
TCONS_00012982	NONBTAT027809.1	98.85	1995	0	1	11	1982	1	1995	0	3535
TCONS_00012983	NONBTAT027809.1	100	1995	0	0	171	2165	1	1995	0	3685
TCONS_00012981	NONBTAT027809.1	99.13	1959	0	1	1	1942	37	1995	0	3507
TCONS_00075684	NONBTAT030728.1	79.81	1942	282	58	5210	7100	20	1902	0	1314
TCONS_00057513	NONBTAT030136.1	99.95	1932	1	0	3119	5050	3879	5810	0	3563
TCONS_00057513	NONBTAT030135.1	99.95	1930	1	0	3119	5048	3879	5808	0	3559
TCONS_00047311	NONBTAT029577.1	100	1892	0	0	373	2264	464	2355	0	3494
TCONS_00047315	NONBTAT029577.1	100	1892	0	0	671	2562	464	2355	0	3494
TCONS_00075684	NONBTAT030877.1	79.01	1844	304	49	5179	6984	4	1802	0	1184
TCONS_00078047	NONBTAT031260.1	100	1812	0	0	6208	8019	1826	15	0	3347
TCONS_00078048	NONBTAT031260.1	100	1812	0	0	6504	8315	1826	15	0	3347
TCONS_00084257	NONBTAT031775.1	100	1788	0	0	83	1870	4	1791	0	3302
TCONS_00047312	NONBTAT029577.1	100	1767	0	0	671	2437	464	2230	0	3264
TCONS_00047316	NONBTAT029577.1	100	1767	0	0	671	2437	464	2230	0	3264
TCONS_00047317	NONBTAT029577.1	100	1767	0	0	671	2437	464	2230	0	3264
TCONS_00024238	NONBTAT028615.1	100	1748	0	0	1	1748	140	1887	0	3229
TCONS_00019516	NONBTAT028391.1	99.94	1734	0	1	3000	4733	921	2653	0	3195
TCONS_00014253	NONBTAT027929.1	100	1715	0	0	213	1927	480	2194	0	3168
TCONS_00031522	NONBTAT028890.1	100	1676	0	0	367	2042	1	1676	0	3096
TCONS_00031523	NONBTAT028890.1	100	1676	0	0	43	1718	1	1676	0	3096
TCONS_00075684	NONBTAT029854.1	80.27	1652	239	49	4842	6431	199	1825	0	1164
TCONS_00026789	NONBTAT026662.2	87.1	1644	166	26	1552	3169	21659	23282	0	1820
TCONS_00038091	NONBTAT029102.1	100	1637	0	0	1	1637	1067	2703	0	3024
TCONS_00011628	NONBTAT027798.1	100	1624	0	0	7	1630	1	1624	0	3000
TCONS_00057516	NONBTAT030137.1	100	1612	0	0	4689	6300	4330	5941	0	2977
TCONS_00038091	NONBTAT029101.1	100	1608	0	0	30	1637	228	1835	0	2970
TCONS_00074142	NONBTAT031086.1	99.81	1582	0	1	1140	2721	1	1579	0	2902
TCONS_00074145	NONBTAT031086.1	100	1579	0	0	1140	2718	1	1579	0	2916
TCONS_00079766	NONBTAT031516.1	100	1564	0	0	5636	7199	1	1564	0	2889
TCONS_00079767	NONBTAT031516.1	100	1564	0	0	4654	6217	1	1564	0	2889
TCONS_00080736	NONBTAT031357.1	100	1521	0	0	294	1814	481	2001	0	2809
TCONS_00079749	NONBTAT024902.2	100	1492	0	0	2103	3594	1492	1	0	2756
TCONS_00005062	NONBTAT027382.1	100	1450	0	0	133	1582	1	1450	0	2678
TCONS_00017500	NONBTAT006618.2	100	1436	0	0	1824	3259	1	1436	0	2652
TCONS_00017501	NONBTAT006618.2	100	1436	0	0	1933	3368	1	1436	0	2652
TCONS_00017506	NONBTAT006618.2	100	1436	0	0	2587	4022	1	1436	0	2652
TCONS_00017507	NONBTAT006618.2	100	1436	0	0	1398	2833	1	1436	0	2652
TCONS_00041490	NONBTAT012903.2	100	1428	0	0	2288	3715	1	1428	0	2638
TCONS_00041491	NONBTAT012903.2	100	1428	0	0	1977	3404	1	1428	0	2638
TCONS_00047864	NONBTAT028289.1	82.64	1411	157	43	3337	4736	1337	4	0	1168
TCONS_00047865	NONBTAT028289.1	82.64	1411	157	43	3188	4587	1337	4	0	1168
TCONS_00047866	NONBTAT028289.1	82.64	1411	157	43	3812	5211	1337	4	0	1168
TCONS_00061117	NONBTAT019062.2	100	1406	0	0	675	2080	1	1406	0	2597
TCONS_00053163	NONBTAT029922.1	100	1397	0	0	4	1400	1	1397	0	2580
TCONS_00066852	NONBTAT028289.1	85.9	1390	158	15	5215	6594	1820	459	0	1447
TCONS_00041952	NONBTAT029411.1	100	1360	0	0	185	1544	90	1449	0	2512
TCONS_00041955	NONBTAT029411.1	100	1360	0	0	136	1495	90	1449	0	2512
TCONS_00002102	NONBTAT000359.2	100	1348	0	0	28	1375	1	1348	0	2490
TCONS_00002104	NONBTAT000360.2	100	1332	0	0	1	1332	41	1372	0	2460
TCONS_00075684	NONBTAT027338.1	79.95	1322	172	37	5724	6984	5	1294	0	887
TCONS_00052211	NONBTAT029814.1	99.38	1290	0	1	1304	2585	1	1290	0	2331
TCONS_00063357	NONBTAT026662.2	89.22	1289	104	14	4157	5428	21661	22931	0	1578
TCONS_00012497	NONBTAT027826.1	100	1277	0	0	297	1573	1681	405	0	2359
TCONS_00012496	NONBTAT027826.1	100	1276	0	0	296	1571	1680	405	0	2357
TCONS_00050071	NONBTAT029854.1	80.03	1272	227	16	7009	8260	102	1366	0	917
TCONS_00050072	NONBTAT029854.1	80.03	1272	227	16	7382	8633	102	1366	0	917
TCONS_00066852	NONBTAT030877.1	87.88	1271	121	18	5228	6484	1252	1	0	1463
TCONS_00004524	NONBTAT027496.1	100	1263	0	0	1988	3250	1	1263	0	2333
TCONS_00066852	NONBTAT030728.1	86.05	1262	135	24	5215	6465	1233	2	0	1317
TCONS_00062163	NONBTAT030352.1	100	1259	0	0	314	1572	1367	109	0	2326
TCONS_00033855	NONBTAT028913.1	100	1254	0	0	527	1780	120	1373	0	2316
TCONS_00004525	NONBTAT027495.1	100	1241	0	0	2613	3853	1	1241	0	2292
TCONS_00039545	NONBTAT029108.1	100	1239	0	0	1	1239	297	1535	0	2289
TCONS_00033854	NONBTAT028913.1	100	1238	0	0	376	1613	136	1373	0	2287
TCONS_00078047	NONBTAT026662.2	88.41	1234	106	17	3989	5214	23440	22236	0	1452
TCONS_00078048	NONBTAT026662.2	88.41	1234	106	17	4285	5510	23440	22236	0	1452
TCONS_00047864	NONBTAT027717.1	85.04	1230	149	24	3550	4768	1212	7	0	1219
TCONS_00047865	NONBTAT027717.1	85.04	1230	149	24	3401	4619	1212	7	0	1219
TCONS_00047866	NONBTAT027717.1	85.04	1230	149	24	4025	5243	1212	7	0	1219
TCONS_00050071	NONBTAT027717.1	87.24	1230	123	21	6812	8031	7	1212	0	1371
TCONS_00050072	NONBTAT027717.1	87.24	1230	123	21	7185	8404	7	1212	0	1371
TCONS_00078047	NONBTAT027717.1	87.51	1217	121	15	4001	5214	1196	8	0	1376
TCONS_00078048	NONBTAT027717.1	87.51	1217	121	15	4297	5510	1196	8	0	1376
TCONS_00009222	NONBTAT027593.1	100	1213	0	0	2	1214	1	1213	0	2241
TCONS_00050071	NONBTAT027721.1	87.87	1212	120	18	7063	8260	1	1199	0	1399
TCONS_00050072	NONBTAT027721.1	87.87	1212	120	18	7436	8633	1	1199	0	1399
TCONS_00021445	NONBTAT028429.1	100	1209	0	0	1	1209	3	1211	0	2233
TCONS_00055291	NONBTAT030001.1	100	1207	0	0	4885	6091	1207	1	0	2230
TCONS_00075690	NONBTAT031243.1	100	1197	0	0	24	1220	1105	2301	0	2211
TCONS_00047864	NONBTAT027721.1	86.86	1195	129	18	3337	4519	1179	1	0	1312
TCONS_00047865	NONBTAT027721.1	86.86	1195	129	18	3188	4370	1179	1	0	1312
TCONS_00047866	NONBTAT027721.1	86.86	1195	129	18	3812	4994	1179	1	0	1312
TCONS_00009221	NONBTAT027593.1	100	1189	0	0	44	1232	25	1213	0	2196
TCONS_00009224	NONBTAT027593.1	100	1189	0	0	2421	3609	25	1213	0	2196
TCONS_00014116	NONBTAT027945.1	100	1188	0	0	1964	3151	3257	2070	0	2194
TCONS_00075684	NONBTAT028455.1	79.65	1184	199	30	5976	7144	763	1919	0	813
TCONS_00002102	NONBTAT000360.2	100	1174	0	0	202	1375	199	1372	0	2169
TCONS_00002104	NONBTAT000359.2	100	1174	0	0	159	1332	175	1348	0	2169
TCONS_00047311	NONBTAT029710.1	100	1174	0	0	2721	3894	791	1964	0	2169
TCONS_00047315	NONBTAT029710.1	100	1174	0	0	3019	4192	791	1964	0	2169
TCONS_00047317	NONBTAT029710.1	100	1174	0	0	2518	3691	791	1964	0	2169
TCONS_00047316	NONBTAT029710.1	100	1172	0	0	2522	3693	793	1964	0	2165
TCONS_00069891	NONBTAT030842.1	87.44	1162	106	11	1879	3003	1	1159	0	1301
TCONS_00069892	NONBTAT030842.1	87.44	1162	106	11	2244	3368	1	1159	0	1301
TCONS_00069893	NONBTAT030842.1	87.44	1162	106	11	1951	3075	1	1159	0	1301
TCONS_00069891	NONBTAT030877.1	85.15	1158	131	14	2017	3140	1	1151	0	1147
TCONS_00069892	NONBTAT030877.1	85.15	1158	131	14	2382	3505	1	1151	0	1147
TCONS_00069893	NONBTAT030877.1	85.15	1158	131	14	2089	3212	1	1151	0	1147
TCONS_00045571	NONBTAT014075.2	100	1156	0	0	1125	2280	1	1156	0	2135
TCONS_00069891	NONBTAT027717.1	85.23	1151	122	23	1374	2497	1	1130	0	1140
TCONS_00069892	NONBTAT027717.1	85.23	1151	122	23	1739	2862	1	1130	0	1140
TCONS_00069893	NONBTAT027717.1	85.23	1151	122	23	1446	2569	1	1130	0	1140
TCONS_00069891	NONBTAT030728.1	83.6	1146	121	21	2035	3140	1	1119	0	1013
TCONS_00069892	NONBTAT030728.1	83.6	1146	121	21	2400	3505	1	1119	0	1013
TCONS_00069893	NONBTAT030728.1	83.6	1146	121	21	2107	3212	1	1119	0	1013
TCONS_00016855	NONBTAT005935.2	100	1137	0	0	5283	6419	1	1137	0	2100
TCONS_00015510	NONBTAT027944.1	100	1136	0	0	995	2130	1342	2477	0	2098
TCONS_00066852	NONBTAT030842.1	89.34	1135	104	9	5470	6593	1159	31	0	1410
TCONS_00004525	NONBTAT027496.1	100	1120	0	0	3935	5054	1	1120	0	2069
TCONS_00071229	NONBTAT030933.1	100	1109	0	0	29	1137	1	1109	0	2049
TCONS_00075684	NONBTAT031537.1	80.15	1103	175	34	5537	6620	1	1078	0	784
TCONS_00069322	NONBTAT028289.1	83.71	1099	137	17	1348	2426	566	1642	0	1000
TCONS_00069322	NONBTAT030877.1	84.45	1093	144	11	1351	2424	4	1089	0	1053
TCONS_00057514	NONBTAT030137.1	100	1090	0	0	3196	4285	3242	4331	0	2013
TCONS_00069322	NONBTAT029854.1	81.81	1083	157	25	1357	2412	562	1631	0	872
TCONS_00069322	NONBTAT030728.1	83.64	1082	128	20	1367	2426	2	1056	0	972
TCONS_00015509	NONBTAT027944.1	99.07	1079	0	1	645	1713	1399	2477	0	1929
TCONS_00015511	NONBTAT027944.1	100	1079	0	0	995	2073	1399	2477	0	1993
TCONS_00026789	NONBTAT027717.1	86.18	1078	117	18	2112	3177	1	1058	0	1136
TCONS_00028073	NONBTAT026662.2	89.68	1066	86	9	2264	3323	22706	21659	0	1338
TCONS_00028079	NONBTAT026662.2	89.68	1066	86	9	2802	3861	22706	21659	0	1338
TCONS_00076148	NONBTAT023860.2	100	1060	0	0	1839	2898	1	1060	0	1958
TCONS_00076151	NONBTAT023860.2	100	1060	0	0	1362	2421	1	1060	0	1958
TCONS_00085565	NONBTAT031734.1	100	1056	0	0	883	1938	1056	1	0	1951
TCONS_00085566	NONBTAT031734.1	100	1056	0	0	874	1929	1056	1	0	1951
TCONS_00080027	NONBTAT031374.1	100	1053	0	0	472	1524	1053	1	0	1945
TCONS_00080028	NONBTAT031374.1	100	1053	0	0	555	1607	1053	1	0	1945
TCONS_00040761	NONBTAT026662.2	85.71	1050	113	15	2002	3043	22676	21656	0	1074
TCONS_00040763	NONBTAT026662.2	85.71	1050	113	15	1616	2657	22676	21656	0	1074
TCONS_00040764	NONBTAT026662.2	85.71	1050	113	15	2756	3797	22676	21656	0	1074
TCONS_00040765	NONBTAT026662.2	85.71	1050	113	15	1431	2472	22676	21656	0	1074
TCONS_00040766	NONBTAT026662.2	85.71	1050	113	15	3359	4400	22676	21656	0	1074
TCONS_00021659	NONBTAT028488.1	100	1036	0	0	850	1885	1	1036	0	1914
TCONS_00021661	NONBTAT028488.1	100	1036	0	0	823	1858	1	1036	0	1914
TCONS_00078047	NONBTAT029854.1	81.24	1034	177	10	3989	5011	1129	102	0	819
TCONS_00078048	NONBTAT029854.1	81.24	1034	177	10	4285	5307	1129	102	0	819
TCONS_00069322	NONBTAT030842.1	85.27	1025	132	12	1345	2352	137	1159	0	1038
TCONS_00056922	NONBTAT030158.1	100	1024	0	0	1124	2147	1	1024	0	1892
TCONS_00066852	NONBTAT027721.1	88.1	1000	96	14	5601	6588	1274	286	0	1166
TCONS_00027908	NONBTAT028826.1	100	998	0	0	4001	4998	1	998	0	1844
TCONS_00015510	NONBTAT027944.1	100	996	0	0	1	996	69	1064	0	1840
TCONS_00015511	NONBTAT027944.1	100	995	0	0	1	995	69	1063	0	1838
TCONS_00024266	NONBTAT028593.1	100	993	0	0	17	1009	1	993	0	1834
TCONS_00024271	NONBTAT028593.1	99.7	993	0	1	5	994	1	993	0	1814
TCONS_00055413	NONBTAT016752.2	99.9	993	0	1	3498	4490	354	1345	0	1827
TCONS_00066852	NONBTAT026662.2	91.28	986	72	7	5618	6594	23732	22752	0	1332
TCONS_00044031	NONBTAT029532.1	100	985	0	0	1	985	59	1043	0	1820
TCONS_00012911	NONBTAT027882.1	100	984	0	0	2822	3805	984	1	0	1818
TCONS_00012611	NONBTAT027841.1	100	982	0	0	1	982	982	1	0	1814
TCONS_00042006	NONBTAT029423.1	100	982	0	0	42	1023	1	982	0	1814
TCONS_00016855	NONBTAT005937.2	100	978	0	0	5972	6949	106	1083	0	1807
TCONS_00016856	NONBTAT005937.2	100	978	0	0	128	1105	106	1083	0	1807
TCONS_00005750	NONBTAT028175.1	89.66	977	92	5	654	1627	972	2	0	1236
TCONS_00058084	NONBTAT026662.2	85.67	977	84	30	5606	6539	23630	22667	0	977
TCONS_00058085	NONBTAT026662.2	85.67	977	84	30	4480	5413	23630	22667	0	977
TCONS_00066852	NONBTAT028422.1	86.28	977	97	17	5365	6329	952	1	0	1027
TCONS_00069891	NONBTAT028422.1	84.28	973	110	23	2156	3106	1	952	0	909
TCONS_00069892	NONBTAT028422.1	84.28	973	110	23	2521	3471	1	952	0	909
TCONS_00069893	NONBTAT028422.1	84.28	973	110	23	2228	3178	1	952	0	909
TCONS_00078047	NONBTAT027721.1	90.12	972	85	7	3989	4956	965	1	0	1253
TCONS_00078048	NONBTAT027721.1	90.12	972	85	7	4285	5252	965	1	0	1253
TCONS_00015510	NONBTAT027943.1	100	971	0	0	1194	2164	719	1689	0	1794
TCONS_00015511	NONBTAT027943.1	100	971	0	0	1137	2107	719	1689	0	1794
TCONS_00024239	NONBTAT028615.1	100	970	0	0	1	970	918	1887	0	1792
TCONS_00024240	NONBTAT028615.1	100	970	0	0	1	970	918	1887	0	1792
TCONS_00063010	NONBTAT018817.2	100	969	0	0	141	1109	1	969	0	1790
TCONS_00017490	NONBTAT028143.1	100	968	0	0	316	1283	1	968	0	1788
TCONS_00041181	NONBTAT026662.2	85.68	964	96	18	4449	5392	21669	22610	0	977
TCONS_00075684	NONBTAT028332.1	79.15	964	153	33	6157	7096	1	940	2e-177	623
TCONS_00015509	NONBTAT027943.1	100	962	0	0	786	1747	728	1689	0	1777
TCONS_00050071	NONBTAT030842.1	87.9	959	93	15	7316	8260	1	950	0	1107
TCONS_00050072	NONBTAT030842.1	87.9	959	93	15	7689	8633	1	950	0	1107
TCONS_00075684	NONBTAT028422.1	80.19	959	142	27	5335	6279	23	947	0	675
TCONS_00024270	NONBTAT028593.1	100	950	0	0	262	1211	44	993	0	1755
TCONS_00024269	NONBTAT028593.1	100	948	0	0	261	1208	46	993	0	1751
TCONS_00075684	NONBTAT030319.1	79.68	945	131	37	5185	6096	1	917	7e-178	625
TCONS_00069322	NONBTAT028422.1	83.65	942	120	13	1502	2426	1	925	0	856
TCONS_00061117	NONBTAT019063.2	100	941	0	0	1632	2572	1	941	0	1738
TCONS_00063001	NONBTAT018801.2	100	940	0	0	58	997	1	940	0	1736
TCONS_00068213	NONBTAT030887.1	100	938	0	0	2033	2970	1	938	0	1733
TCONS_00068216	NONBTAT030887.1	100	938	0	0	1895	2832	1	938	0	1733
TCONS_00033029	NONBTAT010406.2	100	935	0	0	355	1289	935	1	0	1727
TCONS_00033030	NONBTAT010406.2	100	935	0	0	620	1554	935	1	0	1727
TCONS_00012615	NONBTAT030050.1	74.65	923	151	45	1998	2864	1284	389	8e-90	331
TCONS_00028073	NONBTAT028832.1	100	921	0	0	3234	4154	1	921	0	1701
TCONS_00028079	NONBTAT028832.1	100	921	0	0	3772	4692	1	921	0	1701
TCONS_00047086	NONBTAT014643.2	100	918	0	0	3357	4274	1	918	0	1696
TCONS_00058084	NONBTAT030842.1	85.23	914	85	20	5604	6479	914	13	0	894
TCONS_00058085	NONBTAT030842.1	85.23	914	85	20	4478	5353	914	13	0	894
TCONS_00062994	NONBTAT018801.2	100	914	0	0	198	1111	27	940	0	1688
TCONS_00062996	NONBTAT018801.2	100	913	0	0	105	1017	28	940	0	1687
TCONS_00062999	NONBTAT018801.2	100	913	0	0	221	1133	28	940	0	1687
TCONS_00063000	NONBTAT018801.2	100	913	0	0	122	1034	28	940	0	1687
TCONS_00062995	NONBTAT018801.2	100	912	0	0	73	984	29	940	0	1685
TCONS_00062997	NONBTAT018801.2	100	912	0	0	164	1075	29	940	0	1685
TCONS_00062994	NONBTAT018802.2	100	908	0	0	16	923	1	908	0	1677
TCONS_00055266	NONBTAT030003.1	100	905	0	0	1	905	432	1336	0	1672
TCONS_00028290	NONBTAT028717.1	99.89	902	0	1	33	934	95	995	0	1659
TCONS_00058084	NONBTAT027721.1	86.46	901	73	25	5669	6539	1078	197	0	942
TCONS_00058085	NONBTAT027721.1	86.46	901	73	25	4543	5413	1078	197	0	942
TCONS_00002103	NONBTAT000359.2	100	898	0	0	28	925	1	898	0	1659
TCONS_00036217	NONBTAT026662.2	85.6	889	94	15	1231	2103	21700	22570	0	902
TCONS_00025745	NONBTAT028600.1	100	884	0	0	210	1093	1	884	0	1633
TCONS_00066852	NONBTAT031537.1	87.1	884	97	12	5214	6093	891	21	0	985
TCONS_00009123	NONBTAT030066.1	92.98	883	57	4	281	1162	1	879	0	1282
TCONS_00077914	NONBTAT031231.1	100	873	0	0	581	1453	873	1	0	1613
TCONS_00077913	NONBTAT031231.1	100	872	0	0	110	981	872	1	0	1611
TCONS_00077915	NONBTAT031231.1	100	871	0	0	754	1624	871	1	0	1609
TCONS_00017491	NONBTAT028143.1	100	870	0	0	475	1344	99	968	0	1607
TCONS_00069322	NONBTAT026662.2	85.16	869	100	15	1352	2197	22866	23728	0	863
TCONS_00069891	NONBTAT027223.1	86.53	854	85	11	1340	2169	2	849	0	913
TCONS_00069892	NONBTAT027223.1	86.53	854	85	11	1705	2534	2	849	0	913
TCONS_00069893	NONBTAT027223.1	86.53	854	85	11	1412	2241	2	849	0	913
TCONS_00012615	NONBTAT027483.1	77.29	850	150	25	2345	3161	841	2	9e-129	460
TCONS_00051011	NONBTAT029878.1	100	850	0	0	2668	3517	1	850	0	1570
TCONS_00026789	NONBTAT027223.1	88.57	849	80	12	2087	2924	11	853	0	1014
TCONS_00068103	NONBTAT030698.1	100	848	0	0	1	848	336	1183	0	1567
TCONS_00068466	NONBTAT021556.2	100	845	0	0	196	1040	1	845	0	1561
TCONS_00065663	NONBTAT019547.2	100	841	0	0	13914	14754	1	841	0	1554
TCONS_00065665	NONBTAT019547.2	100	841	0	0	13916	14756	1	841	0	1554
TCONS_00037261	NONBTAT011832.2	97.13	836	0	3	1394	2229	120	931	0	1389
TCONS_00077361	NONBTAT027483.1	77.8	829	147	21	4415	5217	837	20	1e-133	477
TCONS_00024621	NONBTAT008707.2	100	827	0	0	1097	1923	832	6	0	1528
TCONS_00078047	NONBTAT027223.1	87.27	825	84	13	4392	5211	853	45	0	922
TCONS_00078048	NONBTAT027223.1	87.27	825	84	13	4688	5507	853	45	0	922
TCONS_00003109	NONBTAT027151.1	100	823	0	0	5	827	1	823	0	1520
TCONS_00079197	NONBTAT031450.1	100	823	0	0	115	937	178	1000	0	1520
TCONS_00050071	NONBTAT027223.1	88.56	822	82	11	6810	7627	40	853	0	987
TCONS_00050072	NONBTAT027223.1	88.56	822	82	11	7183	8000	40	853	0	987
TCONS_00079199	NONBTAT031450.1	100	822	0	0	103	924	179	1000	0	1519
TCONS_00063724	NONBTAT031121.1	85.38	821	78	17	611	1408	1	802	0	813
TCONS_00058084	NONBTAT026662.2	84.27	820	103	13	4753	5553	21669	22481	0	776
TCONS_00021368	NONBTAT007496.2	100	818	0	0	11	828	1	818	0	1511
TCONS_00069891	NONBTAT030812.1	100	817	0	0	3366	4182	817	1	0	1509
TCONS_00069892	NONBTAT030812.1	100	817	0	0	3731	4547	817	1	0	1509
TCONS_00069893	NONBTAT030812.1	100	817	0	0	3438	4254	817	1	0	1509
TCONS_00050071	NONBTAT030877.1	86.63	815	86	13	7458	8260	4	807	0	880
TCONS_00050072	NONBTAT030877.1	86.63	815	86	13	7831	8633	4	807	0	880
TCONS_00037262	NONBTAT011832.2	100	812	0	0	1394	2205	120	931	0	1500
TCONS_00063346	NONBTAT030842.1	87.32	812	62	17	1	803	273	1052	0	891
TCONS_00063346	NONBTAT030877.1	84.73	812	79	19	1	803	134	909	0	771
TCONS_00063346	NONBTAT030728.1	83	812	77	24	1	803	116	875	0	678
TCONS_00060879	NONBTAT026662.2	87.89	809	73	8	1001	1791	21658	22459	0	928
TCONS_00060880	NONBTAT026662.2	87.89	809	73	8	2604	3394	21658	22459	0	928
TCONS_00026789	NONBTAT027721.1	89.17	803	78	5	2373	3169	9	808	0	992
TCONS_00008147	NONBTAT026662.2	89.65	802	72	6	341	1138	21663	22457	0	1011
TCONS_00031394	NONBTAT028917.1	100	799	0	0	3916	4714	1127	1925	0	1476
TCONS_00031395	NONBTAT028917.1	100	799	0	0	3497	4295	1127	1925	0	1476
TCONS_00047864	NONBTAT030877.1	85.45	797	98	14	3337	4128	787	4	0	813
TCONS_00047865	NONBTAT030877.1	85.45	797	98	14	3188	3979	787	4	0	813
TCONS_00047866	NONBTAT030877.1	85.45	797	98	14	3812	4603	787	4	0	813
TCONS_00039648	NONBTAT029111.1	100	795	0	0	4	798	1	795	0	1469
TCONS_00050071	NONBTAT030728.1	85.66	795	87	15	7473	8260	1	775	0	811
TCONS_00050072	NONBTAT030728.1	85.66	795	87	15	7846	8633	1	775	0	811
TCONS_00033004	NONBTAT026662.2	86.82	789	89	9	570	1355	21659	22435	0	867
TCONS_00033005	NONBTAT026662.2	86.82	789	89	9	573	1358	21659	22435	0	867
TCONS_00026789	NONBTAT029117.1	85.66	788	92	14	2064	2835	1	783	0	809
TCONS_00077558	NONBTAT031092.1	100	788	0	0	390	1177	1718	931	0	1456
TCONS_00047864	NONBTAT027451.1	85.01	787	98	10	3873	4649	777	1	0	782
TCONS_00047865	NONBTAT027451.1	85.01	787	98	10	3724	4500	777	1	0	782
TCONS_00047866	NONBTAT027451.1	85.01	787	98	10	4348	5124	777	1	0	782
TCONS_00063346	NONBTAT027721.1	85.51	787	68	17	1	776	523	1274	0	780
TCONS_00031397	NONBTAT028917.1	100	786	0	0	1	786	1980	2765	0	1452
TCONS_00044771	NONBTAT029458.1	100	786	0	0	1	786	3466	2681	0	1452
TCONS_00039551	NONBTAT029236.1	100	785	0	0	8488	9272	785	1	0	1450
TCONS_00047864	NONBTAT030728.1	84.16	783	90	18	3337	4113	755	1	0	728
TCONS_00047865	NONBTAT030728.1	84.16	783	90	18	3188	3964	755	1	0	728
TCONS_00047866	NONBTAT030728.1	84.16	783	90	18	3812	4588	755	1	0	728
TCONS_00031468	NONBTAT028928.1	100	782	0	0	302	1083	425	1206	0	1445
TCONS_00062998	NONBTAT018801.2	100	782	0	0	44	825	159	940	0	1445
TCONS_00074143	NONBTAT031085.1	100	782	0	0	385	1166	1	782	0	1445
TCONS_00074145	NONBTAT031085.1	100	782	0	0	385	1166	1	782	0	1445
TCONS_00074142	NONBTAT031085.1	100	781	0	0	385	1165	1	781	0	1443
TCONS_00026789	NONBTAT027451.1	84.62	780	104	13	2236	3005	1	774	0	761
TCONS_00058034	NONBTAT030144.1	99.87	780	1	0	102	881	792	13	0	1435
TCONS_00053035	NONBTAT029937.1	100	776	0	0	134	909	1	776	0	1434
TCONS_00058035	NONBTAT030144.1	100	776	0	0	1936	2711	788	13	0	1434
TCONS_00058033	NONBTAT030144.1	100	775	0	0	80	854	787	13	0	1432
TCONS_00063357	NONBTAT029117.1	85.16	775	87	17	4668	5424	1	765	0	769
TCONS_00078047	NONBTAT027451.1	85.51	773	106	4	4310	5080	775	7	0	802
TCONS_00078048	NONBTAT027451.1	85.51	773	106	4	4606	5376	775	7	0	802
TCONS_00063346	NONBTAT026662.2	88.46	771	48	15	1	761	22995	23734	0	893
TCONS_00058084	NONBTAT027717.1	85.1	765	71	21	5797	6539	1193	450	0	741
TCONS_00058085	NONBTAT027717.1	85.1	765	71	21	4671	5413	1193	450	0	741
TCONS_00048564	NONBTAT026662.2	86.78	764	89	6	449	1209	21659	22413	0	841
TCONS_00063357	NONBTAT028058.1	85.86	764	88	12	4654	5407	19	772	0	795
TCONS_00069891	NONBTAT028058.1	87.29	763	81	9	1310	2065	19	772	0	857
TCONS_00069892	NONBTAT028058.1	87.29	763	81	9	1675	2430	19	772	0	857
TCONS_00069893	NONBTAT028058.1	87.29	763	81	9	1382	2137	19	772	0	857
TCONS_00050071	NONBTAT028058.1	87.17	756	74	12	6755	7496	19	765	0	837
TCONS_00050072	NONBTAT028058.1	87.17	756	74	12	7128	7869	19	765	0	837
TCONS_00063357	NONBTAT027223.1	87.81	755	76	8	4684	5428	2	750	0	870
TCONS_00020485	NONBTAT028271.1	100	752	0	0	33	784	1	752	0	1389
TCONS_00002587	NONBTAT027148.1	100	751	0	0	1	751	143	893	0	1387
TCONS_00026789	NONBTAT028058.1	87.05	749	74	16	2058	2793	27	765	0	824
TCONS_00050071	NONBTAT026662.2	87.83	748	70	7	1488	2233	22387	21659	0	857
TCONS_00050072	NONBTAT026662.2	87.83	748	70	7	1861	2606	22387	21659	0	857
TCONS_00071443	NONBTAT021943.2	100	747	0	0	5256	6002	1	747	0	1380
TCONS_00036690	NONBTAT029091.1	100	746	0	0	172	917	80	825	0	1378
TCONS_00042007	NONBTAT029422.1	100	744	0	0	99	842	1	744	0	1375
TCONS_00047864	NONBTAT028058.1	86.41	743	85	11	4103	4838	752	19	0	798
TCONS_00047865	NONBTAT028058.1	86.41	743	85	11	3954	4689	752	19	0	798
TCONS_00047866	NONBTAT028058.1	86.41	743	85	11	4578	5313	752	19	0	798
TCONS_00010583	NONBTAT003793.2	100	740	0	0	2123	2862	740	1	0	1367
TCONS_00037532	NONBTAT029227.1	100	739	0	0	2977	3715	1	739	0	1365
TCONS_00037533	NONBTAT029227.1	100	739	0	0	5338	6076	1	739	0	1365
TCONS_00067392	NONBTAT030686.1	100	739	0	0	16	754	1	739	0	1365
TCONS_00035411	NONBTAT029046.1	100	738	0	0	40	777	738	1	0	1363
TCONS_00068103	NONBTAT030696.1	100	733	0	0	116	848	955	1687	0	1354
TCONS_00078048	NONBTAT031108.1	100	733	0	0	1	733	6	738	0	1354
TCONS_00062996	NONBTAT018802.2	99.73	732	1	1	99	829	177	908	0	1339
TCONS_00062999	NONBTAT018802.2	99.73	732	1	1	215	945	177	908	0	1339
TCONS_00063000	NONBTAT018802.2	99.73	732	1	1	116	846	177	908	0	1339
TCONS_00053861	NONBTAT015929.2	100	730	0	0	657	1386	1	730	0	1349
TCONS_00044772	NONBTAT029458.1	99.86	729	1	0	917	1645	2001	1273	0	1341
TCONS_00062997	NONBTAT018802.2	99.86	728	0	1	161	887	181	908	0	1338
TCONS_00044771	NONBTAT029458.1	100	726	0	0	785	1510	1998	1273	0	1341
TCONS_00047068	NONBTAT029668.1	100	726	0	0	1109	1834	1	726	0	1341
TCONS_00063001	NONBTAT018802.2	100	726	0	0	84	809	183	908	0	1341
TCONS_00033042	NONBTAT028784.1	87.72	725	72	8	175	896	714	4	0	830
TCONS_00057505	NONBTAT017663.2	100	725	0	0	8971	9695	817	1541	0	1339
TCONS_00057508	NONBTAT017663.2	100	725	0	0	8095	8819	817	1541	0	1339
TCONS_00065207	NONBTAT026662.2	88.55	725	71	5	669	1388	21658	22375	0	869
TCONS_00002103	NONBTAT000360.2	100	724	0	0	202	925	199	922	0	1338
TCONS_00062995	NONBTAT018802.2	100	724	0	0	73	796	185	908	0	1338
TCONS_00069322	NONBTAT031537.1	83.36	721	95	15	1723	2426	1	713	0	643
TCONS_00078047	NONBTAT030842.1	90.81	718	63	1	3989	4703	718	1	0	957
TCONS_00078048	NONBTAT030842.1	90.81	718	63	1	4285	4999	718	1	0	957
TCONS_00007383	NONBTAT002992.2	100	716	0	0	164	879	1	716	0	1323
TCONS_00065663	NONBTAT019552.2	100	716	0	0	9528	10243	1	716	0	1323
TCONS_00065665	NONBTAT019552.2	100	716	0	0	9528	10243	1	716	0	1323
TCONS_00063346	NONBTAT030172.1	83.89	714	75	21	68	771	1	684	0	645
TCONS_00032583	NONBTAT010176.2	100	708	0	0	2626	3333	1	708	0	1308
TCONS_00045602	NONBTAT028014.1	91.09	707	54	5	5129	5831	1	702	0	948
TCONS_00045603	NONBTAT028014.1	91.09	707	54	5	3773	4475	1	702	0	948
TCONS_00045604	NONBTAT028014.1	91.09	707	54	5	5239	5941	1	702	0	948
TCONS_00045605	NONBTAT028014.1	91.09	707	54	5	4859	5561	1	702	0	948
TCONS_00041029	NONBTAT028784.1	89.03	702	53	13	4262	4955	714	29	0	848
TCONS_00035706	NONBTAT029070.1	100	699	0	0	336	1034	699	1	0	1291
TCONS_00035707	NONBTAT029070.1	100	699	0	0	476	1174	699	1	0	1291
TCONS_00058084	NONBTAT030877.1	87.12	699	69	9	5668	6359	687	3	0	773
TCONS_00058085	NONBTAT030877.1	87.12	699	69	9	4542	5233	687	3	0	773
TCONS_00056897	NONBTAT030132.1	100	697	0	0	1	697	981	1677	0	1288
TCONS_00038004	NONBTAT029121.1	100	692	0	0	13	704	692	1	0	1279
TCONS_00050071	NONBTAT031117.1	88.15	692	70	8	7177	7861	31	717	0	813
TCONS_00050072	NONBTAT031117.1	88.15	692	70	8	7550	8234	31	717	0	813
TCONS_00001970	NONBTAT027143.1	100	691	0	0	1	691	81	771	0	1277
TCONS_00080019	NONBTAT026662.2	78.55	690	109	20	2626	3285	21669	22349	6e-116	418
TCONS_00063357	NONBTAT029674.1	85.82	684	78	6	4583	5253	3	680	0	708
TCONS_00024622	NONBTAT008707.2	100	683	0	0	1097	1779	832	150	0	1262
TCONS_00026789	NONBTAT029674.1	87.26	683	72	11	1976	2648	3	680	0	765
TCONS_00024620	NONBTAT008707.2	100	682	0	0	1146	1827	832	151	0	1260
TCONS_00047864	NONBTAT031117.1	85.92	682	87	7	3720	4398	717	42	0	719
TCONS_00047865	NONBTAT031117.1	85.92	682	87	7	3571	4249	717	42	0	719
TCONS_00047866	NONBTAT031117.1	85.92	682	87	7	4195	4873	717	42	0	719
TCONS_00058084	NONBTAT030728.1	85.46	681	67	15	5669	6343	655	1	0	680
TCONS_00058085	NONBTAT030728.1	85.46	681	67	15	4543	5217	655	1	0	680
TCONS_00066852	NONBTAT029207.1	90.46	681	54	8	5215	5889	696	21	0	887
TCONS_00009974	NONBTAT003440.2	100	677	0	0	1	677	117	793	0	1251
TCONS_00033773	NONBTAT028891.1	100	677	0	0	150	826	677	1	0	1251
TCONS_00068103	NONBTAT030697.1	100	676	0	0	173	848	929	1604	0	1249
TCONS_00031394	NONBTAT026662.2	87.56	675	63	7	1	672	21985	22641	0	761
TCONS_00031395	NONBTAT026662.2	87.56	675	63	7	1	672	21985	22641	0	761
TCONS_00049426	NONBTAT015348.2	100	673	0	0	1107	1779	1	673	0	1243
TCONS_00067722	NONBTAT021126.2	100	673	0	0	2	674	1	673	0	1243
TCONS_00039545	NONBTAT029108.1	100	671	0	0	1234	1904	1685	2355	0	1240
TCONS_00076703	NONBTAT027670.1	81.97	671	77	16	13688	14332	1978	2630	1e-148	529
TCONS_00076704	NONBTAT027670.1	81.97	671	77	16	13688	14332	1978	2630	1e-148	529
TCONS_00076705	NONBTAT027670.1	81.97	671	77	16	13688	14332	1978	2630	1e-148	529
TCONS_00026789	NONBTAT031117.1	87.74	669	73	6	2498	3160	52	717	0	773
TCONS_00030973	NONBTAT031467.1	85.8	669	66	16	1948	2591	122	786	0	682
TCONS_00064599	NONBTAT031467.1	87.89	669	56	13	496	1143	122	786	0	763
TCONS_00063357	NONBTAT027717.1	87.56	667	67	7	4759	5425	49	699	0	758
TCONS_00024237	NONBTAT008445.2	100	666	0	0	1218	1883	1	666	0	1230
TCONS_00024238	NONBTAT008445.2	100	666	0	0	2773	3438	1	666	0	1230
TCONS_00066391	NONBTAT029555.1	93.38	665	37	5	1676	2340	661	4	0	977
TCONS_00080304	NONBTAT031356.1	100	664	0	0	83	746	144	807	0	1227
TCONS_00058084	NONBTAT027281.1	86.12	663	48	18	5874	6506	649	1	0	675
TCONS_00058085	NONBTAT027281.1	86.12	663	48	18	4748	5380	649	1	0	675
TCONS_00078047	NONBTAT027281.1	89.89	663	55	6	4071	4724	660	1	0	843
TCONS_00078048	NONBTAT027281.1	89.89	663	55	6	4367	5020	660	1	0	843
TCONS_00024734	NONBTAT026662.2	81.42	662	96	18	2746	3393	22389	21741	4e-145	516
TCONS_00024735	NONBTAT026662.2	81.42	662	96	18	2679	3326	22389	21741	4e-145	516
TCONS_00024737	NONBTAT026662.2	81.42	662	96	18	3030	3677	22389	21741	4e-145	516
TCONS_00024738	NONBTAT026662.2	81.42	662	96	18	3097	3744	22389	21741	4e-145	516
TCONS_00045602	NONBTAT029555.1	100	661	0	0	4884	5544	661	1	0	1221
TCONS_00045603	NONBTAT029555.1	100	661	0	0	3528	4188	661	1	0	1221
TCONS_00045604	NONBTAT029555.1	100	661	0	0	4994	5654	661	1	0	1221
TCONS_00045605	NONBTAT029555.1	100	661	0	0	4614	5274	661	1	0	1221
TCONS_00057513	NONBTAT030137.1	99.85	659	1	0	3119	3777	3673	4331	0	1212
TCONS_00003103	NONBTAT030527.1	83.59	658	83	16	175	824	767	1407	2e-169	593
TCONS_00010118	NONBTAT027597.1	100	657	0	0	17	673	1	657	0	1214
TCONS_00063357	NONBTAT029660.1	85.63	654	84	5	4779	5428	7	654	0	678
TCONS_00063357	NONBTAT029967.1	86.02	651	69	14	4690	5332	1	637	0	678
TCONS_00032133	NONBTAT028974.1	100	649	0	0	92	740	1	649	0	1199
TCONS_00076148	NONBTAT026662.2	84.72	648	79	9	6907	7538	22303	21660	2e-179	630
TCONS_00076151	NONBTAT026662.2	84.72	648	79	9	6430	7061	22303	21660	2e-179	630
TCONS_00015509	NONBTAT027944.1	100	645	0	0	1	645	419	1063	0	1192
TCONS_00045602	NONBTAT031077.1	88.22	645	58	8	4810	5436	3	647	0	754
TCONS_00045603	NONBTAT031077.1	88.22	645	58	8	3454	4080	3	647	0	754
TCONS_00045604	NONBTAT031077.1	88.22	645	58	8	4920	5546	3	647	0	754
TCONS_00045605	NONBTAT031077.1	88.22	645	58	8	4540	5166	3	647	0	754
TCONS_00047864	NONBTAT031791.1	86.98	645	72	8	4125	4761	641	1	0	715
TCONS_00047865	NONBTAT031791.1	86.98	645	72	8	3976	4612	641	1	0	715
TCONS_00047866	NONBTAT031791.1	86.98	645	72	8	4600	5236	641	1	0	715
TCONS_00066852	NONBTAT028929.1	89.61	645	61	5	5367	6008	642	1	0	815
TCONS_00066391	NONBTAT031077.1	88.96	643	58	5	1607	2237	8	649	0	782
TCONS_00085239	NONBTAT026269.2	100	641	0	0	2874	3514	646	6	0	1184
TCONS_00009223	NONBTAT027593.1	100	638	0	0	2676	3313	25	662	0	1179
TCONS_00052471	NONBTAT029882.1	99.69	638	1	1	3	639	2483	1846	0	1166
TCONS_00085337	NONBTAT026316.2	100	638	0	0	1734	2371	121	758	0	1179
TCONS_00028073	NONBTAT029674.1	87.76	637	70	3	2264	2899	630	1	0	737
TCONS_00028079	NONBTAT029674.1	87.76	637	70	3	2802	3437	630	1	0	737
TCONS_00069891	NONBTAT030813.1	100	637	0	0	143	779	637	1	0	1177
TCONS_00069892	NONBTAT030813.1	100	637	0	0	508	1144	637	1	0	1177
TCONS_00069893	NONBTAT030813.1	100	637	0	0	215	851	637	1	0	1177
TCONS_00030973	NONBTAT027497.1	91.67	636	28	9	2063	2693	1	616	0	857
TCONS_00009515	NONBTAT026662.2	86.91	634	81	1	4	635	22292	21659	0	710
TCONS_00081408	NONBTAT031121.1	88.43	631	30	18	850	1448	1	620	0	721
TCONS_00081409	NONBTAT031121.1	88.43	631	30	18	836	1434	1	620	0	721
TCONS_00082420	NONBTAT031121.1	88.11	631	39	19	854	1459	1	620	0	717
TCONS_00064475	NONBTAT030596.1	100	630	0	0	226	855	1	630	0	1164
TCONS_00022683	NONBTAT026662.2	85.53	629	83	4	365	985	21660	22288	0	651
TCONS_00064599	NONBTAT027497.1	93.32	629	21	7	614	1241	4	612	0	909
TCONS_00044026	NONBTAT026662.2	85.49	627	84	5	1393	2012	22295	21669	0	647
TCONS_00071442	NONBTAT021947.2	100	627	0	0	17676	18302	627	1	0	1158
TCONS_00071443	NONBTAT021947.2	100	627	0	0	18946	19572	627	1	0	1158
TCONS_00071445	NONBTAT021947.2	100	627	0	0	13326	13952	627	1	0	1158
TCONS_00071446	NONBTAT021947.2	100	627	0	0	17978	18604	627	1	0	1158
TCONS_00047528	NONBTAT029605.1	100	621	0	0	4564	5184	621	1	0	1147
TCONS_00047529	NONBTAT029605.1	100	621	0	0	1197	1817	621	1	0	1147
TCONS_00058155	NONBTAT017486.2	100	618	0	0	752	1369	1	618	0	1142
TCONS_00058158	NONBTAT017486.2	100	618	0	0	753	1370	1	618	0	1142
TCONS_00000541	NONBTAT000487.2	100	615	0	0	83	697	1	615	0	1136
TCONS_00080100	NONBTAT029391.1	85.67	614	64	15	1701	2311	2	594	6e-178	625
TCONS_00080101	NONBTAT029391.1	85.67	614	64	15	1627	2237	2	594	7e-178	625
TCONS_00080103	NONBTAT029391.1	85.67	614	64	15	2904	3514	2	594	8e-178	625
TCONS_00058084	NONBTAT028718.1	84.78	611	45	20	5888	6471	620	31	3e-161	569
TCONS_00058085	NONBTAT028718.1	84.78	611	45	20	4762	5345	620	31	3e-161	569
TCONS_00040761	NONBTAT029674.1	85.57	610	68	7	2008	2615	594	3	7e-177	621
TCONS_00040763	NONBTAT029674.1	85.57	610	68	7	1622	2229	594	3	7e-177	621
TCONS_00040764	NONBTAT029674.1	85.57	610	68	7	2762	3369	594	3	8e-177	621
TCONS_00040765	NONBTAT029674.1	85.57	610	68	7	1437	2044	594	3	7e-177	621
TCONS_00040766	NONBTAT029674.1	85.57	610	68	7	3365	3972	594	3	9e-177	621
TCONS_00057505	NONBTAT017664.2	100	610	0	0	9077	9686	610	1	0	1127
TCONS_00057508	NONBTAT017664.2	100	610	0	0	8201	8810	610	1	0	1127
TCONS_00061595	NONBTAT017867.2	100	610	0	0	587	1196	1	610	0	1127
TCONS_00061596	NONBTAT017867.2	100	610	0	0	703	1312	1	610	0	1127
TCONS_00061597	NONBTAT017867.2	100	610	0	0	598	1207	1	610	0	1127
TCONS_00059523	NONBTAT026662.2	90	610	46	10	435	1035	23259	22656	0	774
TCONS_00076703	NONBTAT029289.1	82.95	610	75	17	13676	14262	557	1160	5e-147	523
TCONS_00076704	NONBTAT029289.1	82.95	610	75	17	13676	14262	557	1160	5e-147	523
TCONS_00076705	NONBTAT029289.1	82.95	610	75	17	13676	14262	557	1160	5e-147	523
TCONS_00059523	NONBTAT031117.1	87.85	609	59	9	435	1035	703	102	0	701
TCONS_00059523	NONBTAT027717.1	85.88	609	58	15	435	1035	1027	439	5e-178	623
TCONS_00059523	NONBTAT027721.1	87.97	607	60	6	435	1035	785	186	0	704
TCONS_00079608	NONBTAT031351.1	100	605	0	0	51	655	25	629	0	1118
TCONS_00030135	NONBTAT009383.2	100	603	0	0	47	649	54	656	0	1114
TCONS_00045340	NONBTAT013994.2	100	603	0	0	771	1373	610	8	0	1114
TCONS_00056897	NONBTAT030133.1	100	602	0	0	1	602	981	1582	0	1112
TCONS_00064003	NONBTAT019417.2	100	601	0	0	2908	3508	1	601	0	1110
TCONS_00064006	NONBTAT019417.2	100	601	0	0	1925	2525	1	601	0	1110
TCONS_00063357	NONBTAT031791.1	88.44	597	64	4	4758	5353	37	629	0	715
TCONS_00024883	NONBTAT028596.1	99.33	595	0	1	1	595	73	663	0	1074
TCONS_00047528	NONBTAT029606.1	100	595	0	0	3825	4419	595	1	0	1099
TCONS_00047529	NONBTAT029606.1	100	594	0	0	459	1052	594	1	0	1098
TCONS_00062998	NONBTAT018802.2	100	594	0	0	44	637	315	908	0	1098
TCONS_00012615	NONBTAT028250.1	76.39	593	98	28	2583	3156	574	5	8e-75	281
TCONS_00076703	NONBTAT028719.1	90.66	589	48	6	13676	14262	218	801	0	776
TCONS_00076704	NONBTAT028719.1	90.66	589	48	6	13676	14262	218	801	0	776
TCONS_00076705	NONBTAT028719.1	90.66	589	48	6	13676	14262	218	801	0	776
TCONS_00076150	NONBTAT026662.2	85.06	589	68	9	2174	2746	22244	21660	2e-165	582
TCONS_00076152	NONBTAT026662.2	85.06	589	68	9	1979	2551	22244	21660	2e-165	582
TCONS_00076156	NONBTAT026662.2	85.06	589	68	9	279	851	22244	21660	1e-165	582
TCONS_00039551	NONBTAT029237.1	100	588	0	0	3974	4561	588	1	0	1086
TCONS_00079749	NONBTAT024904.2	100	587	0	0	4732	5318	587	1	0	1085
TCONS_00024237	NONBTAT008444.2	100	585	0	0	857	1441	585	1	0	1081
TCONS_00024238	NONBTAT008444.2	100	585	0	0	2412	2996	585	1	0	1081
TCONS_00057511	NONBTAT017665.2	100	584	0	0	62	645	1	584	0	1079
TCONS_00057513	NONBTAT017665.2	100	584	0	0	62	645	1	584	0	1079
TCONS_00006803	NONBTAT002579.2	100	583	0	0	1015	1597	583	1	0	1077
TCONS_00006804	NONBTAT002579.2	100	583	0	0	2769	3351	583	1	0	1077
TCONS_00006805	NONBTAT002579.2	100	583	0	0	2772	3354	583	1	0	1077
TCONS_00006806	NONBTAT002579.2	100	583	0	0	1057	1639	583	1	0	1077
TCONS_00057514	NONBTAT017665.2	100	583	0	0	1	583	2	584	0	1077
TCONS_00057515	NONBTAT017665.2	100	583	0	0	1	583	2	584	0	1077
TCONS_00057516	NONBTAT017665.2	100	583	0	0	1	583	2	584	0	1077
TCONS_00029253	NONBTAT008945.2	100	581	0	0	303	883	1	581	0	1074
TCONS_00047531	NONBTAT026662.2	88.47	581	64	2	613	1190	22239	21659	0	699
TCONS_00075689	NONBTAT031243.1	100	581	0	0	35	615	253	833	0	1074
TCONS_00076703	NONBTAT031286.1	94.48	580	29	3	13677	14255	271	848	0	891
TCONS_00076704	NONBTAT031286.1	94.48	580	29	3	13677	14255	271	848	0	891
TCONS_00076705	NONBTAT031286.1	94.48	580	29	3	13677	14255	271	848	0	891
TCONS_00059523	NONBTAT031836.1	85.15	579	67	12	438	1006	574	5	1e-163	575
TCONS_00031394	NONBTAT028917.1	100	577	0	0	3341	3917	1	577	0	1066
TCONS_00038090	NONBTAT029102.1	100	577	0	0	244	820	2819	3395	0	1066
TCONS_00038090	NONBTAT029101.1	100	577	0	0	244	820	1951	2527	0	1066
TCONS_00033004	NONBTAT010392.2	99.48	576	0	1	1	573	3	578	0	1044
TCONS_00033005	NONBTAT010392.2	100	576	0	0	1	576	3	578	0	1064
TCONS_00059378	NONBTAT017894.2	100	576	0	0	1	576	162	737	0	1064
TCONS_00066753	NONBTAT020458.2	100	575	0	0	1920	2494	1	575	0	1062
TCONS_00078047	NONBTAT026662.2	87.98	574	61	4	5266	5831	22232	21659	0	671
TCONS_00078048	NONBTAT026662.2	87.98	574	61	4	5562	6127	22232	21659	0	671
TCONS_00011511	NONBTAT004181.2	100	573	0	0	3813	4385	1	573	0	1059
TCONS_00011512	NONBTAT004181.2	100	573	0	0	6816	7388	1	573	0	1059
TCONS_00011513	NONBTAT004181.2	100	573	0	0	6734	7306	1	573	0	1059
TCONS_00011514	NONBTAT004181.2	100	573	0	0	5869	6441	1	573	0	1059
TCONS_00011517	NONBTAT004181.2	100	573	0	0	6254	6826	1	573	0	1059
TCONS_00011518	NONBTAT004181.2	100	573	0	0	6368	6940	1	573	0	1059
TCONS_00011521	NONBTAT004181.2	100	573	0	0	6298	6870	1	573	0	1059
TCONS_00065660	NONBTAT030560.1	100	573	0	0	2699	3271	728	156	0	1059
TCONS_00065661	NONBTAT030560.1	100	573	0	0	2824	3396	728	156	0	1059
TCONS_00021368	NONBTAT007497.2	100	570	0	0	11	580	1	570	0	1053
TCONS_00021368	NONBTAT007495.2	100	570	0	0	11	580	1	570	0	1053
TCONS_00041790	NONBTAT029340.1	100	570	0	0	1	570	861	1430	0	1053
TCONS_00063346	NONBTAT027734.1	88.95	570	48	5	197	755	11	576	0	689
TCONS_00058088	NONBTAT017404.2	100	569	0	0	732	1300	1	569	0	1051
TCONS_00031394	NONBTAT029674.1	86.97	568	64	5	104	669	3	562	9e-180	630
TCONS_00031395	NONBTAT029674.1	86.97	568	64	5	104	669	3	562	8e-180	630
TCONS_00049300	NONBTAT026662.2	86.07	567	76	2	1	564	22224	21658	3e-173	606
TCONS_00069322	NONBTAT027717.1	86.07	567	76	2	1345	1908	630	1196	9e-173	606
TCONS_00059523	NONBTAT027281.1	89.22	566	43	8	435	988	561	2	0	691
TCONS_00055265	NONBTAT030004.1	100	565	0	0	1	565	417	981	0	1044
TCONS_00009444	NONBTAT026662.2	85.46	564	79	3	356	916	22222	21659	3e-166	584
TCONS_00033005	NONBTAT010393.2	99.47	563	0	1	14	576	1	560	0	1020
TCONS_00059523	NONBTAT031464.1	87.54	562	51	8	435	988	553	3	0	632
TCONS_00033004	NONBTAT010393.2	100	560	0	0	14	573	1	560	0	1035
TCONS_00055413	NONBTAT016753.2	100	560	0	0	3350	3909	1	560	0	1035
TCONS_00066753	NONBTAT020460.2	100	560	0	0	2562	3121	560	1	0	1035
TCONS_00028073	NONBTAT028058.1	87.48	559	63	4	2264	2822	570	19	0	638
TCONS_00028079	NONBTAT028058.1	87.48	559	63	4	2802	3360	570	19	0	638
TCONS_00031616	NONBTAT009767.2	100	558	0	0	2041	2598	1	558	0	1031
TCONS_00059523	NONBTAT028718.1	85.48	558	56	14	435	978	547	1	1e-158	558
TCONS_00063724	NONBTAT028041.1	85.84	558	36	15	688	1230	530	1	6e-157	553
TCONS_00036488	NONBTAT010990.2	100	555	0	0	152	706	1	555	0	1026
TCONS_00080100	NONBTAT031391.1	100	555	0	0	1393	1947	555	1	0	1026
TCONS_00080101	NONBTAT031391.1	100	555	0	0	1319	1873	555	1	0	1026
TCONS_00080103	NONBTAT031391.1	100	555	0	0	2596	3150	555	1	0	1026
TCONS_00026789	NONBTAT030842.1	91.16	554	44	2	2618	3166	4	557	0	747
TCONS_00023958	NONBTAT008224.2	100	550	0	0	150	699	1	550	0	1016
TCONS_00036188	NONBTAT026662.2	86.89	549	68	2	856	1400	22207	21659	1e-174	612
TCONS_00045862	NONBTAT026662.2	86.5	548	61	6	8	546	22203	21660	3e-168	590
TCONS_00059298	NONBTAT029391.1	82.85	548	66	15	3518	4060	594	70	2e-130	466
TCONS_00059301	NONBTAT029391.1	82.85	548	66	15	4010	4552	594	70	3e-130	466
TCONS_00078662	NONBTAT031380.1	100	548	0	0	53	600	300	847	0	1013
TCONS_00004297	NONBTAT002078.2	100	547	0	0	5490	6036	1	547	0	1011
TCONS_00004298	NONBTAT002078.2	100	547	0	0	5615	6161	1	547	0	1011
TCONS_00004299	NONBTAT002078.2	100	547	0	0	5554	6100	1	547	0	1011
TCONS_00060345	NONBTAT018567.2	100	546	0	0	701	1246	405	950	0	1009
TCONS_00076148	NONBTAT026662.2	86.81	546	54	7	7008	7539	18472	17931	2e-168	593
TCONS_00076150	NONBTAT026662.2	86.81	546	54	7	2216	2747	18472	17931	1e-168	593
TCONS_00076151	NONBTAT026662.2	86.81	546	54	7	6531	7062	18472	17931	2e-168	593
TCONS_00076152	NONBTAT026662.2	86.81	546	54	7	2021	2552	18472	17931	1e-168	593
TCONS_00076156	NONBTAT026662.2	86.81	546	54	7	321	852	18472	17931	6e-169	593
TCONS_00026764	NONBTAT028712.1	100	545	0	0	6	550	1	545	0	1007
TCONS_00028073	NONBTAT029117.1	86.61	545	60	8	2266	2807	536	2	3e-167	590
TCONS_00028079	NONBTAT029117.1	86.61	545	60	8	2804	3345	536	2	3e-167	590
TCONS_00045862	NONBTAT026662.2	87.89	545	55	4	9	546	18472	17932	2e-180	630
TCONS_00058084	NONBTAT031464.1	86.95	544	47	16	5984	6507	540	1	2e-167	590
TCONS_00058085	NONBTAT031464.1	86.95	544	47	16	4858	5381	540	1	2e-167	590
TCONS_00026764	NONBTAT026662.2	88.4	543	60	2	504	1043	18472	17930	0	651
TCONS_00026765	NONBTAT026662.2	88.4	543	60	2	457	996	18472	17930	0	651
TCONS_00026766	NONBTAT026662.2	88.4	543	60	2	395	934	18472	17930	0	651
TCONS_00059523	NONBTAT030842.1	89.69	543	41	9	435	968	537	1	0	678
TCONS_00010308	NONBTAT026662.2	87.08	542	66	4	1138	1676	17932	18472	6e-174	610
TCONS_00010309	NONBTAT026662.2	87.08	542	66	4	1752	2290	17932	18472	7e-174	610
TCONS_00033004	NONBTAT026662.2	90.96	542	47	2	571	1111	17932	18472	0	728
TCONS_00033005	NONBTAT026662.2	90.96	542	47	2	574	1114	17932	18472	0	728
TCONS_00086739	NONBTAT027112.2	100	542	0	0	26	567	1	542	0	1002
TCONS_00009515	NONBTAT026662.2	89.83	541	55	0	94	634	18472	17932	0	695
TCONS_00028073	NONBTAT026662.2	93.9	541	30	1	2785	3322	18472	17932	0	813
TCONS_00028079	NONBTAT026662.2	93.9	541	30	1	3323	3860	18472	17932	0	813
TCONS_00047864	NONBTAT026662.2	84.47	541	63	14	4801	5321	18472	17933	1e-144	514
TCONS_00047865	NONBTAT026662.2	84.47	541	63	14	4652	5172	18472	17933	1e-144	514
TCONS_00047866	NONBTAT026662.2	84.47	541	63	14	5276	5796	18472	17933	1e-144	514
TCONS_00047068	NONBTAT026662.2	86.51	541	62	5	209	739	18469	17930	3e-166	584
TCONS_00048564	NONBTAT026662.2	90.76	541	31	4	1209	1741	22958	22429	0	704
TCONS_00048564	NONBTAT026662.2	88.72	541	60	1	450	989	17932	18472	0	660
TCONS_00048564	NONBTAT027223.1	88.17	541	52	4	1209	1741	777	241	0	634
TCONS_00065207	NONBTAT026662.2	91.31	541	44	3	671	1208	17932	18472	0	736
TCONS_00041181	NONBTAT029674.1	86.85	540	64	5	4854	5392	1	534	2e-169	597
TCONS_00063357	NONBTAT026662.2	89.07	540	54	4	4157	4691	17933	18472	0	665
TCONS_00048564	NONBTAT029117.1	86.43	538	55	8	1219	1741	786	252	9e-163	573
TCONS_00049512	NONBTAT014819.2	100	538	0	0	54	591	1	538	0	994
TCONS_00050071	NONBTAT026662.2	87.17	538	65	3	6259	6792	17935	18472	7e-173	608
TCONS_00050072	NONBTAT026662.2	87.17	538	65	3	6632	7165	17935	18472	7e-173	608
TCONS_00026789	NONBTAT026662.2	89.01	537	51	7	1553	2082	17932	18467	0	658
TCONS_00041181	NONBTAT026662.2	85.66	537	59	11	4448	4970	17940	18472	5e-155	549
TCONS_00057511	NONBTAT017667.2	100	537	0	0	82	618	1	537	0	992
TCONS_00057513	NONBTAT017667.2	100	537	0	0	82	618	1	537	0	992
TCONS_00057514	NONBTAT017667.2	100	537	0	0	20	556	1	537	0	992
TCONS_00057515	NONBTAT017667.2	100	537	0	0	20	556	1	537	0	992
TCONS_00057516	NONBTAT017667.2	100	537	0	0	20	556	1	537	0	992
TCONS_00069891	NONBTAT026662.2	91.43	537	42	4	815	1347	17936	18472	0	734
TCONS_00069892	NONBTAT026662.2	91.43	537	42	4	1180	1712	17936	18472	0	734
TCONS_00069893	NONBTAT026662.2	91.43	537	42	4	887	1419	17936	18472	0	734
TCONS_00070335	NONBTAT027423.1	85.1	537	56	15	854	1382	3	523	3e-149	527
TCONS_00070336	NONBTAT027423.1	85.1	537	56	15	896	1424	3	523	4e-149	527
TCONS_00070337	NONBTAT027423.1	85.1	537	56	15	1148	1676	3	523	4e-149	527
TCONS_00009444	NONBTAT026662.2	88.43	536	61	1	381	915	18467	17932	0	645
TCONS_00022683	NONBTAT026662.2	88.06	536	64	0	365	900	17932	18467	0	636
TCONS_00036188	NONBTAT026662.2	89.74	536	53	1	866	1399	18467	17932	0	684
TCONS_00047531	NONBTAT026662.2	90.49	536	50	1	655	1189	18467	17932	0	706
TCONS_00046618	NONBTAT029571.1	100	536	0	0	34	569	1	536	0	990
TCONS_00078047	NONBTAT026662.2	88.43	536	56	3	5301	5830	18467	17932	0	641
TCONS_00078048	NONBTAT026662.2	88.43	536	56	3	5597	6126	18467	17932	0	641
TCONS_00081531	NONBTAT026662.2	88.99	536	57	1	1366	1899	21662	22197	0	662
TCONS_00040761	NONBTAT028058.1	84.49	535	62	8	2008	2540	534	19	6e-143	508
TCONS_00040763	NONBTAT028058.1	84.49	535	62	8	1622	2154	534	19	6e-143	508
TCONS_00040764	NONBTAT028058.1	84.49	535	62	8	2762	3294	534	19	7e-143	508
TCONS_00040765	NONBTAT028058.1	84.49	535	62	8	1437	1969	534	19	6e-143	508
TCONS_00040766	NONBTAT028058.1	84.49	535	62	8	3365	3897	534	19	7e-143	508
TCONS_00050071	NONBTAT026662.2	92.71	535	39	0	1698	2232	18466	17932	0	773
TCONS_00050072	NONBTAT026662.2	92.71	535	39	0	2071	2605	18466	17932	0	773
TCONS_00081408	NONBTAT028041.1	90.84	535	15	11	936	1446	530	6	0	686
TCONS_00081409	NONBTAT028041.1	90.84	535	15	11	922	1432	530	6	0	686
TCONS_00082420	NONBTAT028041.1	90.65	535	23	12	940	1457	530	6	0	686
TCONS_00019515	NONBTAT003077.2	85.39	534	63	11	2256	2781	692	166	1e-152	540
TCONS_00019516	NONBTAT003077.2	85.39	534	63	11	2256	2781	692	166	2e-152	540
TCONS_00040761	NONBTAT026662.2	88.39	534	59	2	2508	3038	18467	17934	0	640
TCONS_00040763	NONBTAT026662.2	88.39	534	59	2	2122	2652	18467	17934	0	640
TCONS_00040764	NONBTAT026662.2	88.39	534	59	2	3262	3792	18467	17934	0	640
TCONS_00040765	NONBTAT026662.2	88.39	534	59	2	1937	2467	18467	17934	0	640
TCONS_00040766	NONBTAT026662.2	88.39	534	59	2	3865	4395	18467	17934	0	640
TCONS_00043302	NONBTAT026662.2	91.2	534	46	1	2154	2687	17939	18471	0	725
TCONS_00043302	NONBTAT026662.2	89.89	534	51	2	2156	2687	21669	22201	0	684
TCONS_00081531	NONBTAT026662.2	92.32	534	41	0	1366	1899	17934	18467	0	760
TCONS_00008147	NONBTAT026662.2	90.62	533	49	1	341	872	17935	18467	0	706
TCONS_00040761	NONBTAT027211.1	82.18	533	58	18	2002	2532	498	1	2e-117	424
TCONS_00040763	NONBTAT027211.1	82.18	533	58	18	1616	2146	498	1	2e-117	424
TCONS_00040764	NONBTAT027211.1	82.18	533	58	18	2756	3286	498	1	3e-117	424
TCONS_00040765	NONBTAT027211.1	82.18	533	58	18	1431	1961	498	1	2e-117	424
TCONS_00040766	NONBTAT027211.1	82.18	533	58	18	3359	3889	498	1	3e-117	424
TCONS_00058083	NONBTAT030139.1	100	533	0	0	20	552	1	533	0	985
TCONS_00070879	NONBTAT014511.2	93.62	533	30	2	329	857	669	137	0	793
TCONS_00077148	NONBTAT026662.2	83.49	533	74	5	1529	2047	18472	17940	2e-135	484
TCONS_00077149	NONBTAT026662.2	83.49	533	74	5	539	1057	18472	17940	1e-135	484
TCONS_00077150	NONBTAT026662.2	83.49	533	74	5	384	902	18472	17940	1e-135	484
TCONS_00077151	NONBTAT026662.2	83.49	533	74	5	580	1098	18472	17940	1e-135	484
TCONS_00028073	NONBTAT027223.1	89.85	532	46	8	2264	2792	528	2	0	676
TCONS_00028079	NONBTAT027223.1	89.85	532	46	8	2802	3330	528	2	0	676
TCONS_00060879	NONBTAT026662.2	89.85	532	50	3	1003	1531	17932	18462	0	680
TCONS_00060880	NONBTAT026662.2	89.85	532	50	3	2606	3134	17932	18462	0	680
TCONS_00058084	NONBTAT026662.2	85.5	531	69	7	4751	5275	17939	18467	1e-154	547
TCONS_00070245	NONBTAT026662.2	83.96	530	76	4	12898	13420	18467	17940	8e-140	499
TCONS_00049300	NONBTAT026662.2	88.66	529	59	1	35	562	18460	17932	0	643
TCONS_00041789	NONBTAT029340.1	99.81	528	0	1	170	697	904	1430	0	968
TCONS_00070504	NONBTAT028506.1	78.6	528	84	20	918	1437	2812	2306	3e-87	322
TCONS_00079766	NONBTAT026662.2	85.04	528	67	7	7602	8118	17946	18472	3e-148	527
TCONS_00079767	NONBTAT026662.2	85.04	528	67	7	6620	7136	17946	18472	2e-148	527
TCONS_00028073	NONBTAT029967.1	86.88	526	56	7	2264	2786	516	1	2e-163	577
TCONS_00028079	NONBTAT029967.1	86.88	526	56	7	2802	3324	516	1	3e-163	577
TCONS_00044026	NONBTAT026662.2	88.76	525	57	1	1492	2014	18463	17939	0	641
TCONS_00080019	NONBTAT026662.2	78.67	525	82	18	2625	3121	17940	18462	5e-87	322
TCONS_00004297	NONBTAT002080.2	100	523	0	0	7206	7728	523	1	0	966
TCONS_00004298	NONBTAT002080.2	100	523	0	0	7331	7853	523	1	0	966
TCONS_00004299	NONBTAT002080.2	100	523	0	0	7270	7792	523	1	0	966
TCONS_00048534	NONBTAT026662.2	85.47	523	60	3	393	899	17937	18459	2e-150	531
TCONS_00040761	NONBTAT029117.1	84.29	522	59	9	2009	2526	503	1	8e-137	488
TCONS_00040763	NONBTAT029117.1	84.29	522	59	9	1623	2140	503	1	7e-137	488
TCONS_00040764	NONBTAT029117.1	84.29	522	59	9	2763	3280	503	1	9e-137	488
TCONS_00040765	NONBTAT029117.1	84.29	522	59	9	1438	1955	503	1	7e-137	488
TCONS_00040766	NONBTAT029117.1	84.29	522	59	9	3366	3883	503	1	9e-137	488
TCONS_00047318	NONBTAT029577.1	99.43	522	0	1	58	579	1	519	0	944
TCONS_00066753	NONBTAT020465.2	100	522	0	0	9405	9926	1	522	0	965
TCONS_00058155	NONBTAT017485.2	100	520	0	0	5165	5684	520	1	0	961
TCONS_00058156	NONBTAT017485.2	100	520	0	0	3211	3730	520	1	0	961
TCONS_00058157	NONBTAT017485.2	100	520	0	0	4783	5302	520	1	0	961
TCONS_00058158	NONBTAT017485.2	100	520	0	0	4504	5023	520	1	0	961
TCONS_00058159	NONBTAT017485.2	100	520	0	0	5595	6114	520	1	0	961
TCONS_00063357	NONBTAT027869.1	88.08	520	57	2	4758	5277	22	536	4e-174	612
TCONS_00059939	NONBTAT030366.1	100	517	0	0	197	713	1	517	0	955
TCONS_00076153	NONBTAT031320.1	100	516	0	0	1508	2023	1	516	0	953
TCONS_00063346	NONBTAT031293.1	86.99	515	39	13	291	799	7715	7223	6e-157	555
TCONS_00007822	NONBTAT031137.1	78.79	514	62	22	1056	1541	237	731	3e-81	302
TCONS_00038795	NONBTAT029103.1	100	513	0	0	417	929	1	513	0	948
TCONS_00040761	NONBTAT027223.1	87.3	512	49	6	2002	2511	498	1	8e-162	571
TCONS_00040763	NONBTAT027223.1	87.3	512	49	6	1616	2125	498	1	7e-162	571
TCONS_00040764	NONBTAT027223.1	87.3	512	49	6	2756	3265	498	1	8e-162	571
TCONS_00040765	NONBTAT027223.1	87.3	512	49	6	1431	1940	498	1	7e-162	571
TCONS_00040766	NONBTAT027223.1	87.3	512	49	6	3359	3868	498	1	9e-162	571
TCONS_00079766	NONBTAT027211.1	81.05	512	72	12	8092	8602	4	491	2e-105	385
TCONS_00079767	NONBTAT027211.1	81.05	512	72	12	7110	7620	4	491	2e-105	385
TCONS_00059378	NONBTAT017893.2	100	508	0	0	69	576	434	941	0	939
TCONS_00059378	NONBTAT017890.2	100	508	0	0	69	576	390	897	0	939
TCONS_00059378	NONBTAT017888.2	100	508	0	0	69	576	364	871	0	939
TCONS_00040761	NONBTAT029967.1	86	507	46	11	2002	2504	486	1	3e-146	520
TCONS_00040763	NONBTAT029967.1	86	507	46	11	1616	2118	486	1	3e-146	520
TCONS_00040764	NONBTAT029967.1	86	507	46	11	2756	3258	486	1	3e-146	520
TCONS_00040765	NONBTAT029967.1	86	507	46	11	1431	1933	486	1	3e-146	520
TCONS_00040766	NONBTAT029967.1	86	507	46	11	3359	3861	486	1	3e-146	520
TCONS_00072498	NONBTAT021710.2	100	506	0	0	1865	2370	1	506	0	935
TCONS_00047792	NONBTAT029579.1	100	505	0	0	9	513	1	505	0	933
TCONS_00057501	NONBTAT017661.2	100	505	0	0	1599	2103	505	1	0	933
TCONS_00057502	NONBTAT017661.2	100	505	0	0	1599	2103	505	1	0	933
TCONS_00057503	NONBTAT017661.2	100	505	0	0	1599	2103	505	1	0	933
TCONS_00057504	NONBTAT017661.2	100	505	0	0	1599	2103	505	1	0	933
TCONS_00057505	NONBTAT017661.2	100	505	0	0	1599	2103	505	1	0	933
TCONS_00057506	NONBTAT017661.2	100	505	0	0	1599	2103	505	1	0	933
TCONS_00057507	NONBTAT017661.2	100	505	0	0	1599	2103	505	1	0	933
TCONS_00057508	NONBTAT017661.2	100	505	0	0	1599	2103	505	1	0	933
TCONS_00057509	NONBTAT017661.2	100	505	0	0	1599	2103	505	1	0	933
TCONS_00057510	NONBTAT017661.2	100	505	0	0	1599	2103	505	1	0	933
TCONS_00070245	NONBTAT027211.1	79.96	504	68	21	12445	12922	497	1	5e-92	340
TCONS_00070974	NONBTAT030709.1	100	504	0	0	9	512	1	504	0	931
TCONS_00014898	NONBTAT005791.2	100	503	0	0	39	541	1	503	0	929
TCONS_00033773	NONBTAT009748.2	100	503	0	0	58	560	503	1	0	929
TCONS_00010308	NONBTAT030780.1	83.47	502	76	6	1147	1644	1450	1948	6e-129	460
TCONS_00010309	NONBTAT030780.1	83.47	502	76	6	1761	2258	1450	1948	8e-129	460
TCONS_00062988	NONBTAT026662.2	79.48	502	66	13	758	1224	10604	10105	3e-87	322
TCONS_00062989	NONBTAT026662.2	79.48	502	66	13	1101	1567	10604	10105	4e-87	322
TCONS_00062990	NONBTAT026662.2	79.48	502	66	13	736	1202	10604	10105	3e-87	322
TCONS_00062991	NONBTAT026662.2	79.48	502	66	13	622	1088	10604	10105	3e-87	322
TCONS_00045862	NONBTAT030780.1	82.04	501	78	9	45	538	1944	1449	6e-116	416
TCONS_00048254	NONBTAT014471.2	100	500	0	0	4542	5041	1	500	0	924
TCONS_00048256	NONBTAT014471.2	100	500	0	0	2585	3084	1	500	0	924
TCONS_00048257	NONBTAT014471.2	100	500	0	0	4660	5159	1	500	0	924
TCONS_00048258	NONBTAT014471.2	100	500	0	0	4929	5428	1	500	0	924
TCONS_00048259	NONBTAT014471.2	100	500	0	0	4930	5429	1	500	0	924
TCONS_00047068	NONBTAT030780.1	82.2	500	73	15	242	729	1944	1449	1e-115	416
TCONS_00056174	NONBTAT026662.2	88.4	500	58	0	581	1080	22158	21659	1e-171	603
TCONS_00056175	NONBTAT026662.2	88.4	500	58	0	2094	2593	22158	21659	2e-171	603
TCONS_00056176	NONBTAT026662.2	88.4	500	58	0	2164	2663	22158	21659	2e-171	603
TCONS_00016856	NONBTAT005935.2	100	499	0	0	77	575	639	1137	0	922
TCONS_00032584	NONBTAT010176.2	100	499	0	0	2626	3124	1	499	0	922
TCONS_00056174	NONBTAT026662.2	90.38	499	48	0	581	1079	18430	17932	0	656
TCONS_00056175	NONBTAT026662.2	90.38	499	48	0	2094	2592	18430	17932	0	656
TCONS_00056176	NONBTAT026662.2	90.38	499	48	0	2164	2662	18430	17932	0	656
TCONS_00077016	NONBTAT026662.2	81.76	499	71	12	4113	4593	18436	17940	3e-110	399
TCONS_00077017	NONBTAT026662.2	81.76	499	71	12	4110	4590	18436	17940	3e-110	399
TCONS_00009515	NONBTAT030780.1	80.28	497	97	1	130	626	1944	1449	1e-102	374
TCONS_00008147	NONBTAT030780.1	81.89	497	88	2	346	841	1449	1944	2e-116	418
TCONS_00033004	NONBTAT030780.1	81.89	497	89	1	579	1075	1449	1944	3e-116	418
TCONS_00033005	NONBTAT030780.1	81.89	497	89	1	582	1078	1449	1944	3e-116	418
TCONS_00036188	NONBTAT030780.1	80.89	497	92	2	897	1391	1944	1449	2e-107	388
TCONS_00036217	NONBTAT026662.2	86.72	497	52	11	1231	1714	17972	18467	1e-152	540
TCONS_00044812	NONBTAT013543.2	100	497	0	0	1616	2112	1	497	0	918
TCONS_00047531	NONBTAT030780.1	83.7	497	79	2	686	1181	1944	1449	4e-131	468
TCONS_00047148	NONBTAT014709.2	100	497	0	0	1	497	6	502	0	918
TCONS_00081531	NONBTAT030780.1	81.69	497	90	1	1372	1868	1449	1944	1e-114	412
TCONS_00060879	NONBTAT030780.1	81.45	496	91	1	1011	1505	1449	1944	2e-112	405
TCONS_00060880	NONBTAT030780.1	81.45	496	91	1	2614	3108	1449	1944	4e-112	405
TCONS_00065207	NONBTAT030780.1	80.44	496	91	4	681	1172	1451	1944	5e-103	374
TCONS_00028073	NONBTAT027717.1	87.68	495	55	3	2264	2758	489	1	1e-161	571
TCONS_00028079	NONBTAT027717.1	87.68	495	55	3	2802	3296	489	1	1e-161	571
TCONS_00047151	NONBTAT014709.2	100	495	0	0	1	495	7	501	0	915
TCONS_00041393	NONBTAT026662.2	87.04	494	45	7	8	489	21937	22423	3e-152	540
TCONS_00063724	NONBTAT029728.1	81.14	493	46	19	800	1272	4	469	2e-96	351
TCONS_00056174	NONBTAT030780.1	80.28	492	94	3	581	1071	1938	1449	4e-101	368
TCONS_00056175	NONBTAT030780.1	80.28	492	94	3	2094	2584	1938	1449	6e-101	368
TCONS_00056176	NONBTAT030780.1	80.28	492	94	3	2164	2654	1938	1449	6e-101	368
TCONS_00057507	NONBTAT017662.2	99.59	492	1	1	7545	8036	1	491	0	896
TCONS_00026764	NONBTAT030780.1	80.24	491	91	5	540	1026	1944	1456	2e-99	364
TCONS_00026765	NONBTAT030780.1	80.24	491	91	5	493	979	1944	1456	2e-99	364
TCONS_00026766	NONBTAT030780.1	80.24	491	91	5	431	917	1944	1456	1e-99	364
TCONS_00059523	NONBTAT029775.1	86.97	491	51	6	463	945	486	1	5e-153	540
TCONS_00039731	NONBTAT029334.1	84.69	490	70	5	1628	2113	630	1118	3e-136	484
TCONS_00039732	NONBTAT029334.1	84.69	490	70	5	1411	1896	630	1118	3e-136	484
TCONS_00039733	NONBTAT029334.1	84.69	490	70	5	1744	2229	630	1118	3e-136	484
TCONS_00063346	NONBTAT031005.1	89.18	490	39	9	321	803	4	486	3e-170	599
TCONS_00048564	NONBTAT027721.1	88.34	489	46	4	1209	1689	486	1	7e-164	577
TCONS_00076703	NONBTAT029914.1	81.6	489	82	7	13849	14332	486	1	3e-109	398
TCONS_00076704	NONBTAT029914.1	81.6	489	82	7	13849	14332	486	1	3e-109	398
TCONS_00076705	NONBTAT029914.1	81.6	489	82	7	13849	14332	486	1	3e-109	398
TCONS_00029924	NONBTAT009266.2	100	488	0	0	548	1035	488	1	0	902
TCONS_00027616	NONBTAT026662.2	87.09	488	49	8	3065	3547	17932	18410	3e-152	540
TCONS_00027617	NONBTAT026662.2	87.09	488	49	8	3605	4087	17932	18410	3e-152	540
TCONS_00058084	NONBTAT029775.1	88.11	488	39	12	5999	6469	486	1	5e-159	562
TCONS_00058085	NONBTAT029775.1	88.11	488	39	12	4873	5343	486	1	4e-159	562
TCONS_00022178	NONBTAT028541.1	100	487	0	0	28	514	1149	1635	0	900
TCONS_00062871	NONBTAT018699.2	100	487	0	0	1	487	67	553	0	900
TCONS_00077148	NONBTAT028992.1	82.14	487	70	6	1279	1764	471	1	2e-110	401
TCONS_00077149	NONBTAT028992.1	82.14	487	70	6	289	774	471	1	1e-110	401
TCONS_00077150	NONBTAT028992.1	82.14	487	70	6	134	619	471	1	1e-110	401
TCONS_00077151	NONBTAT028992.1	82.14	487	70	6	330	815	471	1	1e-110	401
TCONS_00038795	NONBTAT029334.1	83.54	486	75	5	111	593	635	1118	5e-126	449
TCONS_00041410	NONBTAT029335.1	100	486	0	0	246	731	562	1047	0	898
TCONS_00031394	NONBTAT029117.1	86.96	483	52	8	193	672	1	475	3e-150	532
TCONS_00031395	NONBTAT029117.1	86.96	483	52	8	193	672	1	475	2e-150	532
TCONS_00031394	NONBTAT028058.1	89.42	482	42	5	192	672	32	505	2e-170	599
TCONS_00031395	NONBTAT028058.1	89.42	482	42	5	192	672	32	505	2e-170	599
TCONS_00051875	NONBTAT026662.2	87.97	482	58	0	752	1233	17936	18417	1e-161	569
TCONS_00079766	NONBTAT029967.1	85.89	482	55	8	8117	8595	1	472	2e-140	501
TCONS_00079767	NONBTAT029967.1	85.89	482	55	8	7135	7613	1	472	1e-140	501
TCONS_00051875	NONBTAT026662.2	85.83	480	64	3	752	1229	21664	22141	1e-142	507
TCONS_00005750	NONBTAT028076.1	80.58	479	70	17	318	779	1802	1330	3e-95	348
TCONS_00030785	NONBTAT028732.1	100	479	0	0	7	485	1	479	0	885
TCONS_00051875	NONBTAT030780.1	83.72	479	75	3	756	1233	1449	1925	2e-125	449
TCONS_00066391	NONBTAT028289.1	86.22	479	53	7	885	1359	1682	1213	8e-143	507
TCONS_00066391	NONBTAT030728.1	86.01	479	47	10	885	1358	1096	633	2e-139	496
TCONS_00048534	NONBTAT026662.2	83.89	478	63	4	436	899	21712	22189	3e-124	444
TCONS_00077148	NONBTAT026662.2	83.05	478	79	2	6056	6531	17940	18417	6e-120	433
TCONS_00077149	NONBTAT026662.2	83.05	478	79	2	5066	5541	17940	18417	5e-120	433
TCONS_00077150	NONBTAT026662.2	83.05	478	79	2	4911	5386	17940	18417	5e-120	433
TCONS_00077151	NONBTAT026662.2	83.05	478	79	2	5107	5582	17940	18417	5e-120	433
TCONS_00014117	NONBTAT005521.2	100	475	0	0	2138	2612	1	475	0	878
TCONS_00077148	NONBTAT026662.2	81.26	475	87	2	6057	6529	21669	22143	6e-105	383
TCONS_00077149	NONBTAT026662.2	81.26	475	87	2	5067	5539	21669	22143	5e-105	383
TCONS_00077150	NONBTAT026662.2	81.26	475	87	2	4912	5384	21669	22143	5e-105	383
TCONS_00077151	NONBTAT026662.2	81.26	475	87	2	5108	5580	21669	22143	5e-105	383
TCONS_00079766	NONBTAT028058.1	86.08	474	59	4	8094	8567	32	498	4e-141	503
TCONS_00079767	NONBTAT028058.1	86.08	474	59	4	7112	7585	32	498	4e-141	503
TCONS_00027616	NONBTAT026662.2	84.36	473	60	7	3065	3532	21660	22123	2e-125	451
TCONS_00027617	NONBTAT026662.2	84.36	473	60	7	3605	4072	21660	22123	2e-125	451
TCONS_00066391	NONBTAT029207.1	85.84	473	52	7	884	1349	558	94	3e-137	488
TCONS_00066753	NONBTAT020464.2	100	471	0	0	8778	9248	1	471	0	870
TCONS_00079766	NONBTAT030780.1	83.19	470	66	8	7622	8080	1475	1942	2e-115	418
TCONS_00079767	NONBTAT030780.1	83.19	470	66	8	6640	7098	1475	1942	1e-115	418
TCONS_00085239	NONBTAT026270.2	100	469	0	0	2370	2838	1	469	0	867
TCONS_00068467	NONBTAT021556.2	100	468	0	0	13	480	1	468	0	865
TCONS_00056152	NONBTAT026662.2	82.01	467	62	8	3322	3766	21647	22113	1e-103	377
TCONS_00028073	NONBTAT027869.1	88.82	465	49	1	2266	2730	462	1	1e-160	568
TCONS_00028079	NONBTAT027869.1	88.82	465	49	1	2804	3268	462	1	2e-160	568
TCONS_00031394	NONBTAT027223.1	90.11	465	42	4	209	672	2	463	7e-171	601
TCONS_00031395	NONBTAT027223.1	90.11	465	42	4	209	672	2	463	6e-171	601
TCONS_00013715	NONBTAT005349.2	100	463	0	0	7279	7741	1	463	0	856
TCONS_00047312	NONBTAT029577.1	100	463	0	0	112	574	1	463	0	856
TCONS_00047315	NONBTAT029577.1	100	463	0	0	112	574	1	463	0	856
TCONS_00047316	NONBTAT029577.1	100	463	0	0	112	574	1	463	0	856
TCONS_00047317	NONBTAT029577.1	100	463	0	0	112	574	1	463	0	856
TCONS_00041860	NONBTAT028332.1	90.26	462	40	4	844	1305	1077	621	7e-171	599
TCONS_00031394	NONBTAT029967.1	87.64	461	44	7	215	672	1	451	2e-147	523
TCONS_00031395	NONBTAT029967.1	87.64	461	44	7	215	672	1	451	1e-147	523
TCONS_00078140	NONBTAT031737.1	88.29	461	41	3	2119	2578	449	1	9e-153	540
TCONS_00078141	NONBTAT031737.1	88.29	461	41	3	2121	2580	449	1	9e-153	540
TCONS_00011517	NONBTAT004178.2	100	458	0	0	150	607	1	458	0	846
TCONS_00076148	NONBTAT029117.1	87.72	456	46	7	6172	6620	776	324	3e-147	523
TCONS_00076151	NONBTAT029117.1	87.72	456	46	7	5695	6143	776	324	3e-147	523
TCONS_00021368	NONBTAT007494.2	100	455	0	0	244	698	1181	1635	0	841
TCONS_00032130	NONBTAT028973.1	100	455	0	0	141	595	4377	4831	0	841
TCONS_00076703	NONBTAT026662.2	87.69	455	56	0	14448	14902	22112	21658	3e-149	531
TCONS_00076704	NONBTAT026662.2	87.69	455	56	0	14448	14902	22112	21658	3e-149	531
TCONS_00076705	NONBTAT026662.2	87.69	455	56	0	14448	14902	22112	21658	3e-149	531
TCONS_00056152	NONBTAT026662.2	83.26	454	54	9	3335	3766	17932	18385	9e-110	398
TCONS_00066391	NONBTAT028929.1	85.02	454	57	6	900	1349	640	194	4e-126	451
TCONS_00002549	NONBTAT026662.2	86.31	453	56	3	3766	4212	17932	18384	1e-136	488
TCONS_00002549	NONBTAT026662.2	84.99	453	62	5	3766	4212	21660	22112	1e-126	455
TCONS_00002550	NONBTAT026662.2	86.31	453	56	3	1153	1599	17932	18384	9e-137	488
TCONS_00002550	NONBTAT026662.2	84.99	453	62	5	1153	1599	21660	22112	9e-127	455
TCONS_00002552	NONBTAT026662.2	86.31	453	56	3	4875	5321	17932	18384	1e-136	488
TCONS_00002552	NONBTAT026662.2	84.99	453	62	5	4875	5321	21660	22112	1e-126	455
TCONS_00053345	NONBTAT026662.2	83.66	453	52	8	340	790	18364	17932	9e-113	407
TCONS_00076703	NONBTAT026662.2	89.18	453	49	0	14448	14900	18384	17932	8e-160	566
TCONS_00076704	NONBTAT026662.2	89.18	453	49	0	14448	14900	18384	17932	8e-160	566
TCONS_00076705	NONBTAT026662.2	89.18	453	49	0	14448	14900	18384	17932	8e-160	566
TCONS_00076148	NONBTAT029660.1	85.65	453	55	6	6172	6620	661	215	1e-130	468
TCONS_00076151	NONBTAT029660.1	85.65	453	55	6	5695	6143	661	215	1e-130	468
TCONS_00033240	NONBTAT029073.1	100	452	0	0	398	849	337	788	0	835
TCONS_00079766	NONBTAT027717.1	86.5	452	55	3	8151	8602	7	452	1e-137	492
TCONS_00079767	NONBTAT027717.1	86.5	452	55	3	7169	7620	7	452	9e-138	492
TCONS_00049443	NONBTAT031077.1	91.56	450	38	0	401	850	200	649	9e-178	621
TCONS_00076148	NONBTAT027721.1	90.44	450	41	1	6171	6620	467	20	8e-168	592
TCONS_00076148	NONBTAT027223.1	89.33	450	42	4	6172	6620	757	313	2e-158	560
TCONS_00076151	NONBTAT027721.1	90.44	450	41	1	5694	6143	467	20	8e-168	592
TCONS_00076151	NONBTAT027223.1	89.33	450	42	4	5695	6143	757	313	2e-158	560
TCONS_00041181	NONBTAT029117.1	87.08	449	50	5	4947	5392	1	444	1e-140	501
TCONS_00049443	NONBTAT029555.1	91.52	448	26	3	401	848	544	109	3e-173	606
TCONS_00053343	NONBTAT026662.2	83.48	448	52	8	366	811	18359	17932	5e-110	398
TCONS_00053345	NONBTAT031363.1	80.36	448	67	15	342	786	730	301	1e-86	320
TCONS_00053344	NONBTAT026662.2	83.45	447	52	8	368	812	18358	17932	2e-109	396
TCONS_00076148	NONBTAT027451.1	85.46	447	61	3	6172	6615	597	152	6e-129	462
TCONS_00076151	NONBTAT027451.1	85.46	447	61	3	5695	6138	597	152	6e-129	462
TCONS_00055993	NONBTAT017220.2	100	446	0	0	469	914	504	59	0	824
TCONS_00058035	NONBTAT026662.2	84.08	446	68	2	1476	1920	18383	17940	7e-119	427
TCONS_00053343	NONBTAT031363.1	80.22	445	67	15	366	807	727	301	6e-85	315
TCONS_00053344	NONBTAT031363.1	80.18	444	67	15	368	808	726	301	2e-84	313
TCONS_00056152	NONBTAT030780.1	81.26	443	61	13	3352	3773	1458	1899	5e-92	339
TCONS_00077108	NONBTAT031161.1	100	442	0	0	342	783	442	1	0	817
TCONS_00056634	NONBTAT031192.1	76.42	441	85	16	509	941	809	380	6e-57	220
TCONS_00074142	NONBTAT031085.1	100	441	0	0	2281	2721	781	1221	0	815
TCONS_00074145	NONBTAT031085.1	100	441	0	0	2278	2718	781	1221	0	815
TCONS_00078140	NONBTAT029126.1	91.61	441	37	0	2141	2581	441	1	7e-174	610
TCONS_00078141	NONBTAT029126.1	91.61	441	37	0	2143	2583	441	1	7e-174	610
TCONS_00024804	NONBTAT014511.2	93.18	440	28	2	187	625	668	230	0	645
TCONS_00066391	NONBTAT028014.1	94.09	440	21	2	1927	2362	1	439	0	664
TCONS_00074143	NONBTAT031085.1	100	440	0	0	1222	1661	782	1221	0	813
TCONS_00074143	NONBTAT031086.1	100	440	0	0	1222	1661	1140	1579	0	813
TCONS_00016855	NONBTAT005934.2	100	439	0	0	5253	5691	1	439	0	811
TCONS_00057502	NONBTAT017662.2	100	437	0	0	7545	7981	1	437	0	808
TCONS_00057510	NONBTAT017662.2	100	437	0	0	7545	7981	1	437	0	808
TCONS_00074142	NONBTAT027670.1	79.18	437	63	16	1982	2402	1979	2403	8e-74	278
TCONS_00074145	NONBTAT027670.1	79.18	437	63	16	1979	2399	1979	2403	8e-74	278
TCONS_00074146	NONBTAT031086.1	100	437	0	0	44	480	1143	1579	0	808
TCONS_00074146	NONBTAT031085.1	100	437	0	0	44	480	785	1221	0	808
TCONS_00078047	NONBTAT031108.1	100	437	0	0	1	437	138	574	0	808
TCONS_00006152	NONBTAT027455.1	100	436	0	0	1	436	620	185	0	806
TCONS_00068213	NONBTAT021502.2	93.81	436	10	1	3980	4415	1	419	0	640
TCONS_00068216	NONBTAT021502.2	93.81	436	10	1	3842	4277	1	419	0	640
TCONS_00076148	NONBTAT026662.2	94.72	436	23	0	6171	6606	22939	22504	0	678
TCONS_00076151	NONBTAT026662.2	94.72	436	23	0	5694	6129	22939	22504	0	678
TCONS_00057506	NONBTAT017662.2	100	435	0	0	7545	7979	1	435	0	804
TCONS_00057508	NONBTAT017662.2	100	435	0	0	7545	7979	1	435	0	804
TCONS_00057509	NONBTAT017662.2	100	435	0	0	7545	7979	1	435	0	804
TCONS_00071442	NONBTAT021948.2	100	435	0	0	17852	18286	1	435	0	804
TCONS_00071443	NONBTAT021948.2	100	435	0	0	19122	19556	1	435	0	804
TCONS_00071445	NONBTAT021948.2	100	435	0	0	13502	13936	1	435	0	804
TCONS_00071446	NONBTAT021948.2	100	435	0	0	18154	18588	1	435	0	804
TCONS_00000192	NONBTAT026662.2	82.26	434	63	11	552	974	22095	21665	2e-99	363
TCONS_00000193	NONBTAT026662.2	82.26	434	63	11	422	844	22095	21665	2e-99	363
TCONS_00041181	NONBTAT027223.1	89.86	434	39	4	4962	5392	1	432	4e-156	553
TCONS_00009223	NONBTAT027593.1	100	433	0	0	3310	3742	781	1213	0	800
TCONS_00026394	NONBTAT026662.2	85.22	433	52	9	271	693	17940	18370	1e-121	435
TCONS_00026394	NONBTAT031363.1	82.22	433	63	8	266	685	299	730	2e-99	361
TCONS_00026395	NONBTAT026662.2	85.22	433	52	9	606	1028	17940	18370	2e-121	435
TCONS_00026395	NONBTAT031363.1	82.22	433	63	8	601	1020	299	730	3e-99	361
TCONS_00079766	NONBTAT031791.1	88.22	433	44	7	8158	8588	1	428	3e-143	510
TCONS_00079767	NONBTAT031791.1	88.22	433	44	7	7176	7606	1	428	2e-143	510
TCONS_00000192	NONBTAT026662.2	82.64	432	65	7	552	974	18367	17937	1e-102	374
TCONS_00000193	NONBTAT026662.2	82.64	432	65	7	422	844	18367	17937	1e-102	374
TCONS_00026394	NONBTAT026662.2	83.1	432	61	9	272	693	21669	22098	4e-106	383
TCONS_00026395	NONBTAT026662.2	83.1	432	61	9	607	1028	21669	22098	6e-106	383
TCONS_00081800	NONBTAT025410.2	100	432	0	0	412	843	432	1	0	798
TCONS_00081801	NONBTAT025410.2	100	432	0	0	885	1316	432	1	0	798
TCONS_00082420	NONBTAT029728.1	88.89	432	23	5	1049	1459	1	428	1e-143	508
TCONS_00031394	NONBTAT027717.1	88.84	430	42	3	243	672	1	424	2e-147	523
TCONS_00031395	NONBTAT027717.1	88.84	430	42	3	243	672	1	424	1e-147	523
TCONS_00041181	NONBTAT029967.1	88.14	430	35	10	4969	5392	1	420	2e-139	497
TCONS_00056152	NONBTAT031363.1	80.23	430	54	13	3343	3744	304	730	1e-78	294
TCONS_00080948	NONBTAT024743.2	100	429	0	0	366	794	1	429	0	793
TCONS_00079766	NONBTAT028474.1	86.71	429	55	1	8150	8578	8	434	1e-132	475
TCONS_00079767	NONBTAT028474.1	86.71	429	55	1	7168	7596	8	434	9e-133	475
TCONS_00081408	NONBTAT029728.1	89.74	429	18	8	1045	1448	1	428	1e-148	525
TCONS_00081409	NONBTAT029728.1	89.74	429	18	8	1031	1434	1	428	1e-148	525
TCONS_00002549	NONBTAT031363.1	79.21	428	73	10	3774	4188	304	728	6e-75	283
TCONS_00002550	NONBTAT031363.1	79.21	428	73	10	1161	1575	304	728	5e-75	283
TCONS_00002552	NONBTAT031363.1	79.21	428	73	10	4883	5297	304	728	7e-75	283
TCONS_00047534	NONBTAT029607.1	100	428	0	0	456	883	428	1	0	791
TCONS_00067371	NONBTAT020933.2	100	428	0	0	423	850	465	38	0	791
TCONS_00067372	NONBTAT020933.2	100	428	0	0	485	912	465	38	0	791
TCONS_00067373	NONBTAT020933.2	100	428	0	0	455	882	465	38	0	791
TCONS_00067374	NONBTAT020933.2	100	428	0	0	356	783	465	38	0	791
TCONS_00067375	NONBTAT020933.2	100	428	0	0	425	852	465	38	0	791
TCONS_00067376	NONBTAT020933.2	100	428	0	0	424	851	465	38	0	791
TCONS_00059298	NONBTAT027205.1	88.76	427	44	3	3777	4202	2374	1951	2e-146	520
TCONS_00059301	NONBTAT027205.1	88.76	427	44	3	4269	4694	2374	1951	2e-146	520
TCONS_00071545	NONBTAT030974.1	100	427	0	0	937	1363	229	655	0	789
TCONS_00005750	NONBTAT029309.1	84.51	426	42	6	1216	1617	803	378	9e-111	399
TCONS_00021368	NONBTAT007495.2	100	425	0	0	658	1082	568	992	0	785
TCONS_00070335	NONBTAT030779.1	75.53	425	69	24	933	1331	416	1	1e-43	176
TCONS_00070336	NONBTAT030779.1	75.53	425	69	24	975	1373	416	1	1e-43	176
TCONS_00070337	NONBTAT030779.1	75.53	425	69	24	1227	1625	416	1	2e-43	176
TCONS_00005750	NONBTAT027292.1	87	423	45	3	1210	1631	264	677	2e-131	468
TCONS_00020486	NONBTAT028271.1	100	423	0	0	406	828	330	752	0	782
TCONS_00036217	NONBTAT028058.1	88.18	423	42	5	1682	2103	19	434	8e-140	497
TCONS_00047068	NONBTAT026662.2	86.05	423	51	8	740	1155	22080	21659	4e-125	448
TCONS_00048564	NONBTAT031111.1	83.92	423	48	12	701	1110	1	416	1e-106	387
TCONS_00059298	NONBTAT029649.1	89.36	423	31	1	3794	4202	1	423	2e-146	520
TCONS_00059301	NONBTAT029649.1	89.36	423	31	1	4286	4694	1	423	2e-146	520
TCONS_00061817	NONBTAT030283.1	100	423	0	0	286	708	424	2	0	782
TCONS_00047531	NONBTAT029607.1	100	422	0	0	1	422	691	270	0	780
TCONS_00047068	NONBTAT026662.2	87.2	422	46	4	740	1154	18352	17932	6e-133	473
TCONS_00030924	NONBTAT026662.2	86.94	421	52	2	947	1364	21658	22078	6e-132	470
TCONS_00045862	NONBTAT031363.1	82.19	421	56	10	119	526	730	316	3e-94	344
TCONS_00070245	NONBTAT021315.2	100	421	0	0	8470	8890	1	421	0	778
TCONS_00076148	NONBTAT028058.1	88.6	421	43	3	6200	6620	772	357	3e-142	507
TCONS_00076151	NONBTAT028058.1	88.6	421	43	3	5723	6143	772	357	3e-142	507
TCONS_00045602	NONBTAT026662.2	86.19	420	55	3	5924	6341	18350	17932	1e-125	451
TCONS_00045603	NONBTAT026662.2	86.19	420	55	3	4568	4985	18350	17932	8e-126	451
TCONS_00045604	NONBTAT026662.2	86.19	420	55	3	6034	6451	18350	17932	1e-125	451
TCONS_00045605	NONBTAT026662.2	86.19	420	55	3	5654	6071	18350	17932	1e-125	451
TCONS_00071443	NONBTAT021945.2	100	420	0	0	7613	8032	1	420	0	776
TCONS_00071446	NONBTAT021945.2	100	420	0	0	6645	7064	1	420	0	776
TCONS_00027616	NONBTAT029674.1	84.73	419	40	13	3826	4225	49	462	2e-109	398
TCONS_00027617	NONBTAT029674.1	84.73	419	40	13	4366	4765	49	462	2e-109	398
TCONS_00030924	NONBTAT026662.2	87.83	419	48	2	949	1364	17932	18350	2e-137	488
TCONS_00033004	NONBTAT031111.1	84.96	419	49	8	822	1230	2	416	1e-114	412
TCONS_00033005	NONBTAT031111.1	84.96	419	49	8	825	1233	2	416	1e-114	412
TCONS_00065207	NONBTAT031111.1	85.44	419	47	9	919	1327	2	416	5e-118	424
TCONS_00078051	NONBTAT031108.1	100	419	0	0	1	419	155	573	0	774
TCONS_00031394	NONBTAT031791.1	88.76	418	42	5	256	672	1	414	2e-142	507
TCONS_00031395	NONBTAT031791.1	88.76	418	42	5	256	672	1	414	1e-142	507
TCONS_00041393	NONBTAT026662.2	79.67	418	55	8	4138	4549	17942	18335	3e-72	274
TCONS_00041395	NONBTAT026662.2	79.67	418	55	8	3922	4333	17942	18335	2e-72	274
TCONS_00041396	NONBTAT026662.2	79.67	418	55	8	3922	4333	17942	18335	3e-72	274
TCONS_00077148	NONBTAT031111.1	83.97	418	50	11	1410	1815	416	4	2e-105	385
TCONS_00077149	NONBTAT031111.1	83.97	418	50	11	420	825	416	4	1e-105	385
TCONS_00077150	NONBTAT031111.1	83.97	418	50	11	265	670	416	4	1e-105	385
TCONS_00077151	NONBTAT031111.1	83.97	418	50	11	461	866	416	4	1e-105	385
TCONS_00033265	NONBTAT029074.1	100	417	0	0	1	417	18	434	0	771
TCONS_00033266	NONBTAT029074.1	100	417	0	0	1	417	18	434	0	771
TCONS_00033267	NONBTAT029074.1	100	417	0	0	1	417	18	434	0	771
TCONS_00076215	NONBTAT031335.1	100	416	0	0	444	859	490	905	0	769
TCONS_00076216	NONBTAT031335.1	100	416	0	0	798	1213	490	905	0	769
TCONS_00076217	NONBTAT031335.1	100	416	0	0	637	1052	490	905	0	769
TCONS_00076221	NONBTAT031335.1	100	416	0	0	431	846	490	905	0	769
TCONS_00076224	NONBTAT031335.1	100	416	0	0	179	594	490	905	0	769
TCONS_00056174	NONBTAT031363.1	80.72	415	70	6	664	1071	715	304	5e-85	315
TCONS_00056175	NONBTAT031363.1	80.72	415	70	6	2177	2584	715	304	8e-85	315
TCONS_00056176	NONBTAT031363.1	80.72	415	70	6	2247	2654	715	304	8e-85	315
TCONS_00048440	NONBTAT014525.2	100	414	0	0	342	755	1	414	0	765
TCONS_00047068	NONBTAT030780.1	81.64	414	67	8	740	1146	1860	1449	3e-91	335
TCONS_00053343	NONBTAT026662.2	82.37	414	51	10	395	806	10446	10053	9e-93	340
TCONS_00053344	NONBTAT026662.2	82.37	414	51	10	396	807	10446	10053	9e-93	340
TCONS_00053345	NONBTAT026662.2	82.37	414	51	10	374	785	10446	10053	9e-93	340
TCONS_00080100	NONBTAT029157.1	89.61	414	40	2	1762	2172	8	421	2e-147	523
TCONS_00080101	NONBTAT029157.1	89.61	414	40	2	1688	2098	8	421	2e-147	523
TCONS_00080103	NONBTAT029157.1	89.61	414	40	2	2965	3375	8	421	3e-147	523
TCONS_00005750	NONBTAT031402.1	92.01	413	30	2	1213	1624	411	1	4e-164	577
TCONS_00012023	NONBTAT026662.2	82.32	413	62	1	306	707	18055	18467	2e-95	348
TCONS_00045602	NONBTAT030780.1	82.08	413	68	6	5924	6333	1858	1449	1e-94	348
TCONS_00045603	NONBTAT030780.1	82.08	413	68	6	4568	4977	1858	1449	1e-94	348
TCONS_00045604	NONBTAT030780.1	82.08	413	68	6	6034	6443	1858	1449	1e-94	348
TCONS_00045605	NONBTAT030780.1	82.08	413	68	6	5654	6063	1858	1449	1e-94	348
TCONS_00007822	NONBTAT027839.1	82.04	412	38	21	1248	1636	443	45	3e-86	318
TCONS_00012787	NONBTAT026662.2	87.14	412	50	1	84	492	22070	21659	3e-130	464
TCONS_00024353	NONBTAT008532.2	100	412	0	0	289	700	1	412	0	761
TCONS_00024354	NONBTAT008532.2	100	412	0	0	464	875	1	412	0	761
TCONS_00036217	NONBTAT031111.1	84.95	412	48	7	1437	1838	9	416	5e-112	405
TCONS_00006152	NONBTAT001980.2	100	411	0	0	1	411	54	464	0	760
TCONS_00012787	NONBTAT026662.2	87.83	411	47	1	84	491	18342	17932	1e-134	479
TCONS_00022683	NONBTAT031363.1	79.81	411	75	4	373	777	304	712	1e-78	292
TCONS_00063346	NONBTAT028929.1	90.27	411	36	2	393	803	28	434	8e-151	534
TCONS_00076703	NONBTAT026662.2	89.54	411	41	2	14500	14909	10448	10039	6e-146	520
TCONS_00076704	NONBTAT026662.2	89.54	411	41	2	14500	14909	10448	10039	6e-146	520
TCONS_00076705	NONBTAT026662.2	89.54	411	41	2	14500	14909	10448	10039	7e-146	520
TCONS_00005750	NONBTAT028659.1	89.51	410	37	5	1213	1621	405	1	3e-145	514
TCONS_00012787	NONBTAT031363.1	82.2	410	60	5	84	483	710	304	5e-93	340
TCONS_00030973	NONBTAT028721.1	88.02	409	39	3	1010	1412	78	482	2e-133	475
TCONS_00009515	NONBTAT026662.2	92.16	408	32	0	234	641	10448	10041	1e-163	577
TCONS_00033577	NONBTAT029334.1	83.82	408	59	7	236	639	714	1118	2e-105	381
TCONS_00050071	NONBTAT026662.2	89.95	408	41	0	1832	2239	10448	10041	2e-148	527
TCONS_00050072	NONBTAT026662.2	89.95	408	41	0	2205	2612	10448	10041	2e-148	527
TCONS_00060506	NONBTAT026662.2	90.2	408	40	0	907	1314	10041	10448	2e-150	532
TCONS_00045862	NONBTAT026662.2	87.22	407	45	3	152	555	10441	10039	3e-128	457
TCONS_00060571	NONBTAT018819.2	100	407	0	0	2014	2420	1	407	0	752
TCONS_00010308	NONBTAT031363.1	82.51	406	58	8	1170	1565	328	730	7e-94	344
TCONS_00010309	NONBTAT031363.1	82.51	406	58	8	1784	2179	328	730	8e-94	344
TCONS_00009444	NONBTAT031363.1	82.72	405	61	4	486	883	730	328	3e-96	351
TCONS_00036188	NONBTAT026662.2	90.86	405	35	1	1001	1403	10448	10044	2e-153	542
TCONS_00041860	NONBTAT030728.1	86.67	405	50	3	904	1305	1978	1575	9e-125	446
TCONS_00066753	NONBTAT020459.2	97.78	405	0	1	2191	2595	1	396	0	689
TCONS_00083738	NONBTAT031715.1	93.58	405	19	5	1271	1669	404	1	7e-170	597
TCONS_00083739	NONBTAT031715.1	93.58	405	19	5	1421	1819	404	1	6e-170	597
TCONS_00007526	NONBTAT030780.1	81.93	404	68	4	312	711	1939	1537	1e-91	337
TCONS_00024620	NONBTAT008703.2	100	404	0	0	602	1005	1	404	0	747
TCONS_00024621	NONBTAT008703.2	100	404	0	0	553	956	1	404	0	747
TCONS_00024622	NONBTAT008703.2	100	404	0	0	553	956	1	404	0	747
TCONS_00040761	NONBTAT029173.1	86.63	404	42	3	2069	2471	393	1	3e-121	436
TCONS_00040763	NONBTAT029173.1	86.63	404	42	3	1683	2085	393	1	3e-121	436
TCONS_00040764	NONBTAT029173.1	86.63	404	42	3	2823	3225	393	1	3e-121	436
TCONS_00040765	NONBTAT029173.1	86.63	404	42	3	1498	1900	393	1	3e-121	436
TCONS_00040766	NONBTAT029173.1	86.63	404	42	3	3426	3828	393	1	3e-121	436
TCONS_00059298	NONBTAT029157.1	88.37	404	44	3	3654	4055	423	21	2e-135	483
TCONS_00059301	NONBTAT029157.1	88.37	404	44	3	4146	4547	423	21	3e-135	483
TCONS_00080072	NONBTAT024068.2	100	404	0	0	771	1174	1	404	0	747
TCONS_00018348	NONBTAT026662.2	88.59	403	45	1	710	1111	18334	17932	3e-137	488
TCONS_00028073	NONBTAT026662.2	89.33	403	40	2	2929	3328	10444	10042	4e-141	503
TCONS_00028079	NONBTAT026662.2	89.33	403	40	2	3467	3866	10444	10042	4e-141	503
TCONS_00048564	NONBTAT026662.2	88.34	403	45	2	448	849	10047	10448	1e-135	483
TCONS_00012787	NONBTAT026662.2	86.32	402	52	2	98	496	10444	10043	2e-121	435
TCONS_00065207	NONBTAT026662.2	89.55	402	38	2	666	1064	10044	10444	4e-143	507
TCONS_00007526	NONBTAT026662.2	85.29	401	56	3	288	685	18455	18055	7e-114	411
TCONS_00042565	NONBTAT028429.1	87.28	401	44	7	541	938	2820	2424	2e-126	451
TCONS_00047531	NONBTAT026662.2	90.27	401	38	1	794	1193	10444	10044	8e-148	523
TCONS_00049061	NONBTAT026662.2	81.55	401	72	2	5715	6113	18340	17940	6e-89	329
TCONS_00049063	NONBTAT026662.2	81.55	401	72	2	5478	5876	18340	17940	6e-89	329
TCONS_00049064	NONBTAT026662.2	81.55	401	72	2	4437	4835	18340	17940	6e-89	329
TCONS_00049065	NONBTAT026662.2	81.55	401	72	2	5275	5673	18340	17940	6e-89	329
TCONS_00049066	NONBTAT026662.2	81.55	401	72	2	5407	5805	18340	17940	6e-89	329
TCONS_00049067	NONBTAT026662.2	81.55	401	72	2	5175	5573	18340	17940	5e-89	329
TCONS_00049068	NONBTAT026662.2	81.55	401	72	2	4826	5224	18340	17940	5e-89	329
TCONS_00067372	NONBTAT020932.2	100	401	0	0	59	459	1	401	0	741
TCONS_00069891	NONBTAT026662.2	88.53	401	42	2	811	1207	10048	10448	3e-135	483
TCONS_00069892	NONBTAT026662.2	88.53	401	42	2	1176	1572	10048	10448	3e-135	483
TCONS_00069893	NONBTAT026662.2	88.53	401	42	2	883	1279	10048	10448	3e-135	483
TCONS_00006804	NONBTAT002581.2	100	400	0	0	596	995	1	400	0	739
TCONS_00006805	NONBTAT002581.2	100	400	0	0	599	998	1	400	0	739
TCONS_00026789	NONBTAT026662.2	85.5	400	51	5	1551	1944	10046	10444	1e-113	411
TCONS_00045602	NONBTAT026662.2	84.25	400	62	1	5945	6344	10444	10046	8e-107	388
TCONS_00045603	NONBTAT026662.2	84.25	400	62	1	4589	4988	10444	10046	6e-107	388
TCONS_00045604	NONBTAT026662.2	84.25	400	62	1	6055	6454	10444	10046	8e-107	388
TCONS_00045605	NONBTAT026662.2	84.25	400	62	1	5675	6074	10444	10046	8e-107	388
TCONS_00047495	NONBTAT026662.2	88	400	33	11	26	415	22065	22459	2e-128	459
TCONS_00057501	NONBTAT017663.2	99.5	400	1	1	7956	8354	1	400	0	726
TCONS_00057503	NONBTAT017663.2	99.5	400	1	1	7956	8354	1	400	0	726
TCONS_00057505	NONBTAT017663.2	99.5	400	1	1	7956	8354	1	400	0	726
TCONS_00078047	NONBTAT026662.2	85.5	400	52	2	5440	5833	10444	10045	6e-114	412
TCONS_00078048	NONBTAT026662.2	85.5	400	52	2	5736	6129	10444	10045	6e-114	412
TCONS_00081531	NONBTAT026662.2	88.75	400	45	0	1365	1764	10049	10448	6e-138	490
TCONS_00015585	NONBTAT005475.2	100	399	0	0	478	876	1	399	0	737
TCONS_00024618	NONBTAT008704.2	100	399	0	0	666	1064	1	399	0	737
TCONS_00030924	NONBTAT026662.2	89.97	399	37	1	951	1346	10050	10448	9e-145	512
TCONS_00033004	NONBTAT026662.2	92.98	399	28	0	573	971	10050	10448	1e-165	582
TCONS_00033005	NONBTAT026662.2	92.98	399	28	0	576	974	10050	10448	1e-165	582
TCONS_00056174	NONBTAT026662.2	91.73	399	33	0	679	1077	10448	10050	3e-157	555
TCONS_00056175	NONBTAT026662.2	91.73	399	33	0	2192	2590	10448	10050	4e-157	555
TCONS_00056176	NONBTAT026662.2	91.73	399	33	0	2262	2660	10448	10050	5e-157	555
TCONS_00060879	NONBTAT026662.2	89.97	399	38	1	1005	1401	10050	10448	3e-145	514
TCONS_00060880	NONBTAT026662.2	89.97	399	38	1	2608	3004	10050	10448	7e-145	514
TCONS_00008147	NONBTAT026662.2	88.94	398	43	1	341	737	10051	10448	4e-138	490
TCONS_00018348	NONBTAT031363.1	83.67	398	55	4	713	1103	698	304	1e-100	366
TCONS_00024268	NONBTAT028593.1	100	398	0	0	8	405	1	398	0	736
TCONS_00024272	NONBTAT028593.1	99.25	398	0	1	5	399	1	398	0	715
TCONS_00047068	NONBTAT026662.2	83.92	398	49	8	350	735	10444	10050	1e-100	366
TCONS_00018348	NONBTAT026662.2	87.15	397	47	3	715	1109	10444	10050	5e-125	448
TCONS_00040761	NONBTAT026662.2	87.15	397	48	2	2647	3040	10444	10048	1e-124	448
TCONS_00040763	NONBTAT026662.2	87.15	397	48	2	2261	2654	10444	10048	1e-124	448
TCONS_00040764	NONBTAT026662.2	87.15	397	48	2	3401	3794	10444	10048	1e-124	448
TCONS_00040765	NONBTAT026662.2	87.15	397	48	2	2076	2469	10444	10048	1e-124	448
TCONS_00040766	NONBTAT026662.2	87.15	397	48	2	4004	4397	10444	10048	2e-124	448
TCONS_00051875	NONBTAT031363.1	82.87	397	61	2	788	1178	335	730	2e-95	350
TCONS_00058979	NONBTAT031791.1	86.15	397	47	7	1839	2230	161	554	4e-117	422
TCONS_00077558	NONBTAT023212.2	100	397	0	0	1288	1684	1	397	0	734
TCONS_00036217	NONBTAT026662.2	85.1	396	58	1	3006	3401	18334	17940	2e-111	403
TCONS_00051875	NONBTAT026662.2	85.61	396	55	2	752	1146	10052	10446	7e-115	414
TCONS_00009444	NONBTAT026662.2	85.82	395	55	1	520	913	10444	10050	3e-116	418
TCONS_00010308	NONBTAT026662.2	84.3	395	59	1	1140	1531	10050	10444	1e-105	383
TCONS_00010309	NONBTAT026662.2	84.3	395	59	1	1754	2145	10050	10444	2e-105	383
TCONS_00056152	NONBTAT026662.2	81.27	395	53	9	3337	3710	10050	10444	3e-80	300
TCONS_00060506	NONBTAT026662.2	89.87	395	40	0	916	1310	17934	18328	3e-143	508
TCONS_00066391	NONBTAT031005.1	84.81	395	51	5	956	1349	635	249	3e-107	388
TCONS_00076148	NONBTAT023861.2	100	395	0	0	5728	6122	1	395	0	730
TCONS_00076151	NONBTAT023861.2	100	395	0	0	5251	5645	1	395	0	730
TCONS_00002549	NONBTAT030780.1	83.25	394	63	3	3820	4212	1501	1892	1e-97	359
TCONS_00002550	NONBTAT030780.1	83.25	394	63	3	1207	1599	1501	1892	8e-98	359
TCONS_00002552	NONBTAT030780.1	83.25	394	63	3	4929	5321	1501	1892	1e-97	359
TCONS_00031318	NONBTAT027450.1	83.25	394	48	6	68	449	393	6	3e-95	346
TCONS_00049300	NONBTAT026662.2	85.28	394	54	3	166	557	10444	10053	4e-112	403
TCONS_00060506	NONBTAT026662.2	88.32	394	46	0	916	1309	21662	22055	1e-132	473
TCONS_00063357	NONBTAT026662.2	88.58	394	45	0	4160	4553	10053	10446	4e-134	479
TCONS_00068837	NONBTAT028429.1	84.52	394	58	3	5818	6210	2817	2426	3e-106	387
TCONS_00068839	NONBTAT028429.1	84.52	394	58	3	4565	4957	2817	2426	2e-106	387
TCONS_00068841	NONBTAT028429.1	84.52	394	58	3	5761	6153	2817	2426	3e-106	387
TCONS_00068842	NONBTAT028429.1	84.52	394	58	3	4526	4918	2817	2426	2e-106	387
TCONS_00009515	NONBTAT031111.1	84.22	393	47	9	2	383	389	1	7e-101	368
TCONS_00011511	NONBTAT031265.1	81.68	393	51	11	4386	4769	934	1314	2e-82	307
TCONS_00011512	NONBTAT031265.1	81.68	393	51	11	7389	7772	934	1314	3e-82	307
TCONS_00011513	NONBTAT031265.1	81.68	393	51	11	7307	7690	934	1314	3e-82	307
TCONS_00011514	NONBTAT031265.1	81.68	393	51	11	6442	6825	934	1314	3e-82	307
TCONS_00011517	NONBTAT031265.1	81.68	393	51	11	6827	7210	934	1314	3e-82	307
TCONS_00011518	NONBTAT031265.1	81.68	393	51	11	6941	7324	934	1314	3e-82	307
TCONS_00011520	NONBTAT031265.1	81.68	393	51	11	670	1053	934	1314	8e-83	307
TCONS_00011521	NONBTAT031265.1	81.68	393	51	11	6871	7254	934	1314	3e-82	307
TCONS_00031394	NONBTAT029173.1	93.64	393	25	0	248	640	1	393	5e-167	588
TCONS_00031395	NONBTAT029173.1	93.64	393	25	0	248	640	1	393	5e-167	588
TCONS_00039731	NONBTAT027450.1	91.09	393	24	3	1628	2009	395	3	3e-147	521
TCONS_00039732	NONBTAT027450.1	91.09	393	24	3	1411	1792	395	3	2e-147	521
TCONS_00039733	NONBTAT027450.1	91.09	393	24	3	1744	2125	395	3	3e-147	521
TCONS_00041181	NONBTAT029173.1	90.08	393	36	2	5002	5391	1	393	3e-142	507
TCONS_00047068	NONBTAT026662.2	86.01	393	47	4	764	1149	10444	10053	4e-115	414
TCONS_00053489	NONBTAT026662.2	90.84	393	36	0	1475	1867	10043	10435	8e-149	527
TCONS_00053493	NONBTAT026662.2	90.84	393	36	0	3906	4298	10043	10435	1e-148	527
TCONS_00053494	NONBTAT026662.2	90.84	393	36	0	5412	5804	10043	10435	2e-148	527
TCONS_00053495	NONBTAT026662.2	90.84	393	36	0	5052	5444	10043	10435	2e-148	527
TCONS_00053496	NONBTAT026662.2	90.84	393	36	0	2842	3234	10043	10435	1e-148	527
TCONS_00058979	NONBTAT026662.2	84.48	393	55	3	1429	1815	10444	10052	2e-105	383
TCONS_00079682	NONBTAT031353.1	100	393	0	0	4011	4403	2929	3321	0	726
TCONS_00028073	NONBTAT029173.1	92.86	392	28	0	2361	2752	393	2	4e-161	569
TCONS_00028079	NONBTAT029173.1	92.86	392	28	0	2899	3290	393	2	4e-161	569
TCONS_00039731	NONBTAT028506.1	91.84	392	29	3	1628	2016	4209	4600	5e-154	544
TCONS_00039732	NONBTAT028506.1	91.84	392	29	3	1411	1799	4209	4600	5e-154	544
TCONS_00039733	NONBTAT028506.1	91.84	392	29	3	1744	2132	4209	4600	6e-154	544
TCONS_00058979	NONBTAT029967.1	84.44	392	46	9	1843	2229	201	582	4e-102	372
TCONS_00043302	NONBTAT026662.2	87.98	391	46	1	2154	2544	10055	10444	7e-129	460
TCONS_00062988	NONBTAT026662.2	82.86	391	58	7	889	1271	22059	21670	3e-93	342
TCONS_00062989	NONBTAT026662.2	82.86	391	58	7	1232	1614	22059	21670	3e-93	342
TCONS_00062990	NONBTAT026662.2	82.86	391	58	7	867	1249	22059	21670	2e-93	342
TCONS_00062991	NONBTAT026662.2	82.86	391	58	7	753	1135	22059	21670	2e-93	342
TCONS_00066554	NONBTAT027450.1	82.35	391	51	4	1961	2333	1	391	1e-87	324
TCONS_00024971	NONBTAT008856.2	100	390	0	0	1002	1391	1	390	0	721
TCONS_00026394	NONBTAT026662.2	81.79	390	61	8	271	651	10056	10444	1e-86	318
TCONS_00026395	NONBTAT026662.2	81.79	390	61	8	606	986	10056	10444	2e-86	318
TCONS_00036217	NONBTAT029967.1	87.18	390	37	7	1718	2103	1	381	9e-120	431
TCONS_00044026	NONBTAT026662.2	85.64	390	54	1	1627	2014	10444	10055	2e-113	409
TCONS_00010434	NONBTAT026662.2	89.2	389	42	0	495	883	18318	17930	1e-136	486
TCONS_00010435	NONBTAT026662.2	89.2	389	42	0	495	883	18318	17930	9e-137	486
TCONS_00012615	NONBTAT004261.2	100	389	0	0	1469	1857	1	389	0	719
TCONS_00036217	NONBTAT026662.2	84.83	389	59	0	3013	3401	10444	10056	4e-108	392
TCONS_00058155	NONBTAT026662.2	89.97	389	36	2	183	568	18325	17937	3e-140	499
TCONS_00058155	NONBTAT026662.2	86.89	389	48	1	183	568	22053	21665	3e-120	433
TCONS_00058156	NONBTAT026662.2	89.97	389	36	2	184	569	18325	17937	2e-140	499
TCONS_00058156	NONBTAT026662.2	86.89	389	48	1	184	569	22053	21665	2e-120	433
TCONS_00058157	NONBTAT026662.2	89.97	389	36	2	184	569	18325	17937	3e-140	499
TCONS_00058157	NONBTAT026662.2	86.89	389	48	1	184	569	22053	21665	3e-120	433
TCONS_00058158	NONBTAT026662.2	89.97	389	36	2	184	569	18325	17937	3e-140	499
TCONS_00058158	NONBTAT026662.2	86.89	389	48	1	184	569	22053	21665	3e-120	433
TCONS_00058159	NONBTAT026662.2	89.97	389	36	2	183	568	18325	17937	3e-140	499
TCONS_00058159	NONBTAT026662.2	86.89	389	48	1	183	568	22053	21665	4e-120	433
TCONS_00041181	NONBTAT027717.1	86.86	388	46	4	4997	5381	1	386	7e-119	429
TCONS_00066554	NONBTAT028506.1	82.22	388	60	2	1956	2334	4600	4213	3e-88	326
TCONS_00010434	NONBTAT026662.2	87.6	387	48	0	495	881	22046	21660	1e-125	449
TCONS_00010435	NONBTAT026662.2	87.6	387	48	0	495	881	22046	21660	1e-125	449
TCONS_00025745	NONBTAT027450.1	84.24	387	39	11	728	1093	391	6	4e-98	357
TCONS_00036217	NONBTAT026662.2	84.75	387	59	0	3014	3400	22055	21669	5e-107	388
TCONS_00038795	NONBTAT028506.1	84.24	387	60	1	111	496	4214	4600	9e-104	375
TCONS_00045115	NONBTAT029473.1	100	387	0	0	1	387	3	389	0	715
TCONS_00058979	NONBTAT027451.1	86.3	387	46	4	1849	2229	54	439	6e-115	414
TCONS_00058979	NONBTAT027223.1	86.05	387	47	5	1834	2215	204	588	3e-113	409
TCONS_00058979	NONBTAT031603.1	85.01	387	52	5	1846	2229	211	594	4e-107	388
TCONS_00058979	NONBTAT030780.1	84.5	387	53	5	1422	1802	1843	1458	3e-103	375
TCONS_00041181	NONBTAT031791.1	89.64	386	35	3	5010	5392	1	384	4e-136	486
TCONS_00062988	NONBTAT026662.2	83.42	386	56	4	893	1271	18326	17942	4e-96	351
TCONS_00062989	NONBTAT026662.2	83.42	386	56	4	1236	1614	18326	17942	5e-96	351
TCONS_00062990	NONBTAT026662.2	83.42	386	56	4	871	1249	18326	17942	4e-96	351
TCONS_00062991	NONBTAT026662.2	83.42	386	56	4	757	1135	18326	17942	4e-96	351
TCONS_00015434	NONBTAT005419.2	100	385	0	0	5963	6347	385	1	0	712
TCONS_00015435	NONBTAT005419.2	100	385	0	0	3529	3913	385	1	0	712
TCONS_00015436	NONBTAT005419.2	100	385	0	0	5334	5718	385	1	0	712
TCONS_00015437	NONBTAT005419.2	100	385	0	0	3444	3828	385	1	0	712
TCONS_00015439	NONBTAT005419.2	100	385	0	0	5249	5633	385	1	0	712
TCONS_00015441	NONBTAT005419.2	100	385	0	0	4416	4800	385	1	0	712
TCONS_00015443	NONBTAT005419.2	100	385	0	0	3579	3963	385	1	0	712
TCONS_00036217	NONBTAT027223.1	91.17	385	32	2	1711	2094	1	384	5e-147	521
TCONS_00039052	NONBTAT026662.2	83.12	385	49	5	219	587	22039	21655	6e-92	337
TCONS_00002869	NONBTAT001141.2	100	384	0	0	411	794	384	1	0	710
TCONS_00002870	NONBTAT001141.2	100	384	0	0	692	1075	384	1	0	710
TCONS_00002871	NONBTAT001141.2	100	384	0	0	622	1005	384	1	0	710
TCONS_00002872	NONBTAT001141.2	100	384	0	0	992	1375	384	1	0	710
TCONS_00002873	NONBTAT001141.2	100	384	0	0	1591	1974	384	1	0	710
TCONS_00002874	NONBTAT001141.2	100	384	0	0	676	1059	384	1	0	710
TCONS_00010434	NONBTAT026662.2	90.36	384	37	0	503	886	10426	10043	3e-142	505
TCONS_00010434	NONBTAT031363.1	79.17	384	70	5	495	871	686	306	9e-68	257
TCONS_00010435	NONBTAT026662.2	90.36	384	37	0	503	886	10426	10043	3e-142	505
TCONS_00010435	NONBTAT031363.1	79.17	384	70	5	495	871	686	306	8e-68	257
TCONS_00026764	NONBTAT026662.2	90.1	384	35	2	644	1024	10448	10065	5e-139	496
TCONS_00026765	NONBTAT026662.2	90.1	384	35	2	597	977	10448	10065	5e-139	496
TCONS_00026766	NONBTAT026662.2	90.1	384	35	2	535	915	10448	10065	5e-139	496
TCONS_00031318	NONBTAT029334.1	84.38	384	49	6	70	449	635	1011	2e-101	366
TCONS_00041412	NONBTAT012871.2	100	384	0	0	246	629	384	1	0	710
TCONS_00041413	NONBTAT012871.2	100	384	0	0	309	692	384	1	0	710
TCONS_00000669	NONBTAT000630.2	100	383	0	0	1	383	312	694	0	708
TCONS_00030973	NONBTAT027349.1	93.73	383	20	3	2042	2420	383	1	3e-162	571
TCONS_00031318	NONBTAT028600.1	86.16	383	33	12	70	449	519	884	3e-110	396
TCONS_00038795	NONBTAT028600.1	86.95	383	36	9	111	491	519	889	1e-116	418
TCONS_00058035	NONBTAT026662.2	84.07	383	58	2	1531	1912	10444	10064	2e-100	366
TCONS_00064599	NONBTAT027349.1	95.3	383	18	0	590	972	383	1	1e-173	608
TCONS_00066554	NONBTAT028600.1	87.99	383	26	8	1961	2334	889	518	4e-121	435
TCONS_00017268	NONBTAT031363.1	79.58	382	70	4	3190	3565	299	678	3e-70	267
TCONS_00022683	NONBTAT026662.2	85.86	382	53	1	361	741	10043	10424	1e-112	405
TCONS_00021948	NONBTAT031363.1	81.15	382	51	8	283	648	680	304	9e-77	287
TCONS_00024620	NONBTAT008705.2	100	382	0	0	618	999	1	382	0	706
TCONS_00024621	NONBTAT008705.2	100	382	0	0	569	950	1	382	0	706
TCONS_00024622	NONBTAT008705.2	100	382	0	0	569	950	1	382	0	706
TCONS_00031318	NONBTAT028506.1	84.03	382	54	3	70	449	4214	4590	1e-99	361
TCONS_00031318	NONBTAT031690.1	79.84	382	67	4	64	442	378	4	2e-72	270
TCONS_00041411	NONBTAT012871.2	100	382	0	0	326	707	382	1	0	706
TCONS_00041414	NONBTAT012871.2	100	382	0	0	386	767	382	1	0	706
TCONS_00085337	NONBTAT026315.2	100	382	0	0	3641	4022	194	575	0	706
TCONS_00006804	NONBTAT002580.2	100	381	0	0	1061	1441	1	381	0	704
TCONS_00006805	NONBTAT002580.2	100	381	0	0	1064	1444	1	381	0	704
TCONS_00017505	NONBTAT029117.1	84.51	381	48	8	1	378	42	414	7e-101	366
TCONS_00017506	NONBTAT029117.1	84.51	381	48	8	1	378	42	414	3e-100	366
TCONS_00031616	NONBTAT009766.2	100	381	0	0	1509	1889	381	1	0	704
TCONS_00053489	NONBTAT026662.2	89.76	381	39	0	1480	1860	17932	18312	4e-137	488
TCONS_00053489	NONBTAT026662.2	88.19	381	43	2	1480	1859	21660	22039	1e-126	453
TCONS_00053493	NONBTAT026662.2	89.76	381	39	0	3911	4291	17932	18312	7e-137	488
TCONS_00053493	NONBTAT026662.2	88.19	381	43	2	3911	4290	21660	22039	2e-126	453
TCONS_00053494	NONBTAT026662.2	89.76	381	39	0	5417	5797	17932	18312	9e-137	488
TCONS_00053494	NONBTAT026662.2	88.19	381	43	2	5417	5796	21660	22039	3e-126	453
TCONS_00053495	NONBTAT026662.2	89.76	381	39	0	5057	5437	17932	18312	8e-137	488
TCONS_00053495	NONBTAT026662.2	88.19	381	43	2	5057	5436	21660	22039	3e-126	453
TCONS_00053496	NONBTAT026662.2	89.76	381	39	0	2847	3227	17932	18312	6e-137	488
TCONS_00053496	NONBTAT026662.2	88.19	381	43	2	2847	3226	21660	22039	2e-126	453
TCONS_00058084	NONBTAT026662.2	82.41	381	59	7	4760	5134	10064	10442	7e-88	326
TCONS_00017505	NONBTAT027223.1	86.58	380	46	5	1	378	27	403	3e-115	414
TCONS_00017505	NONBTAT029967.1	85	380	46	7	1	378	20	390	1e-103	375
TCONS_00017506	NONBTAT027223.1	86.58	380	46	5	1	378	27	403	1e-114	414
TCONS_00017506	NONBTAT029967.1	85	380	46	7	1	378	20	390	5e-103	375
TCONS_00021812	NONBTAT028317.1	78.68	380	49	18	697	1064	1087	1446	5e-58	224
TCONS_00025745	NONBTAT028506.1	83.42	380	50	9	726	1093	4212	4590	4e-93	340
TCONS_00039052	NONBTAT026662.2	83.68	380	46	5	219	582	18311	17932	4e-94	344
TCONS_00058157	NONBTAT017486.2	100	380	0	0	608	987	239	618	0	702
TCONS_00057477	NONBTAT026662.2	84.47	380	55	3	267	643	18318	17940	8e-103	372
TCONS_00072396	NONBTAT026662.2	87.63	380	37	6	744	1113	21880	22259	1e-120	433
TCONS_00000804	NONBTAT031363.1	81.53	379	61	4	321	692	680	304	7e-82	303
TCONS_00000806	NONBTAT031363.1	81.53	379	61	4	260	631	680	304	7e-82	303
TCONS_00017505	NONBTAT028058.1	85.75	379	45	7	1	378	74	444	1e-108	392
TCONS_00017505	NONBTAT026662.2	85.49	379	36	6	1	378	22220	22580	3e-104	377
TCONS_00017506	NONBTAT028058.1	85.75	379	45	7	1	378	74	444	5e-108	392
TCONS_00017506	NONBTAT026662.2	85.49	379	36	6	1	378	22220	22580	1e-103	377
TCONS_00047864	NONBTAT026662.2	85.71	378	50	3	4946	5320	10426	10050	5e-109	396
TCONS_00047865	NONBTAT026662.2	85.71	378	50	3	4797	5171	10426	10050	5e-109	396
TCONS_00047866	NONBTAT026662.2	85.71	378	50	3	5421	5795	10426	10050	5e-109	396
TCONS_00058155	NONBTAT026662.2	87.04	378	45	2	198	571	10426	10049	2e-117	424
TCONS_00058156	NONBTAT026662.2	87.04	378	45	2	199	572	10426	10049	1e-117	424
TCONS_00058157	NONBTAT026662.2	87.04	378	45	2	199	572	10426	10049	2e-117	424
TCONS_00058158	NONBTAT026662.2	87.04	378	45	2	199	572	10426	10049	2e-117	424
TCONS_00058159	NONBTAT017486.2	100	378	0	0	1422	1799	241	618	0	699
TCONS_00058159	NONBTAT026662.2	87.04	378	45	2	198	571	10426	10049	2e-117	424
TCONS_00002549	NONBTAT026662.2	84.08	377	54	2	3768	4138	10050	10426	1e-97	359
TCONS_00002550	NONBTAT026662.2	84.08	377	54	2	1155	1525	10050	10426	8e-98	359
TCONS_00002552	NONBTAT026662.2	84.08	377	54	2	4877	5247	10050	10426	1e-97	359
TCONS_00076148	NONBTAT026662.2	85.15	377	42	8	7174	7536	10426	10050	3e-102	374
TCONS_00076150	NONBTAT026662.2	85.15	377	42	8	2382	2744	10426	10050	1e-102	374
TCONS_00076151	NONBTAT026662.2	85.15	377	42	8	6697	7059	10426	10050	3e-102	374
TCONS_00076152	NONBTAT026662.2	85.15	377	42	8	2187	2549	10426	10050	1e-102	374
TCONS_00076156	NONBTAT026662.2	85.15	377	42	8	487	849	10426	10050	8e-103	374
TCONS_00031318	NONBTAT028176.1	78.99	376	43	17	72	444	343	1	2e-58	224
TCONS_00043006	NONBTAT029393.1	100	376	0	0	1331	1706	385	10	0	695
TCONS_00005750	NONBTAT028076.1	86.13	375	46	2	850	1223	680	311	9e-111	399
TCONS_00048310	NONBTAT026662.2	84	375	54	4	392	761	10411	10038	2e-97	355
TCONS_00056634	NONBTAT028377.1	77.81	374	71	7	498	868	424	60	6e-57	220
TCONS_00060879	NONBTAT029674.1	85.56	374	43	5	1427	1791	1	372	4e-105	381
TCONS_00060880	NONBTAT029674.1	85.56	374	43	5	3030	3394	1	372	7e-105	381
TCONS_00076700	NONBTAT026662.2	85.03	374	54	2	202	574	18312	17940	7e-104	379
TCONS_00076701	NONBTAT026662.2	85.03	374	54	2	278	650	18312	17940	9e-104	379
TCONS_00076702	NONBTAT026662.2	85.03	374	54	2	278	650	18312	17940	9e-104	379
TCONS_00076703	NONBTAT026662.2	85.03	374	54	2	278	650	18312	17940	1e-103	379
TCONS_00076704	NONBTAT026662.2	85.03	374	54	2	278	650	18312	17940	1e-103	379
TCONS_00076705	NONBTAT026662.2	85.03	374	54	2	278	650	18312	17940	1e-103	379
TCONS_00076706	NONBTAT026662.2	85.03	374	54	2	278	650	18312	17940	8e-104	379
TCONS_00076707	NONBTAT026662.2	85.03	374	54	2	278	650	18312	17940	9e-104	379
TCONS_00017268	NONBTAT026662.2	79.62	373	72	4	3195	3565	17940	18310	1e-69	265
TCONS_00044577	NONBTAT026662.2	87.13	373	44	3	486	855	21661	22032	4e-117	420
TCONS_00046071	NONBTAT026662.2	77.48	373	63	9	307	660	10074	10444	6e-52	204
TCONS_00054920	NONBTAT027205.1	86.33	373	44	6	1058	1428	1890	2257	8e-111	399
TCONS_00077148	NONBTAT029674.1	85.79	373	42	5	1273	1642	365	1	2e-105	385
TCONS_00077149	NONBTAT029674.1	85.79	373	42	5	283	652	365	1	1e-105	385
TCONS_00077150	NONBTAT029674.1	85.79	373	42	5	128	497	365	1	1e-105	385
TCONS_00077151	NONBTAT029674.1	85.79	373	42	5	324	693	365	1	1e-105	385
TCONS_00008147	NONBTAT029674.1	86.02	372	44	3	768	1138	6	370	1e-108	392
TCONS_00010434	NONBTAT030780.1	79.3	372	74	3	501	871	1820	1451	9e-68	257
TCONS_00010435	NONBTAT030780.1	79.3	372	74	3	501	871	1820	1451	8e-68	257
TCONS_00025745	NONBTAT031690.1	80.91	372	55	10	728	1086	372	4	8e-75	279
TCONS_00044577	NONBTAT026662.2	86.83	372	47	1	486	855	17933	18304	2e-115	414
TCONS_00048534	NONBTAT026662.2	84.68	372	47	4	393	754	10053	10424	8e-100	363
TCONS_00048564	NONBTAT031117.1	88.17	372	41	3	1211	1582	400	32	9e-123	440
TCONS_00039731	NONBTAT031690.1	88.68	371	38	3	1632	2000	372	4	1e-125	449
TCONS_00039732	NONBTAT031690.1	88.68	371	38	3	1415	1783	372	4	1e-125	449
TCONS_00039733	NONBTAT031690.1	88.68	371	38	3	1748	2116	372	4	1e-125	449
TCONS_00044577	NONBTAT026662.2	84.91	371	54	1	487	855	10050	10420	3e-103	374
TCONS_00042565	NONBTAT029295.1	84.82	369	34	8	535	900	1071	1420	2e-96	351
TCONS_00055224	NONBTAT016559.2	100	369	0	0	113	481	1	369	0	682
TCONS_00055225	NONBTAT016559.2	100	369	0	0	229	597	1	369	0	682
TCONS_00017505	NONBTAT027717.1	86.41	368	46	4	10	376	1	365	7e-111	399
TCONS_00017506	NONBTAT027717.1	86.41	368	46	4	10	376	1	365	3e-110	399
TCONS_00024331	NONBTAT026662.2	82.34	368	39	12	3467	3825	21678	22028	3e-79	296
TCONS_00059298	NONBTAT028992.1	79.35	368	59	10	1627	1990	355	1	4e-63	243
TCONS_00028071	NONBTAT030728.1	82.83	367	42	13	2672	3035	3152	2804	6e-83	309
TCONS_00028078	NONBTAT030728.1	82.83	367	42	13	2551	2914	3152	2804	5e-83	309
TCONS_00054920	NONBTAT031138.1	88.56	367	40	2	1064	1428	446	80	4e-124	444
TCONS_00064003	NONBTAT019418.2	100	367	0	0	3635	4001	411	45	0	678
TCONS_00064006	NONBTAT019418.2	100	367	0	0	2652	3018	411	45	0	678
TCONS_00066372	NONBTAT026662.2	83.65	367	56	3	112	474	18303	17937	9e-94	342
TCONS_00076148	NONBTAT031791.1	88.56	367	41	1	6254	6620	629	264	2e-123	444
TCONS_00076151	NONBTAT031791.1	88.56	367	41	1	5777	6143	629	264	2e-123	444
TCONS_00039731	NONBTAT030803.1	84.97	366	53	2	1631	1994	378	13	1e-101	370
TCONS_00039732	NONBTAT030803.1	84.97	366	53	2	1414	1777	378	13	9e-102	370
TCONS_00039733	NONBTAT030803.1	84.97	366	53	2	1747	2110	378	13	1e-101	370
TCONS_00041029	NONBTAT031112.1	83.33	366	48	11	4262	4617	1212	850	5e-88	326
TCONS_00048310	NONBTAT026662.2	84.15	366	52	4	392	752	22023	21659	1e-95	350
TCONS_00048310	NONBTAT026662.2	85.48	365	47	5	392	751	18295	17932	2e-103	375
TCONS_00057501	NONBTAT017663.2	100	365	0	0	9100	9464	1177	1541	0	675
TCONS_00057502	NONBTAT017663.2	100	365	0	0	8667	9031	1177	1541	0	675
TCONS_00057503	NONBTAT017663.2	100	365	0	0	9036	9400	1177	1541	0	675
TCONS_00057504	NONBTAT017663.2	100	365	0	0	7969	8333	1177	1541	0	675
TCONS_00057506	NONBTAT017663.2	100	365	0	0	8224	8588	1177	1541	0	675
TCONS_00057507	NONBTAT017663.2	100	365	0	0	8158	8522	1177	1541	0	675
TCONS_00057509	NONBTAT017663.2	100	365	0	0	8160	8524	1177	1541	0	675
TCONS_00057510	NONBTAT017663.2	100	365	0	0	8731	9095	1177	1541	0	675
TCONS_00066372	NONBTAT026662.2	81.37	365	62	5	115	474	22028	21665	9e-79	292
TCONS_00080019	NONBTAT026662.2	76.99	365	55	16	2650	2986	10081	10444	9e-45	182
TCONS_00079766	NONBTAT026662.2	82.74	365	52	6	7603	7957	10063	10426	2e-84	315
TCONS_00079767	NONBTAT026662.2	82.74	365	52	6	6621	6975	10063	10426	2e-84	315
TCONS_00017505	NONBTAT029173.1	89.56	364	38	0	15	378	1	364	9e-130	462
TCONS_00017506	NONBTAT029173.1	89.56	364	38	0	15	378	1	364	4e-129	462
TCONS_00038795	NONBTAT027450.1	84.89	364	43	10	109	461	393	31	3e-98	357
TCONS_00039551	NONBTAT026662.2	82.97	364	56	1	5288	5645	17940	18303	3e-87	324
TCONS_00007526	NONBTAT026662.2	85.12	363	51	3	312	671	22159	21797	4e-101	368
TCONS_00045713	NONBTAT026662.2	86.23	363	47	2	698	1060	17940	18299	4e-108	390
TCONS_00045714	NONBTAT026662.2	86.23	363	47	2	873	1235	17940	18299	5e-108	390
TCONS_00030784	NONBTAT028732.1	100	362	0	0	382	743	118	479	0	669
TCONS_00045713	NONBTAT026662.2	85.64	362	49	2	699	1060	21669	22027	3e-104	377
TCONS_00045714	NONBTAT026662.2	85.64	362	49	2	874	1235	21669	22027	4e-104	377
TCONS_00062479	NONBTAT026662.2	87.29	362	45	1	236	596	18283	17922	1e-114	412
TCONS_00062480	NONBTAT026662.2	87.29	362	45	1	209	569	18283	17922	1e-114	412
TCONS_00062481	NONBTAT026662.2	87.29	362	45	1	390	750	18283	17922	1e-114	412
TCONS_00077148	NONBTAT030728.1	82.87	362	41	17	6050	6409	2808	3150	1e-81	305
TCONS_00077149	NONBTAT030728.1	82.87	362	41	17	5060	5419	2808	3150	1e-81	305
TCONS_00077150	NONBTAT030728.1	82.87	362	41	17	4905	5264	2808	3150	1e-81	305
TCONS_00077151	NONBTAT030728.1	82.87	362	41	17	5101	5460	2808	3150	1e-81	305
TCONS_00073801	NONBTAT026662.2	86.98	361	47	0	814	1174	21664	22024	7e-113	407
TCONS_00073802	NONBTAT026662.2	86.98	361	47	0	897	1257	21664	22024	7e-113	407
TCONS_00086676	NONBTAT029674.1	81.99	361	44	12	173	520	353	1	4e-77	287
TCONS_00039551	NONBTAT026662.2	83.61	360	53	1	5289	5642	21669	22028	5e-90	333
TCONS_00062988	NONBTAT031363.1	83.33	360	46	7	891	1238	695	338	1e-86	320
TCONS_00062990	NONBTAT031363.1	83.33	360	46	7	869	1216	695	338	1e-86	320
TCONS_00062991	NONBTAT031363.1	83.33	360	46	7	755	1102	695	338	1e-86	320
TCONS_00066372	NONBTAT031363.1	80.56	360	63	4	128	480	655	296	4e-72	270
TCONS_00066391	NONBTAT027794.1	88.61	360	31	7	906	1259	356	1	2e-119	429
TCONS_00071939	NONBTAT031112.1	87.5	360	36	5	13	368	357	3	4e-113	407
TCONS_00036217	NONBTAT027717.1	89.97	359	33	2	1746	2103	1	357	1e-128	460
TCONS_00047495	NONBTAT014242.2	100	359	0	0	1740	2098	1	359	0	664
TCONS_00048566	NONBTAT014656.2	99.72	359	1	0	1	359	34	392	0	658
TCONS_00058979	NONBTAT029674.1	86.07	359	46	2	1847	2201	318	676	2e-105	383
TCONS_00064317	NONBTAT026662.2	91.92	359	29	0	1653	2011	10400	10042	8e-142	503
TCONS_00066205	NONBTAT026662.2	89.97	359	35	1	1117	1475	21656	22013	1e-129	462
TCONS_00055413	NONBTAT016752.2	100	358	0	0	2540	2897	1	358	0	662
TCONS_00062479	NONBTAT026662.2	86.03	358	43	5	236	587	10399	10043	4e-104	377
TCONS_00062480	NONBTAT026662.2	86.03	358	43	5	209	560	10399	10043	4e-104	377
TCONS_00062481	NONBTAT026662.2	86.03	358	43	5	390	741	10399	10043	4e-104	377
TCONS_00067371	NONBTAT020930.2	100	358	0	0	42	399	1	358	0	662
TCONS_00021948	NONBTAT026662.2	79.55	357	58	8	291	636	10420	10068	7e-63	241
TCONS_00028077	NONBTAT031816.1	89.64	357	21	6	1232	1573	356	1	6e-123	440
TCONS_00047528	NONBTAT026662.2	88.24	357	41	1	868	1223	22016	21660	6e-118	425
TCONS_00047528	NONBTAT026662.2	87.96	357	42	1	868	1223	18288	17932	3e-116	420
TCONS_00032588	NONBTAT010176.2	100	356	0	0	343	698	353	708	0	658
TCONS_00039551	NONBTAT026662.2	82.58	356	56	1	5296	5645	10064	10419	9e-83	309
TCONS_00045537	NONBTAT029553.1	100	356	0	0	3567	3922	1735	1380	0	658
TCONS_00045541	NONBTAT029553.1	100	356	0	0	3435	3790	1735	1380	0	658
TCONS_00049061	NONBTAT023746.2	80.62	356	51	9	5768	6117	550	207	8e-68	259
TCONS_00049063	NONBTAT023746.2	80.62	356	51	9	5531	5880	550	207	8e-68	259
TCONS_00049064	NONBTAT023746.2	80.62	356	51	9	4490	4839	550	207	7e-68	259
TCONS_00049065	NONBTAT023746.2	80.62	356	51	9	5328	5677	550	207	7e-68	259
TCONS_00049066	NONBTAT023746.2	80.62	356	51	9	5460	5809	550	207	8e-68	259
TCONS_00049067	NONBTAT023746.2	80.62	356	51	9	5228	5577	550	207	7e-68	259
TCONS_00049068	NONBTAT023746.2	80.62	356	51	9	4879	5228	550	207	7e-68	259
TCONS_00057501	NONBTAT017664.2	100	356	0	0	9100	9455	356	1	0	658
TCONS_00057502	NONBTAT017664.2	100	356	0	0	8667	9022	356	1	0	658
TCONS_00057503	NONBTAT017664.2	100	356	0	0	9036	9391	356	1	0	658
TCONS_00057504	NONBTAT017664.2	100	356	0	0	7969	8324	356	1	0	658
TCONS_00057506	NONBTAT017664.2	100	356	0	0	8224	8579	356	1	0	658
TCONS_00057507	NONBTAT017664.2	100	356	0	0	8158	8513	356	1	0	658
TCONS_00057509	NONBTAT017664.2	100	356	0	0	8160	8515	356	1	0	658
TCONS_00057510	NONBTAT017664.2	100	356	0	0	8731	9086	356	1	0	658
TCONS_00066205	NONBTAT026662.2	88.2	356	41	1	1120	1475	10047	10401	6e-118	424
TCONS_00067371	NONBTAT020931.2	100	356	0	0	42	397	1	356	0	658
TCONS_00081408	NONBTAT031816.1	92.7	356	15	3	586	930	356	1	6e-142	503
TCONS_00081409	NONBTAT031816.1	92.7	356	15	3	572	916	356	1	6e-142	503
TCONS_00001140	NONBTAT031606.1	80	355	51	11	553	905	3	339	4e-64	244
TCONS_00024275	NONBTAT028593.1	100	355	0	0	254	608	44	398	0	656
TCONS_00032582	NONBTAT010176.2	100	355	0	0	56	410	354	708	0	656
TCONS_00038795	NONBTAT031690.1	82.25	355	59	3	109	461	374	22	4e-82	303
TCONS_00041181	NONBTAT027869.1	88.45	355	41	0	5038	5392	14	368	7e-119	429
TCONS_00047528	NONBTAT026662.2	85.07	355	52	1	868	1221	10404	10050	2e-98	361
TCONS_00055290	NONBTAT030001.1	100	355	0	0	4885	5239	1207	853	0	656
TCONS_00048310	NONBTAT031363.1	82.2	354	51	7	400	743	655	304	5e-79	294
TCONS_00064317	NONBTAT026662.2	90.68	354	33	0	1653	2006	22012	21659	2e-132	472
TCONS_00066205	NONBTAT026662.2	90.11	354	35	0	1122	1475	17932	18285	5e-129	460
TCONS_00072072	NONBTAT026662.2	85.03	354	47	5	375	725	22019	21669	1e-97	355
TCONS_00072072	NONBTAT030728.1	82.77	354	39	15	377	728	3144	2811	7e-80	296
TCONS_00017269	NONBTAT029071.1	84.7	353	50	4	1149	1499	826	1176	1e-95	350
TCONS_00017271	NONBTAT029071.1	84.7	353	50	4	1160	1510	826	1176	1e-95	350
TCONS_00024276	NONBTAT028593.1	100	353	0	0	253	605	46	398	0	652
TCONS_00036217	NONBTAT029173.1	91.5	353	29	1	1752	2103	2	354	7e-136	484
TCONS_00057501	NONBTAT017662.2	100	353	0	0	9103	9455	485	837	0	652
TCONS_00057502	NONBTAT017662.2	100	353	0	0	8670	9022	485	837	0	652
TCONS_00057503	NONBTAT017662.2	100	353	0	0	9039	9391	485	837	0	652
TCONS_00057504	NONBTAT017662.2	100	353	0	0	7972	8324	485	837	0	652
TCONS_00057505	NONBTAT017662.2	100	353	0	0	9334	9686	485	837	0	652
TCONS_00057506	NONBTAT017662.2	100	353	0	0	8227	8579	485	837	0	652
TCONS_00057507	NONBTAT017662.2	100	353	0	0	8161	8513	485	837	0	652
TCONS_00057508	NONBTAT017662.2	100	353	0	0	8458	8810	485	837	0	652
TCONS_00057509	NONBTAT017662.2	100	353	0	0	8163	8515	485	837	0	652
TCONS_00057510	NONBTAT017662.2	100	353	0	0	8734	9086	485	837	0	652
TCONS_00064317	NONBTAT026662.2	93.2	353	24	0	1653	2005	18284	17932	8e-147	520
TCONS_00072072	NONBTAT026662.2	84.42	353	53	2	375	726	18291	17940	6e-95	346
TCONS_00072072	NONBTAT026662.2	83.57	353	56	2	375	726	10407	10056	7e-90	329
TCONS_00010308	NONBTAT030728.1	81.82	352	49	8	1147	1498	2814	3150	5e-75	281
TCONS_00010309	NONBTAT030728.1	81.82	352	49	8	1761	2112	2814	3150	6e-75	281
TCONS_00045713	NONBTAT026662.2	84.94	352	50	2	707	1058	10065	10413	6e-97	353
TCONS_00045714	NONBTAT026662.2	84.94	352	50	2	882	1233	10065	10413	6e-97	353
TCONS_00062479	NONBTAT023746.2	80.11	352	50	13	234	579	548	211	4e-64	244
TCONS_00062480	NONBTAT023746.2	80.11	352	50	13	207	552	548	211	4e-64	244
TCONS_00062481	NONBTAT023746.2	80.11	352	50	13	388	733	548	211	4e-64	244
TCONS_00028077	NONBTAT031121.1	90.88	351	21	5	1496	1836	4	353	5e-129	460
TCONS_00051875	NONBTAT015416.2	100	351	0	0	2401	2751	16	366	0	649
TCONS_00062988	NONBTAT023746.2	83.19	351	44	11	933	1276	549	207	9e-83	307
TCONS_00062989	NONBTAT023746.2	83.19	351	44	11	1276	1619	549	207	1e-82	307
TCONS_00062990	NONBTAT023746.2	83.19	351	44	11	911	1254	549	207	9e-83	307
TCONS_00062991	NONBTAT023746.2	83.19	351	44	11	797	1140	549	207	9e-83	307
TCONS_00030973	NONBTAT030192.1	93.43	350	17	3	2264	2610	347	1	5e-145	514
TCONS_00047528	NONBTAT023746.2	79.71	350	50	13	873	1215	546	211	4e-60	233
TCONS_00064317	NONBTAT031363.1	81.14	350	58	3	1654	1997	651	304	7e-73	274
TCONS_00064599	NONBTAT030192.1	94.86	350	13	2	815	1162	347	1	1e-153	542
TCONS_00066205	NONBTAT031363.1	84.29	350	47	3	1130	1473	304	651	3e-91	335
TCONS_00077016	NONBTAT028377.1	78.57	350	50	18	3207	3547	203	536	2e-52	207
TCONS_00077017	NONBTAT028377.1	78.57	350	50	18	3204	3544	203	536	2e-52	207
TCONS_00027616	NONBTAT029967.1	86.82	349	31	8	3890	4225	3	349	1e-102	375
TCONS_00027617	NONBTAT029967.1	86.82	349	31	8	4430	4765	3	349	1e-102	375
TCONS_00033004	NONBTAT031606.1	87.68	349	37	4	935	1283	1	343	3e-111	401
TCONS_00033005	NONBTAT031606.1	87.68	349	37	4	938	1286	1	343	3e-111	401
TCONS_00039551	NONBTAT023746.2	83.95	349	44	9	5282	5625	205	546	3e-87	324
TCONS_00045602	NONBTAT023746.2	83.09	349	41	10	5990	6333	546	211	1e-80	302
TCONS_00045603	NONBTAT023746.2	83.09	349	41	10	4634	4977	546	211	9e-81	302
TCONS_00045604	NONBTAT023746.2	83.09	349	41	10	6100	6443	546	211	1e-80	302
TCONS_00045605	NONBTAT023746.2	83.09	349	41	10	5720	6063	546	211	1e-80	302
TCONS_00056152	NONBTAT023746.2	79.66	349	32	19	3343	3665	211	546	1e-54	215
TCONS_00064317	NONBTAT023746.2	81.66	349	46	10	1654	1997	546	211	7e-73	274
TCONS_00066372	NONBTAT023746.2	81.09	349	49	9	129	471	549	212	7e-70	263
TCONS_00018348	NONBTAT023746.2	83.33	348	42	7	760	1103	546	211	8e-83	307
TCONS_00033029	NONBTAT030599.1	76.44	348	57	15	932	1258	1485	1142	3e-40	165
TCONS_00033030	NONBTAT030599.1	76.44	348	57	15	1197	1523	1485	1142	4e-40	165
TCONS_00026661	NONBTAT028285.1	94.81	347	13	2	896	1242	1	342	9e-152	536
TCONS_00026663	NONBTAT028285.1	94.81	347	13	2	685	1031	1	342	8e-152	536
TCONS_00048564	NONBTAT031606.1	88.18	347	33	4	813	1159	1	339	9e-113	407
TCONS_00051875	NONBTAT027680.1	90.75	346	27	2	133	477	1	342	1e-127	457
TCONS_00059298	NONBTAT027480.1	92.49	346	25	1	3858	4202	48	393	1e-138	494
TCONS_00059301	NONBTAT027480.1	92.49	346	25	1	4350	4694	48	393	1e-138	494
TCONS_00062989	NONBTAT026662.2	86.42	346	47	0	46	391	10390	10045	2e-104	379
TCONS_00008147	NONBTAT031606.1	87.83	345	36	2	701	1045	1	339	6e-111	399
TCONS_00012615	NONBTAT004262.2	100	345	0	0	609	953	345	1	0	638
TCONS_00036217	NONBTAT031606.1	89.57	345	30	3	1543	1887	1	339	2e-120	433
TCONS_00041393	NONBTAT031606.1	89.28	345	30	3	86	429	1	339	7e-118	425
TCONS_00058979	NONBTAT031041.1	86.67	345	41	3	1871	2211	3	346	8e-104	377
TCONS_00065207	NONBTAT031606.1	89.86	345	29	2	1032	1376	1	339	2e-122	438
TCONS_00086676	NONBTAT031606.1	84.64	345	42	6	240	582	336	1	5e-91	333
TCONS_00007526	NONBTAT031363.1	82.56	344	50	6	383	717	728	386	7e-79	294
TCONS_00020395	NONBTAT006988.2	99.13	344	3	0	1975	2318	1	344	9e-177	619
TCONS_00024237	NONBTAT026662.2	84.3	344	45	3	3059	3393	18283	17940	1e-88	327
TCONS_00024238	NONBTAT026662.2	84.3	344	45	3	4614	4948	18283	17940	2e-88	327
TCONS_00062989	NONBTAT026662.2	89.53	344	36	0	46	389	22002	21659	1e-121	436
TCONS_00007822	NONBTAT027839.1	86.3	343	27	9	912	1247	864	535	2e-97	355
TCONS_00017269	NONBTAT030320.1	84.26	343	31	11	1148	1476	1300	967	2e-84	313
TCONS_00017271	NONBTAT030320.1	84.26	343	31	11	1159	1487	1300	967	2e-84	313
TCONS_00023870	NONBTAT030728.1	78.72	343	41	17	1975	2305	3152	2830	3e-50	200
TCONS_00024237	NONBTAT026662.2	84.55	343	44	3	3059	3392	22011	21669	9e-90	331
TCONS_00024238	NONBTAT026662.2	84.55	343	44	3	4614	4947	22011	21669	1e-89	331
TCONS_00036217	NONBTAT026662.2	84.26	343	42	4	1245	1575	10102	10444	2e-87	324
TCONS_00041393	NONBTAT029674.1	86.3	343	38	4	153	493	6	341	2e-99	364
TCONS_00041860	NONBTAT029286.1	88.34	343	35	4	840	1180	340	1	4e-113	407
TCONS_00062989	NONBTAT026662.2	88.34	343	40	0	46	388	18274	17932	2e-114	412
TCONS_00065860	NONBTAT019787.2	100	343	0	0	1	343	36	378	0	634
TCONS_00003486	NONBTAT026662.2	83.04	342	52	5	509	847	18278	17940	1e-82	305
TCONS_00077148	NONBTAT031606.1	85.67	342	40	4	1364	1703	336	2	2e-95	351
TCONS_00077149	NONBTAT031606.1	85.67	342	40	4	374	713	336	2	1e-95	351
TCONS_00077150	NONBTAT031606.1	85.67	342	40	4	219	558	336	2	1e-95	351
TCONS_00077151	NONBTAT031606.1	85.67	342	40	4	415	754	336	2	1e-95	351
TCONS_00032583	NONBTAT010175.2	100	341	0	0	1245	1585	1	341	1e-179	630
TCONS_00032584	NONBTAT010175.2	100	341	0	0	1245	1585	1	341	1e-179	630
TCONS_00045602	NONBTAT031816.1	84.75	341	36	7	4597	4926	336	1	2e-88	327
TCONS_00045603	NONBTAT031816.1	84.75	341	36	7	3241	3570	336	1	1e-88	327
TCONS_00045604	NONBTAT031816.1	84.75	341	36	7	4707	5036	336	1	2e-88	327
TCONS_00045605	NONBTAT031816.1	84.75	341	36	7	4327	4656	336	1	2e-88	327
TCONS_00062479	NONBTAT031363.1	81.52	341	53	5	234	567	653	316	2e-72	272
TCONS_00062480	NONBTAT031363.1	81.52	341	53	5	207	540	653	316	2e-72	272
TCONS_00062481	NONBTAT031363.1	81.52	341	53	5	388	721	653	316	2e-72	272
TCONS_00003486	NONBTAT026662.2	84.71	340	48	3	509	846	22006	21669	4e-92	337
TCONS_00017269	NONBTAT030422.1	85.29	340	43	5	1150	1484	807	1144	6e-94	344
TCONS_00017271	NONBTAT030422.1	85.29	340	43	5	1161	1495	807	1144	6e-94	344
TCONS_00047528	NONBTAT030780.1	82.94	340	56	2	868	1206	1796	1458	9e-82	305
TCONS_00059298	NONBTAT031138.1	84.12	340	49	5	3866	4202	52	389	1e-87	324
TCONS_00059301	NONBTAT031138.1	84.12	340	49	5	4358	4694	52	389	2e-87	324
TCONS_00060879	NONBTAT031606.1	86.47	340	35	2	1368	1700	4	339	1e-99	363
TCONS_00060880	NONBTAT031606.1	86.47	340	35	2	2971	3303	4	339	3e-99	363
TCONS_00063724	NONBTAT031816.1	90.29	340	24	3	344	674	357	18	6e-122	436
TCONS_00067374	NONBTAT020930.2	97.65	340	0	1	1	332	19	358	2e-164	577
TCONS_00076150	NONBTAT023860.2	100	340	0	0	1835	2174	1	340	3e-179	628
TCONS_00011511	NONBTAT027839.1	83.48	339	37	11	4511	4833	532	867	1e-79	298
TCONS_00011512	NONBTAT027839.1	83.48	339	37	11	7514	7836	532	867	2e-79	298
TCONS_00011513	NONBTAT027839.1	83.48	339	37	11	7432	7754	532	867	2e-79	298
TCONS_00011514	NONBTAT027839.1	83.48	339	37	11	6567	6889	532	867	2e-79	298
TCONS_00011517	NONBTAT027839.1	83.48	339	37	11	6952	7274	532	867	2e-79	298
TCONS_00011518	NONBTAT027839.1	83.48	339	37	11	7066	7388	532	867	2e-79	298
TCONS_00011520	NONBTAT027839.1	83.48	339	37	11	795	1117	532	867	5e-80	298
TCONS_00011521	NONBTAT027839.1	83.48	339	37	11	6996	7318	532	867	2e-79	298
TCONS_00012540	NONBTAT030320.1	81.71	339	38	11	1519	1842	1296	967	2e-68	261
TCONS_00069322	NONBTAT030754.1	100	339	0	0	2424	2762	1207	869	7e-179	627
TCONS_00031522	NONBTAT028889.1	100	338	0	0	25	362	1	338	2e-178	625
TCONS_00067374	NONBTAT020931.2	97.63	338	0	1	1	330	19	356	2e-163	573
TCONS_00082420	NONBTAT031816.1	89.91	337	22	4	610	934	337	1	5e-118	424
TCONS_00000029	NONBTAT026662.2	83.04	336	56	1	358	693	22003	21669	1e-81	303
TCONS_00000030	NONBTAT026662.2	83.04	336	56	1	90	425	22003	21669	1e-81	303
TCONS_00036217	NONBTAT031791.1	90.48	336	27	3	1770	2103	12	344	5e-122	438
TCONS_00017269	NONBTAT028363.1	82.99	335	48	6	1149	1476	2271	1939	6e-79	294
TCONS_00017271	NONBTAT028363.1	82.99	335	48	6	1160	1487	2271	1939	6e-79	294
TCONS_00076703	NONBTAT031743.1	95.22	335	13	3	13671	14004	517	849	4e-148	527
TCONS_00076704	NONBTAT031743.1	95.22	335	13	3	13671	14004	517	849	4e-148	527
TCONS_00076705	NONBTAT031743.1	95.22	335	13	3	13671	14004	517	849	4e-148	527
TCONS_00007822	NONBTAT028571.1	82.34	334	36	12	1056	1384	1464	1149	3e-71	268
TCONS_00012001	NONBTAT031606.1	85.33	334	42	3	1861	2193	2	329	9e-92	339
TCONS_00045571	NONBTAT014077.2	100	333	0	0	547	879	1	333	1e-175	616
TCONS_00024267	NONBTAT028593.1	100	332	0	0	13	344	1	332	1e-174	614
TCONS_00024273	NONBTAT028593.1	99.1	332	0	1	2	330	1	332	1e-168	593
TCONS_00046071	NONBTAT030609.1	83.73	332	40	7	284	601	2805	3136	2e-81	302
TCONS_00017269	NONBTAT029248.1	83.38	331	44	6	1149	1476	815	493	2e-79	296
TCONS_00017271	NONBTAT029248.1	83.38	331	44	6	1160	1487	815	493	2e-79	296
TCONS_00020486	NONBTAT028271.1	100	331	0	0	33	363	1	331	5e-175	612
TCONS_00033004	NONBTAT027164.1	86.36	330	38	5	971	1300	5	327	9e-97	353
TCONS_00033005	NONBTAT027164.1	86.36	330	38	5	974	1303	5	327	9e-97	353
TCONS_00047528	NONBTAT029286.1	90.61	330	29	1	1	330	123	450	3e-121	436
TCONS_00003772	NONBTAT026662.2	87.23	329	40	1	2155	2481	10370	10042	1e-102	374
TCONS_00003774	NONBTAT026662.2	87.23	329	40	1	2155	2481	10370	10042	1e-102	374
TCONS_00003775	NONBTAT026662.2	87.23	329	40	1	2155	2481	10370	10042	2e-102	374
TCONS_00007233	NONBTAT002926.2	100	329	0	0	410	738	447	119	6e-174	608
TCONS_00012001	NONBTAT029071.1	81.76	329	55	4	6745	7068	833	1161	3e-71	270
TCONS_00037532	NONBTAT015927.2	79.94	329	35	13	2213	2526	1741	1429	4e-54	213
TCONS_00037533	NONBTAT015927.2	79.94	329	35	13	2213	2526	1741	1429	6e-54	213
TCONS_00054920	NONBTAT029649.1	80.85	329	49	4	1114	1428	429	101	1e-64	246
TCONS_00056514	NONBTAT030320.1	81.16	329	54	6	2739	3065	1296	974	1e-67	257
TCONS_00044540	NONBTAT029071.1	84.15	328	49	3	2848	3174	1158	833	7e-85	315
TCONS_00071437	NONBTAT021939.2	100	328	0	0	7893	8220	1	328	3e-172	606
TCONS_00071438	NONBTAT021939.2	100	328	0	0	7980	8307	1	328	3e-172	606
TCONS_00005750	NONBTAT028969.1	91.1	326	28	1	1307	1631	1	326	5e-123	440
TCONS_00038004	NONBTAT029120.1	100	326	0	0	1071	1396	430	105	6e-172	603
TCONS_00049443	NONBTAT028014.1	92.02	326	14	3	529	854	1	314	2e-125	448
TCONS_00047528	NONBTAT030761.1	83.69	325	50	2	1	324	236	558	3e-81	303
TCONS_00054920	NONBTAT029200.1	84.31	325	32	9	1107	1428	381	73	8e-81	300
TCONS_00059378	NONBTAT017891.2	100	325	0	0	252	576	608	932	1e-171	601
TCONS_00059378	NONBTAT017889.2	100	325	0	0	252	576	781	1105	1e-171	601
TCONS_00059378	NONBTAT017887.2	100	325	0	0	252	576	675	999	1e-171	601
TCONS_00065207	NONBTAT027164.1	88.31	325	36	1	1064	1388	1	323	2e-107	388
TCONS_00003486	NONBTAT026662.2	83.95	324	48	3	509	830	10394	10073	3e-83	307
TCONS_00003772	NONBTAT026662.2	83.95	324	50	1	2155	2476	21982	21659	4e-83	309
TCONS_00003774	NONBTAT026662.2	83.95	324	50	1	2155	2476	21982	21659	4e-83	309
TCONS_00003775	NONBTAT026662.2	83.95	324	50	1	2155	2476	21982	21659	5e-83	309
TCONS_00021754	NONBTAT027234.1	85.8	324	37	5	1753	2076	625	311	6e-91	335
TCONS_00021757	NONBTAT027234.1	85.8	324	37	5	821	1144	625	311	5e-91	335
TCONS_00051875	NONBTAT023746.2	83.95	324	36	10	781	1099	234	546	3e-79	296
TCONS_00024804	NONBTAT028076.1	95.05	323	13	1	187	509	320	1	7e-143	505
TCONS_00036217	NONBTAT027869.1	89.78	323	29	2	1782	2103	9	328	1e-113	411
TCONS_00041181	NONBTAT031502.1	89.16	323	26	5	5077	5392	1	321	2e-108	394
TCONS_00047495	NONBTAT031606.1	87.31	323	30	2	5	320	21	339	2e-98	359
TCONS_00047645	NONBTAT027236.1	87.93	323	31	6	296	613	438	757	5e-103	374
TCONS_00047647	NONBTAT027236.1	87.93	323	31	6	420	737	438	757	6e-103	374
TCONS_00047648	NONBTAT027236.1	87.93	323	31	6	189	506	438	757	5e-103	374
TCONS_00058979	NONBTAT027717.1	87	323	34	3	1847	2165	181	499	1e-97	357
TCONS_00061922	NONBTAT026662.2	82.66	323	49	4	191	506	10361	10039	2e-74	279
TCONS_00080100	NONBTAT022624.2	90.99	322	28	1	2020	2341	422	742	4e-120	433
TCONS_00080101	NONBTAT022624.2	90.99	322	28	1	1946	2267	422	742	4e-120	433
TCONS_00080103	NONBTAT022624.2	90.99	322	28	1	3223	3544	422	742	5e-120	433
TCONS_00018273	NONBTAT026662.2	82.55	321	56	0	196	516	18260	17940	1e-75	283
TCONS_00018275	NONBTAT026662.2	82.55	321	56	0	184	504	18260	17940	1e-75	283
TCONS_00017457	NONBTAT026662.2	86.6	321	42	1	2459	2779	21969	21650	2e-96	353
TCONS_00017458	NONBTAT026662.2	86.6	321	42	1	2530	2850	21969	21650	2e-96	353
TCONS_00056922	NONBTAT017399.2	100	321	0	0	3250	3570	1	321	1e-168	593
TCONS_00059298	NONBTAT022624.2	96.57	321	11	0	3488	3808	742	422	2e-150	532
TCONS_00059301	NONBTAT022624.2	96.57	321	11	0	3980	4300	742	422	3e-150	532
TCONS_00070879	NONBTAT028076.1	96.26	321	11	1	329	648	321	1	9e-149	525
TCONS_00072396	NONBTAT026662.2	90.65	321	22	4	744	1056	18152	18472	1e-116	420
TCONS_00079197	NONBTAT031606.1	87.54	321	33	3	1345	1665	334	21	3e-100	364
TCONS_00079199	NONBTAT031606.1	87.54	321	33	3	1332	1652	334	21	3e-100	364
TCONS_00005724	NONBTAT027164.1	78.12	320	46	12	589	885	327	9	4e-45	182
TCONS_00047589	NONBTAT029863.1	79.06	320	54	10	636	954	665	358	6e-53	207
TCONS_00047590	NONBTAT029863.1	79.06	320	54	10	670	988	665	358	6e-53	207
TCONS_00063724	NONBTAT030166.1	88.12	320	19	3	463	773	1	310	1e-99	363
TCONS_00081408	NONBTAT030166.1	91.25	320	16	4	704	1021	1	310	1e-118	425
TCONS_00081409	NONBTAT030166.1	91.25	320	16	4	690	1007	1	310	1e-118	425
TCONS_00021652	NONBTAT030153.1	87.15	319	32	9	682	995	1361	1675	1e-96	353
TCONS_00021653	NONBTAT030153.1	87.15	319	32	9	680	993	1361	1675	1e-96	353
TCONS_00066372	NONBTAT026662.2	82.76	319	52	3	112	428	10419	10102	2e-75	281
TCONS_00028077	NONBTAT030166.1	90.88	318	19	2	1349	1664	1	310	3e-116	418
TCONS_00052713	NONBTAT023746.2	78.62	318	52	9	690	1003	206	511	2e-49	196
TCONS_00051382	NONBTAT030153.1	84.59	318	34	8	4369	4672	1677	1361	8e-81	302
TCONS_00082420	NONBTAT030166.1	94.34	318	9	2	709	1025	1	310	1e-134	479
TCONS_00005926	NONBTAT028506.1	87.38	317	31	4	83	399	4293	4600	5e-98	355
TCONS_00021652	NONBTAT027236.1	88.64	317	30	3	675	989	445	757	5e-105	381
TCONS_00021653	NONBTAT027236.1	88.64	317	30	3	673	987	445	757	5e-105	381
TCONS_00055266	NONBTAT030004.1	100	317	0	0	1	317	385	701	4e-167	586
TCONS_00060840	NONBTAT026662.2	82.97	317	49	4	57	368	10382	10066	3e-75	281
TCONS_00060841	NONBTAT026662.2	82.97	317	49	4	381	692	10382	10066	4e-75	281
TCONS_00078559	NONBTAT029071.1	86.12	317	44	0	8221	8537	837	1153	8e-93	342
TCONS_00023921	NONBTAT028138.1	74.37	316	50	21	183	491	2326	2617	1e-22	106
TCONS_00028739	NONBTAT028721.1	100	316	0	0	8	323	1	316	4e-167	584
TCONS_00048564	NONBTAT028211.1	92.41	316	23	1	1209	1524	325	11	2e-125	449
TCONS_00049426	NONBTAT015347.2	100	316	0	0	616	931	188	503	3e-166	584
TCONS_00052713	NONBTAT026662.2	80.38	316	59	3	695	1010	17940	18252	9e-62	237
TCONS_00009444	NONBTAT031111.1	85.4	315	34	7	361	665	314	2	1e-85	316
TCONS_00040858	NONBTAT027236.1	89.21	315	30	3	1365	1676	756	443	9e-108	390
TCONS_00040860	NONBTAT027236.1	89.21	315	30	3	1365	1676	756	443	8e-108	390
TCONS_00051382	NONBTAT027236.1	85.71	315	30	5	4377	4678	757	445	8e-86	318
TCONS_00059298	NONBTAT027742.1	90.48	315	28	1	3649	3963	314	2	9e-115	414
TCONS_00059301	NONBTAT027742.1	90.48	315	28	1	4141	4455	314	2	1e-114	414
TCONS_00061922	NONBTAT026662.2	85.4	315	39	4	191	498	21973	21659	9e-87	320
TCONS_00085743	NONBTAT030153.1	87.62	315	36	3	673	985	1674	1361	2e-99	363
TCONS_00012001	NONBTAT029674.1	87.58	314	36	3	1924	2235	4	316	2e-98	361
TCONS_00022683	NONBTAT028992.1	81.53	314	44	10	672	983	4	305	9e-65	246
TCONS_00022600	NONBTAT026662.2	86.94	314	37	3	1	311	18241	17929	1e-95	350
TCONS_00052713	NONBTAT026662.2	78.03	314	66	3	695	1008	10056	10366	6e-49	195
TCONS_00062989	NONBTAT027180.1	79.62	314	57	5	47	359	962	655	5e-56	219
TCONS_00008147	NONBTAT028323.1	88.82	313	27	4	803	1114	1	306	3e-104	377
TCONS_00021754	NONBTAT031168.1	84.98	313	37	6	1758	2070	2393	2695	4e-83	309
TCONS_00021754	NONBTAT029217.1	84.03	313	33	6	1760	2072	1920	1625	6e-76	285
TCONS_00021757	NONBTAT031168.1	84.98	313	37	6	826	1138	2393	2695	3e-83	309
TCONS_00021757	NONBTAT029217.1	84.03	313	33	6	828	1140	1920	1625	5e-76	285
TCONS_00033577	NONBTAT027450.1	81.47	313	46	7	236	537	312	1	9e-65	246
TCONS_00040858	NONBTAT027234.1	85.94	313	39	4	1357	1668	619	311	2e-89	329
TCONS_00040860	NONBTAT027234.1	85.94	313	39	4	1357	1668	619	311	2e-89	329
TCONS_00058035	NONBTAT030728.1	82.75	313	43	6	1614	1926	3109	2808	5e-71	268
TCONS_00059298	NONBTAT022624.2	92.33	313	24	0	3886	4198	741	1053	3e-124	446
TCONS_00059301	NONBTAT022624.2	92.33	313	24	0	4378	4690	741	1053	3e-124	446
TCONS_00080100	NONBTAT027742.1	91.05	313	24	2	1869	2179	4	314	3e-116	420
TCONS_00080101	NONBTAT027742.1	91.05	313	24	2	1795	2105	4	314	3e-116	420
TCONS_00080103	NONBTAT027742.1	91.05	313	24	2	3072	3382	4	314	4e-116	420
TCONS_00001327	NONBTAT031856.1	77.24	312	51	10	1914	2212	761	457	6e-40	165
TCONS_00003486	NONBTAT030728.1	82.69	312	39	10	540	849	3109	2811	8e-70	263
TCONS_00005926	NONBTAT027450.1	100	312	0	0	83	394	312	1	1e-164	577
TCONS_00005926	NONBTAT028600.1	83.65	312	31	9	83	394	598	889	4e-74	276
TCONS_00021652	NONBTAT027234.1	84.94	312	41	5	686	995	311	618	7e-84	311
TCONS_00021653	NONBTAT027234.1	84.94	312	41	5	684	993	311	618	7e-84	311
TCONS_00041412	NONBTAT029336.1	100	312	0	0	246	557	778	1089	2e-164	577
TCONS_00041413	NONBTAT029336.1	100	312	0	0	309	620	778	1089	2e-164	577
TCONS_00085743	NONBTAT027234.1	84.62	312	40	7	673	981	617	311	1e-81	303
TCONS_00005750	NONBTAT031136.1	84.57	311	43	4	850	1155	311	1	7e-82	303
TCONS_00021652	NONBTAT029217.1	85.53	311	31	6	688	996	1623	1921	2e-84	313
TCONS_00021653	NONBTAT029217.1	85.53	311	31	6	686	994	1623	1921	2e-84	313
TCONS_00022600	NONBTAT026662.2	83.28	311	47	4	1	307	21969	21660	4e-75	281
TCONS_00026394	NONBTAT030728.1	81.99	311	38	12	269	573	2811	3109	2e-65	248
TCONS_00026395	NONBTAT030728.1	81.99	311	38	12	604	908	2811	3109	2e-65	248
TCONS_00077148	NONBTAT028323.1	85.85	311	35	4	1292	1600	306	3	1e-86	322
TCONS_00077149	NONBTAT028323.1	85.85	311	35	4	302	610	306	3	1e-86	322
TCONS_00077150	NONBTAT028323.1	85.85	311	35	4	147	455	306	3	1e-86	322
TCONS_00077151	NONBTAT028323.1	85.85	311	35	4	343	651	306	3	1e-86	322
TCONS_00021652	NONBTAT030615.1	85.16	310	40	5	689	995	1746	2052	2e-84	313
TCONS_00021653	NONBTAT030615.1	85.16	310	40	5	687	993	1746	2052	2e-84	313
TCONS_00021948	NONBTAT030728.1	80.97	310	34	13	353	652	3103	2809	2e-57	222
TCONS_00041411	NONBTAT029336.1	100	310	0	0	326	635	780	1089	3e-163	573
TCONS_00041414	NONBTAT029336.1	100	310	0	0	386	695	780	1089	3e-163	573
TCONS_00049061	NONBTAT030728.1	81.94	310	45	7	5807	6115	3110	2811	1e-65	252
TCONS_00049063	NONBTAT030728.1	81.94	310	45	7	5570	5878	3110	2811	1e-65	252
TCONS_00049064	NONBTAT030728.1	81.94	310	45	7	4529	4837	3110	2811	1e-65	252
TCONS_00049065	NONBTAT030728.1	81.94	310	45	7	5367	5675	3110	2811	1e-65	252
TCONS_00049066	NONBTAT030728.1	81.94	310	45	7	5499	5807	3110	2811	1e-65	252
TCONS_00049067	NONBTAT030728.1	81.94	310	45	7	5267	5575	3110	2811	1e-65	252
TCONS_00049068	NONBTAT030728.1	81.94	310	45	7	4918	5226	3110	2811	1e-65	252
TCONS_00054920	NONBTAT031409.1	83.23	310	43	6	1090	1396	830	527	1e-73	276
TCONS_00071442	NONBTAT021946.2	100	310	0	0	16098	16407	1	310	6e-162	573
TCONS_00071443	NONBTAT021946.2	100	310	0	0	17368	17677	1	310	7e-162	573
TCONS_00071445	NONBTAT021946.2	100	310	0	0	11748	12057	1	310	5e-162	573
TCONS_00071446	NONBTAT021946.2	100	310	0	0	16400	16709	1	310	6e-162	573
TCONS_00077148	NONBTAT030728.1	82.26	310	38	10	1757	2056	3105	2803	2e-65	252
TCONS_00077149	NONBTAT030728.1	82.26	310	38	10	767	1066	3105	2803	2e-65	252
TCONS_00077150	NONBTAT030728.1	82.26	310	38	10	612	911	3105	2803	1e-65	252
TCONS_00077151	NONBTAT030728.1	82.26	310	38	10	808	1107	3105	2803	2e-65	252
TCONS_00085743	NONBTAT031079.1	86.13	310	38	5	680	984	87	396	2e-89	329
TCONS_00024734	NONBTAT029674.1	83.82	309	45	5	2746	3049	309	1	9e-77	289
TCONS_00024735	NONBTAT029674.1	83.82	309	45	5	2679	2982	309	1	9e-77	289
TCONS_00024737	NONBTAT029674.1	83.82	309	45	5	3030	3333	309	1	9e-77	289
TCONS_00024738	NONBTAT029674.1	83.82	309	45	5	3097	3400	309	1	9e-77	289
TCONS_00033577	NONBTAT028506.1	82.52	309	51	3	236	542	4293	4600	2e-71	268
TCONS_00071443	NONBTAT021944.2	100	309	0	0	6483	6791	309	1	2e-161	571
TCONS_00071446	NONBTAT021944.2	100	309	0	0	5515	5823	309	1	2e-161	571
TCONS_00018273	NONBTAT030728.1	81.17	308	47	9	209	516	3109	2813	1e-61	237
TCONS_00018275	NONBTAT030728.1	81.17	308	47	9	197	504	3109	2813	1e-61	237
TCONS_00041393	NONBTAT028323.1	88.64	308	26	5	188	493	1	301	5e-100	366
TCONS_00057506	NONBTAT017663.2	100	308	0	0	7788	8095	202	509	4e-161	569
TCONS_00057508	NONBTAT017663.2	100	308	0	0	7788	8095	202	509	4e-161	569
TCONS_00073801	NONBTAT030728.1	82.14	308	44	7	818	1125	2813	3109	9e-67	254
TCONS_00073802	NONBTAT030728.1	82.14	308	44	7	901	1208	2813	3109	1e-66	254
TCONS_00074559	NONBTAT030192.1	76.95	308	46	21	1221	1521	290	1	3e-36	152
TCONS_00082365	NONBTAT030422.1	83.77	308	42	6	1241	1542	1109	804	3e-76	285
TCONS_00085743	NONBTAT029217.1	85.71	308	29	7	673	978	1919	1625	8e-84	311
TCONS_00085743	NONBTAT030615.1	84.42	308	43	5	673	978	2051	1747	7e-80	298
TCONS_00017457	NONBTAT026662.2	90.23	307	30	0	2459	2765	18241	17935	7e-111	401
TCONS_00017457	NONBTAT026662.2	89.25	307	33	0	2459	2765	10357	10051	7e-106	385
TCONS_00017458	NONBTAT026662.2	90.23	307	30	0	2530	2836	18241	17935	7e-111	401
TCONS_00017458	NONBTAT026662.2	89.25	307	33	0	2530	2836	10357	10051	7e-106	385
TCONS_00045602	NONBTAT026662.2	89.58	307	32	0	1286	1592	10353	10047	2e-107	390
TCONS_00045603	NONBTAT026662.2	89.58	307	32	0	945	1251	10353	10047	2e-107	390
TCONS_00045604	NONBTAT026662.2	89.58	307	32	0	1396	1702	10353	10047	2e-107	390
TCONS_00045605	NONBTAT026662.2	89.58	307	32	0	1016	1322	10353	10047	2e-107	390
TCONS_00051382	NONBTAT031168.1	85.34	307	33	4	4367	4663	2391	2695	2e-82	307
TCONS_00054920	NONBTAT027480.1	85.02	307	46	0	1114	1420	399	93	1e-84	313
TCONS_00057509	NONBTAT017663.2	100	307	0	0	7788	8094	202	508	1e-160	568
TCONS_00067762	NONBTAT026662.2	90.23	307	28	1	179	483	21967	21661	1e-110	399
TCONS_00067762	NONBTAT026662.2	89.9	307	29	1	179	483	18239	17933	6e-109	394
TCONS_00067763	NONBTAT026662.2	90.23	307	28	1	402	706	21967	21661	1e-110	399
TCONS_00067763	NONBTAT026662.2	89.9	307	29	1	402	706	18239	17933	6e-109	394
TCONS_00067764	NONBTAT026662.2	90.23	307	28	1	404	708	21967	21661	1e-110	399
TCONS_00067764	NONBTAT026662.2	89.9	307	29	1	404	708	18239	17933	6e-109	394
TCONS_00078559	NONBTAT028211.1	83.39	307	51	0	8236	8542	818	512	1e-75	285
TCONS_00016465	NONBTAT031079.1	82.03	306	43	6	537	830	402	97	1e-65	250
TCONS_00016466	NONBTAT031079.1	82.03	306	43	6	341	634	402	97	9e-66	250
TCONS_00017269	NONBTAT028211.1	85.29	306	44	1	1175	1479	818	513	4e-85	315
TCONS_00017271	NONBTAT028211.1	85.29	306	44	1	1186	1490	818	513	4e-85	315
TCONS_00022600	NONBTAT026662.2	89.22	306	31	1	1	304	10357	10052	4e-105	381
TCONS_00024618	NONBTAT008703.2	100	306	0	0	654	959	1	306	4e-160	566
TCONS_00047645	NONBTAT031079.1	85.29	306	40	5	304	604	396	91	4e-84	311
TCONS_00047647	NONBTAT031079.1	85.29	306	40	5	428	728	396	91	4e-84	311
TCONS_00047648	NONBTAT031079.1	85.29	306	40	5	197	497	396	91	4e-84	311
TCONS_00056514	NONBTAT027236.1	79.41	306	40	6	2783	3081	735	446	1e-48	195
TCONS_00067762	NONBTAT026662.2	87.58	306	36	1	179	482	10355	10050	9e-97	353
TCONS_00067763	NONBTAT026662.2	87.58	306	36	1	402	705	10355	10050	1e-96	353
TCONS_00067764	NONBTAT026662.2	87.58	306	36	1	404	707	10355	10050	1e-96	353
TCONS_00011511	NONBTAT028571.1	82.62	305	48	3	4420	4724	1178	1477	1e-69	265
TCONS_00011512	NONBTAT028571.1	82.62	305	48	3	7423	7727	1178	1477	2e-69	265
TCONS_00011513	NONBTAT028571.1	82.62	305	48	3	7341	7645	1178	1477	2e-69	265
TCONS_00011514	NONBTAT028571.1	82.62	305	48	3	6476	6780	1178	1477	2e-69	265
TCONS_00011517	NONBTAT028571.1	82.62	305	48	3	6861	7165	1178	1477	2e-69	265
TCONS_00011518	NONBTAT028571.1	82.62	305	48	3	6975	7279	1178	1477	2e-69	265
TCONS_00011520	NONBTAT028571.1	82.62	305	48	3	704	1008	1178	1477	5e-70	265
TCONS_00011521	NONBTAT028571.1	82.62	305	48	3	6905	7209	1178	1477	2e-69	265
TCONS_00021754	NONBTAT030632.1	87.87	305	31	3	1768	2072	455	157	2e-96	353
TCONS_00021754	NONBTAT027194.1	86.89	305	29	6	1756	2059	1536	1242	8e-90	331
TCONS_00021757	NONBTAT030632.1	87.87	305	31	3	836	1140	455	157	1e-96	353
TCONS_00021757	NONBTAT027194.1	86.89	305	29	6	824	1127	1536	1242	6e-90	331
TCONS_00047495	NONBTAT028058.1	86.89	305	27	6	124	419	19	319	2e-89	329
TCONS_00051382	NONBTAT027194.1	84.26	305	37	5	4366	4659	1538	1234	2e-76	287
TCONS_00065663	NONBTAT019551.2	100	305	0	0	10271	10575	543	239	3e-159	564
TCONS_00041860	NONBTAT030960.1	87.17	304	36	2	904	1204	304	1	1e-93	342
TCONS_00085743	NONBTAT031168.1	86.18	304	38	2	673	976	2396	2695	3e-88	326
TCONS_00016465	NONBTAT030615.1	80.86	303	46	4	551	843	1747	2047	5e-59	228
TCONS_00016466	NONBTAT030615.1	80.86	303	46	4	355	647	1747	2047	4e-59	228
TCONS_00021652	NONBTAT030632.1	87.13	303	36	3	688	988	155	456	9e-93	340
TCONS_00021653	NONBTAT030632.1	87.13	303	36	3	686	986	155	456	9e-93	340
TCONS_00033577	NONBTAT028600.1	88.78	303	22	7	236	537	598	889	3e-99	361
TCONS_00065665	NONBTAT019551.2	100	303	0	0	10271	10573	543	241	4e-158	560
TCONS_00077148	NONBTAT022992.2	100	303	0	0	8716	9018	1	303	2e-158	560
TCONS_00077149	NONBTAT022992.2	100	303	0	0	7726	8028	1	303	2e-158	560
TCONS_00077150	NONBTAT022992.2	100	303	0	0	7571	7873	1	303	2e-158	560
TCONS_00077151	NONBTAT022992.2	100	303	0	0	7767	8069	1	303	2e-158	560
TCONS_00000542	NONBTAT000487.2	100	302	0	0	83	384	1	302	1e-158	558
TCONS_00000543	NONBTAT000487.2	100	302	0	0	54	355	1	302	1e-158	558
TCONS_00008636	NONBTAT003869.2	100	302	0	0	407	708	685	384	7e-159	558
TCONS_00008636	NONBTAT003870.2	100	302	0	0	407	708	1	302	7e-159	558
TCONS_00049329	NONBTAT029071.1	85.43	302	35	3	57	349	840	1141	1e-82	305
TCONS_00078140	NONBTAT030250.1	93.38	302	20	0	2184	2485	302	1	5e-125	448
TCONS_00078141	NONBTAT030250.1	93.38	302	20	0	2186	2487	302	1	5e-125	448
TCONS_00085743	NONBTAT027236.1	88.41	302	33	2	678	978	757	457	2e-99	363
TCONS_00005926	NONBTAT031690.1	83.06	301	39	9	83	382	293	4	3e-70	263
TCONS_00016465	NONBTAT027236.1	85.38	301	35	1	551	842	457	757	8e-82	303
TCONS_00016466	NONBTAT027236.1	85.38	301	35	1	355	646	457	757	7e-82	303
TCONS_00027616	NONBTAT027717.1	88.04	301	23	6	3935	4225	28	325	3e-93	344
TCONS_00027617	NONBTAT027717.1	88.04	301	23	6	4475	4765	28	325	3e-93	344
TCONS_00038795	NONBTAT028176.1	83.06	301	31	6	116	413	341	58	1e-67	255
TCONS_00045862	NONBTAT023746.2	83.72	301	33	6	194	492	546	260	5e-72	270
TCONS_00048310	NONBTAT023746.2	80.4	301	43	9	401	696	549	260	4e-55	215
TCONS_00065845	NONBTAT019773.2	100	301	0	0	7404	7704	301	1	3e-157	556
TCONS_00066753	NONBTAT020462.2	100	301	0	0	7677	7977	1	301	3e-157	556
TCONS_00085743	NONBTAT030632.1	90.37	301	27	2	679	978	456	157	8e-109	394
TCONS_00085743	NONBTAT027194.1	85.71	301	39	2	673	972	1531	1234	7e-85	315
TCONS_00000982	NONBTAT027236.1	83.33	300	32	9	461	744	460	757	6e-69	261
TCONS_00000983	NONBTAT027236.1	83.33	300	32	9	457	740	460	757	6e-69	261
TCONS_00015434	NONBTAT026662.2	87	300	33	1	5666	5959	10342	10043	4e-90	333
TCONS_00015435	NONBTAT026662.2	87	300	33	1	3232	3525	10342	10043	2e-90	333
TCONS_00015436	NONBTAT026662.2	87	300	33	1	5037	5330	10342	10043	3e-90	333
TCONS_00015437	NONBTAT026662.2	87	300	33	1	3147	3440	10342	10043	2e-90	333
TCONS_00015439	NONBTAT026662.2	87	300	33	1	4952	5245	10342	10043	3e-90	333
TCONS_00015441	NONBTAT026662.2	87	300	33	1	4119	4412	10342	10043	3e-90	333
TCONS_00015443	NONBTAT026662.2	87	300	33	1	3282	3575	10342	10043	2e-90	333
TCONS_00016465	NONBTAT031168.1	81.67	300	42	6	553	843	2695	2400	8e-62	237
TCONS_00016466	NONBTAT031168.1	81.67	300	42	6	357	647	2695	2400	7e-62	237
TCONS_00036188	NONBTAT030770.1	88.33	300	31	3	1115	1411	1	299	7e-98	357
TCONS_00043302	NONBTAT031111.1	84.67	300	34	7	2398	2687	2	299	3e-77	289
TCONS_00051382	NONBTAT029217.1	86.67	300	31	4	4371	4665	1920	1625	2e-87	324
TCONS_00051382	NONBTAT030632.1	85.33	300	32	5	4378	4665	456	157	3e-80	300
TCONS_00008147	NONBTAT028058.1	87.63	299	33	3	840	1138	19	313	3e-94	344
TCONS_00014736	NONBTAT026662.2	86.62	299	39	1	454	751	21960	21662	2e-89	329
TCONS_00021948	NONBTAT026662.2	84.28	299	42	5	267	564	18327	18033	9e-77	287
TCONS_00027616	NONBTAT029173.1	86.62	299	30	4	3936	4225	25	322	1e-86	322
TCONS_00027617	NONBTAT029173.1	86.62	299	30	4	4476	4765	25	322	1e-86	322
TCONS_00045713	NONBTAT031494.1	80.94	299	44	4	695	993	1355	1640	5e-58	224
TCONS_00045714	NONBTAT031494.1	80.94	299	44	4	870	1168	1355	1640	5e-58	224
TCONS_00052713	NONBTAT031494.1	79.6	299	48	6	692	990	1355	1640	3e-51	202
TCONS_00072072	NONBTAT031494.1	84.28	299	31	8	434	729	1640	1355	2e-74	278
TCONS_00078559	NONBTAT029248.1	84.62	299	40	3	8209	8505	815	521	9e-78	292
TCONS_00024237	NONBTAT026662.2	85.91	298	35	2	3059	3349	10399	10102	1e-83	311
TCONS_00024238	NONBTAT026662.2	85.91	298	35	2	4614	4904	10399	10102	2e-83	311
TCONS_00027616	NONBTAT028474.1	86.58	298	30	4	3937	4225	31	327	5e-86	320
TCONS_00027617	NONBTAT028474.1	86.58	298	30	4	4477	4765	31	327	5e-86	320
TCONS_00047531	NONBTAT023746.2	85.91	298	29	7	839	1134	546	260	3e-82	305
TCONS_00048534	NONBTAT023746.2	84.56	298	34	6	439	735	260	546	2e-76	285
TCONS_00049426	NONBTAT015350.2	100	298	0	0	1825	2122	298	1	3e-156	551
TCONS_00066205	NONBTAT023746.2	83.89	298	36	5	1177	1473	260	546	7e-73	274
TCONS_00000982	NONBTAT030153.1	83.84	297	31	5	473	752	1381	1677	1e-70	267
TCONS_00000983	NONBTAT030153.1	83.84	297	31	5	469	748	1381	1677	1e-70	267
TCONS_00003772	NONBTAT031736.1	86.2	297	38	2	626	922	1082	789	7e-86	318
TCONS_00003774	NONBTAT031736.1	86.2	297	38	2	626	922	1082	789	7e-86	318
TCONS_00003775	NONBTAT031736.1	86.2	297	38	2	626	922	1082	789	8e-86	318
TCONS_00015434	NONBTAT026662.2	85.19	297	38	4	5666	5956	18226	17930	4e-80	300
TCONS_00015435	NONBTAT026662.2	85.19	297	38	4	3232	3522	18226	17930	2e-80	300
TCONS_00015436	NONBTAT026662.2	85.19	297	38	4	5037	5327	18226	17930	3e-80	300
TCONS_00015437	NONBTAT026662.2	85.19	297	38	4	3147	3437	18226	17930	2e-80	300
TCONS_00015439	NONBTAT026662.2	85.19	297	38	4	4952	5242	18226	17930	3e-80	300
TCONS_00015441	NONBTAT026662.2	85.19	297	38	4	4119	4409	18226	17930	3e-80	300
TCONS_00015443	NONBTAT026662.2	85.19	297	38	4	3282	3572	18226	17930	2e-80	300
TCONS_00016465	NONBTAT027194.1	83.5	297	36	6	557	843	1234	1527	4e-70	265
TCONS_00016466	NONBTAT027194.1	83.5	297	36	6	361	647	1234	1527	3e-70	265
TCONS_00027616	NONBTAT031791.1	88.22	297	27	4	3936	4225	17	312	2e-94	348
TCONS_00027617	NONBTAT031791.1	88.22	297	27	4	4476	4765	17	312	2e-94	348
TCONS_00041393	NONBTAT026662.2	83.84	297	23	5	1555	1851	20252	20523	8e-68	259
TCONS_00041393	NONBTAT031111.1	87.54	297	34	3	85	380	122	416	3e-92	340
TCONS_00041395	NONBTAT026662.2	83.84	297	23	5	1339	1635	20252	20523	7e-68	259
TCONS_00041396	NONBTAT026662.2	83.84	297	23	5	1339	1635	20252	20523	8e-68	259
TCONS_00049300	NONBTAT023746.2	80.81	297	47	6	211	507	546	260	3e-58	224
TCONS_00051382	NONBTAT027562.1	85.86	297	30	6	4367	4660	355	68	6e-82	305
TCONS_00066391	NONBTAT028252.1	94.28	297	11	4	1720	2016	1	291	1e-125	449
TCONS_00000192	NONBTAT023746.2	83.78	296	38	5	632	926	546	260	4e-72	272
TCONS_00000193	NONBTAT023746.2	83.78	296	38	5	502	796	546	260	4e-72	272
TCONS_00017269	NONBTAT030120.1	86.15	296	37	4	1181	1474	1	294	1e-85	316
TCONS_00017271	NONBTAT030120.1	86.15	296	37	4	1192	1485	1	294	1e-85	316
TCONS_00021652	NONBTAT031168.1	86.49	296	35	3	700	995	2685	2395	1e-86	320
TCONS_00021653	NONBTAT031168.1	86.49	296	35	3	698	993	2685	2395	1e-86	320
TCONS_00023854	NONBTAT026662.2	86.49	296	29	6	2051	2335	10336	10041	6e-85	315
TCONS_00023855	NONBTAT026662.2	86.49	296	29	6	995	1279	10336	10041	3e-85	315
TCONS_00024237	NONBTAT023746.2	83.11	296	39	7	3057	3348	548	260	4e-68	259
TCONS_00024238	NONBTAT023746.2	83.11	296	39	7	4612	4903	548	260	6e-68	259
TCONS_00027616	NONBTAT027869.1	85.81	296	35	4	3936	4225	2	296	4e-82	307
TCONS_00027617	NONBTAT027869.1	85.81	296	35	4	4476	4765	2	296	4e-82	307
TCONS_00041393	NONBTAT026662.2	84.46	296	19	10	1556	1851	8235	7967	5e-70	267
TCONS_00041395	NONBTAT026662.2	84.46	296	19	10	1340	1635	8235	7967	4e-70	267
TCONS_00041395	NONBTAT026661.2	84.46	296	19	10	1340	1635	8235	7967	4e-70	267
TCONS_00041396	NONBTAT026662.2	84.46	296	19	10	1340	1635	8235	7967	5e-70	267
TCONS_00041396	NONBTAT026661.2	84.46	296	19	10	1340	1635	8235	7967	5e-70	267
TCONS_00044540	NONBTAT028049.1	83.78	296	42	5	2874	3169	431	720	3e-73	276
TCONS_00047645	NONBTAT029217.1	84.46	296	35	4	310	604	1623	1908	3e-75	281
TCONS_00047647	NONBTAT029217.1	84.46	296	35	4	434	728	1623	1908	4e-75	281
TCONS_00047648	NONBTAT029217.1	84.46	296	35	4	203	497	1623	1908	3e-75	281
TCONS_00049061	NONBTAT031494.1	82.43	296	40	7	5823	6116	1640	1355	2e-64	248
TCONS_00049063	NONBTAT031494.1	82.43	296	40	7	5586	5879	1640	1355	2e-64	248
TCONS_00049064	NONBTAT031494.1	82.43	296	40	7	4545	4838	1640	1355	2e-64	248
TCONS_00049065	NONBTAT031494.1	82.43	296	40	7	5383	5676	1640	1355	2e-64	248
TCONS_00049066	NONBTAT031494.1	82.43	296	40	7	5515	5808	1640	1355	2e-64	248
TCONS_00049067	NONBTAT031494.1	82.43	296	40	7	5283	5576	1640	1355	2e-64	248
TCONS_00049068	NONBTAT031494.1	82.43	296	40	7	4934	5227	1640	1355	1e-64	248
TCONS_00049426	NONBTAT015349.2	100	296	0	0	1827	2122	296	1	4e-155	547
TCONS_00068836	NONBTAT027415.1	79.73	296	42	6	240	534	1166	1444	5e-50	198
TCONS_00082365	NONBTAT029071.1	83.78	296	46	2	1240	1533	1126	831	1e-74	279
TCONS_00012001	NONBTAT030320.1	83.05	295	38	6	6777	7066	1248	961	3e-67	257
TCONS_00015434	NONBTAT026662.2	83.73	295	42	3	5666	5954	21954	21660	2e-72	274
TCONS_00015435	NONBTAT026662.2	83.73	295	42	3	3232	3520	21954	21660	1e-72	274
TCONS_00015436	NONBTAT026662.2	83.73	295	42	3	5037	5325	21954	21660	2e-72	274
TCONS_00015437	NONBTAT026662.2	83.73	295	42	3	3147	3435	21954	21660	1e-72	274
TCONS_00015439	NONBTAT026662.2	83.73	295	42	3	4952	5240	21954	21660	2e-72	274
TCONS_00015441	NONBTAT026662.2	83.73	295	42	3	4119	4407	21954	21660	2e-72	274
TCONS_00015443	NONBTAT026662.2	83.73	295	42	3	3282	3570	21954	21660	1e-72	274
TCONS_00021652	NONBTAT027194.1	86.44	295	36	2	701	995	1242	1532	1e-86	320
TCONS_00021653	NONBTAT027194.1	86.44	295	36	2	699	993	1242	1532	1e-86	320
TCONS_00049043	NONBTAT026662.2	85.08	295	42	2	2034	2326	21669	21963	2e-80	300
TCONS_00049329	NONBTAT030153.1	86.1	295	31	8	57	349	1666	1380	8e-84	309
TCONS_00049329	NONBTAT027236.1	84.75	295	38	2	57	351	754	467	1e-77	289
TCONS_00078559	NONBTAT028049.1	85.76	295	38	2	8223	8517	720	430	8e-83	309
TCONS_00081531	NONBTAT031111.1	84.07	295	36	6	1615	1899	2	295	7e-73	274
TCONS_00005750	NONBTAT028970.1	86.73	294	16	8	1361	1631	1	294	2e-82	305
[truncated: 10,141 more rows]

## Sheet: sort_transcript_bitscore
transcript_id	known_seq	bp	BTA	nonbtat_1	nonbtat_2	direction	ident of Noncode	XLOC	bp	Chr	NCBI_lncRNA_blast_hit	NCBI_mRNA_blast _hit	comment	strand	% ident_match	alignment_length	N_mismatches	N_gap	start_alignment_tcons	stop_alignment_tcons	start_alignment_known	stop_alignment_known	expect value	bit score
TCONS_00000537	NONBTAT000487.2	853	1	58837936	58838789	p	y, <	XLOC_000233	1120	1:58837841-58879263	XR_804199.2, XR_001495706.1, XR_804198.2, XR_804196.2, XR_804197.2, XR_802459.2, XR_802457.2				100	141	0	0	96	236	1	141	3e-69	261
TCONS_00000537	NONBTAT000487.2							XLOC_000234							100	82	0	0	232	313	534	615	2e-36	152
TCONS_00000539	NONBTAT000487.2						y,<	XLOC_000235	951	1:58837841-58879263	XR_804199.2, XR_001495706.1, XR_804198.2, XR_804196.2, XR_804197.2, XR_802459.2, XR_802457.2				100	141	0	0	91	231	1	141	3e-69	261
TCONS_00000539	NONBTAT000487.2							XLOC_000236							100	82	0	0	227	308	534	615	2e-36	152
TCONS_00000541	NONBTAT000487.2						y,<	XLOC_000237	1504	1:58837841-58879263	XR_804199.2, XR_001495706.1, XR_804198.2, XR_804196.2, XR_804197.2, XR_802459.2, XR_802457.2				100	615	0	0	83	697	1	615	0	1136
TCONS_00000542	NONBTAT000487.2							XLOC_000238	1269	1:58837841-58879263	XR_804199.2, XR_001495706.1, XR_804198.2, XR_804196.2, XR_804197.2, XR_802459.2, XR_802457.2				100	302	0	0	83	384	1	302	1e-158	558
TCONS_00000542	NONBTAT000487.2							XLOC_000239							100	82	0	0	381	462	534	615	2e-36	152
TCONS_00000543	NONBTAT000487.2						y,<	XLOC_000240	1300	1:58837841-58879263	XR_804199.2, XR_001495706.1, XR_804198.2, XR_804196.2, XR_804197.2, XR_802459.2, XR_802457.2				100	302	0	0	54	355	1	302	1e-158	558
TCONS_00000543	NONBTAT000487.2							XLOC_000241							100	82	0	0	352	433	534	615	2e-36	152
TCONS_00000669	NONBTAT000630.2	832	1	68422696	68423912	p	y, o	XLOC_000294	2741	1:68423007-68426261	no				100	383	0	0	1	383	312	694	0	708
TCONS_00000669	NONBTAT000630.2							XLOC_000295							100	138	0	0	768	905	695	832	4e-67	255
TCONS_00000804	NONBTAT000836.2	321	1	80042245	80042566	p	y, o	XLOC_000361	1614	1:80004505-80042330	XR_233315.3, XR_225768.3	no			100	85	0	0	1530	1614	1	85	6e-38	158
TCONS_00001970	NONBTAT027143.1	835	1	6465524	6475350	m	y	XLOC_000879	691	1:6465588-6475270	XR_233208.3, XR_138605.3				100	691	0	0	1	691	81	771	0	1277
TCONS_00002102	NONBTAT000359.2	1360	1	44719243	44720839	m	y	XLOC_000946	1375	1:44719255-44720881	XR_001500253.1, XR_804147.2, XR_804146.2, XR_001495695.1, XR_823409.2, XR_823408.2,				100	1348	0	0	28	1375	1	1348	0	2490
TCONS_00002102	NONBTAT000360.2	1384	1	44719243	44720921	m	y	XLOC_000946	1375	1:44719255-44720881	XR_001500253.1, XR_804147.2, XR_804146.2, XR_001495695.1, XR_823409.2, XR_823408.2,				100	1174	0	0	202	1375	199	1372	0	2169
TCONS_00002102	NONBTAT000360.2	1384	1	44719243	44720921	m	y	XLOC_000946	1375	1:44719255-44720881	XR_001500253.1, XR_804147.2, XR_804146.2, XR_001495695.1, XR_823409.2, XR_823408.2,				100	145	0	0	1	145	56	200	2e-71	268
TCONS_00002103	NONBTAT000359.2	1360	1	44719243	44720839	m	y	XLOC_000946	1171	1:44719255-44720881	XR_001500253.1, XR_804147.2, XR_804146.2, XR_001495695.1, XR_823409.2, XR_823408.2,				100	898	0	0	28	925	1	898	0	1659
TCONS_00002103	NONBTAT000360.2	1384	1	44719243	44720921	m	y	XLOC_000946	1171	1:44719255-44720881	XR_001500253.1, XR_804147.2, XR_804146.2, XR_001495695.1, XR_823409.2, XR_823408.2,				100	724	0	0	202	925	199	922	0	1338
TCONS_00002103	NONBTAT000359.2	1360	1	44719243	44720839	m	y	XLOC_000946	1171	1:44719255-44720881	XR_001500253.1, XR_804147.2, XR_804146.2, XR_001495695.1, XR_823409.2, XR_823408.2,				100	246	0	0	926	1171	1103	1348	1e-127	455
TCONS_00002103	NONBTAT000360.2	1384	1	44719243	44720921	m	y	XLOC_000946	1171	1:44719255-44720881	XR_001500253.1, XR_804147.2, XR_804146.2, XR_001495695.1, XR_823409.2, XR_823408.2,				100	246	0	0	926	1171	1127	1372	1e-127	455
TCONS_00002103	NONBTAT000360.2	1384	1	44719243	44720921	m	y	XLOC_000946	1171	1:44719255-44720881	XR_001500253.1, XR_804147.2, XR_804146.2, XR_001495695.1, XR_823409.2, XR_823408.2,				100	145	0	0	1	145	56	200	2e-71	268
TCONS_00002104	NONBTAT000360.2	1384	1	44719243	44720921	m	y	XLOC_000946	1332	1:44719255-44720881	XR_001500253.1, XR_804147.2, XR_804146.2, XR_001495695.1, XR_823409.2, XR_823408.2,				100	1332	0	0	1	1332	41	1372	0	2460
TCONS_00002104	NONBTAT000359.2	1384	1	44719243	44720921	m	y	XLOC_000946	1332	1:44719255-44720881	XR_001500253.1, XR_804147.2, XR_804146.2, XR_001495695.1, XR_823409.2, XR_823408.2,				100	1174	0	0	159	1332	175	1348	0	2169
TCONS_00002104	NONBTAT000359.2	1384	1	44719243	44720921	m	y	XLOC_000946	1332	1:44719255-44720881	XR_001500253.1, XR_804147.2, XR_804146.2, XR_001495695.1, XR_823409.2, XR_823408.2,				100	118	0	0	43	160	1	118	2e-56	219
TCONS_00002587	NONBTAT027148.1	1632	1	80010808	80017417	m	y, <	XLOC_001126	751	1:80004505-80042330	XR_233317.3, XR_225770.3				100	751	0	0	1	751	143	893	0	1387
TCONS_00002869	NONBTAT001141.2	384	1	98514415	98514799	p	y	XLOC_001241	1465	1:98513744-99144542	MECOM, XR_001501025.1				100	384	0	0	411	794	384	1	0	710
TCONS_00002870	NONBTAT001141.2	384	1	98514415	98514799	p	y	XLOC_001241	1746	1:98513744-99144542	MECOM, XR_001501019.1, XR_001501025.1, XR_001501026.1, XR_001495753.1, XR_001495754.1, XR_001495755.1				100	384	0	0	692	1075	384	1	0	710
TCONS_00002871	NONBTAT001141.2	384	1	98514415	98514799	p	y	XLOC_001241	1676	1:98513744-99144542	MECOM, XR_001501025.1, XR_001495754.1, XR_001501019.1, XR_001495753.1, XR_001501026.1, XR_001495755.1				100	384	0	0	622	1005	384	1	0	710
TCONS_00002872	NONBTAT001141.2	384	1	98514415	98514799	p	y	XLOC_001241	2046	1:98513744-99144542	MECOM, XR_001501019.1, XR_001501025.1, XR_001495753.1, XR_001495754.1				100	384	0	0	992	1375	384	1	0	710
TCONS_00002873	NONBTAT001141.2	384	1	98514415	98514799	p	y	XLOC_001241		1:98513744-99144542	MECOM, XR_001501019.1, XR_001501025.1, XR_001495753.1, XR_001495754.1, XR_001501026.1, XR_001495755.1				100	384	0	0	1591	1974	384	1	0	710
TCONS_00002874	NONBTAT001141.2	384	1	98514415	98514799	p	y	XLOC_001241		1:98513744-99144542	MECOM, XR_001501019.1, XR_001501025.1, XR_001495753.1, XR_001495754.1, XR_001501026.1, XR_001495755.1				100	384	0	0	676	1059	384	1	0	710
TCONS_00003109	NONBTAT027151.1	823	1	126874670	126875598	m	y	XLOC_001352	832	1:126874665-126875602	no	carbohydrate (N-acetylglucosamine-6-O) sulfotransferase 2 (CHST2), transcript variant X1, mRNA		m	100	823	0	0	5	827	1	823	0	1520
TCONS_00004297	NONBTAT002078.2	547	10	36891793	36892340	p	y	XLOC_001898	8171	10:36877923-36894475	XR_236092.3, XR_225955.3				100	547	0	0	5490	6036	1	547	0	1011
TCONS_00004297	NONBTAT002080.2	523	10	36893509	36894032	m	y	XLOC_001898	8171	10:36877923-36894475	XR_236092.3, XR_225955.3				100	523	0	0	7206	7728	523	1	0	966
TCONS_00004297	NONBTAT002080.2	523	10	36893509	36894032	m	y	XLOC_001898	8171	10:36877923-36894475					98.36	61	1	0	7876	7936	507	447	3e-22	108
TCONS_00004298	NONBTAT002078.2	547	10	36891793	36892340	p	y	XLOC_001898	8296	10:36877923-36894475	XR_236092.3, XR_225955.3				100	547	0	0	5615	6161	1	547	0	1011
TCONS_00004298	NONBTAT002080.2	523	10	36893509	36894032	m	y	XLOC_001898	8296	10:36877923-36894475					100	523	0	0	7331	7853	523	1	0	966
TCONS_00004298	NONBTAT002080.2	523	10	36893509	36894032	m	y	XLOC_001898	8296	10:36877923-36894475					98.36	61	1	0	8001	8061	507	447	3e-22	108
TCONS_00004299	NONBTAT002078.2	547	10	36891793	36892340	p	y	XLOC_001898	8235	10:36877923-36894475	XR_236092.3, XR_225955.3				100	547	0	0	5554	6100	1	547	0	1011
TCONS_00004299	NONBTAT002080.2	523	10	36893509	36894032	m	y	XLOC_001898	8235	10:36877923-36894475					100	523	0	0	7270	7792	523	1	0	966
TCONS_00004299	NONBTAT002080.2	523	10	36893509	36894032	m	y	XLOC_001898	8235	10:36877923-36894475					98.36	61	1	0	7940	8000	507	447	3e-22	108
TCONS_00004524	NONBTAT027496.1	1263	10	49919019	49920282	ß	y	XLOC_001972	3253	10:49914191-50002163	no		LOC104973156 (LOC104973156), transcript variant X2, ncRNA +LOC104973155 (LOC104973155), transcript variant X2, ncRNA	p	100	1263	0	0	1988	3250	1	1263	0	2333
TCONS_00004524	NONBTAT027495.1	1241	10	49917697	49918938	ß	y	XLOC_001972	3253	10:49914191-50002163	no				100	132	0	0	1742	1873	1	132	9e-64	244
TCONS_00004524	NONBTAT027495.1	1241	10	49917697	49918938	ß	y	XLOC_001972	3253	10:49914191-50002163	no				100	36	0	0	1871	1906	1206	1241	2e-10	67.6
TCONS_00004525	NONBTAT027495.1	1241	10	49917697	49918938	ß	y	XLOC_001972	5224	10:49914191-50002163	no		LOC104973156 (LOC104973156), transcript variant X2, ncRNA +LOC104973155 (LOC104973155), transcript variant X2, ncRNA	p	100	1241	0	0	2613	3853	1	1241	0	2292
TCONS_00004525	NONBTAT027496.1	1263	10	49919019	49920282	ß	y	XLOC_001972	5224	10:49914191-50002163	no				100	1120	0	0	3935	5054	1	1120	0	2069
TCONS_00005062	NONBTAT027382.1	1450	10	79887646	79889954	p	y	XLOC_002168	1749	10:79868886-79890121	XR_809456.2, XR_001497407.1				100	1450	0	0	133	1582	1	1450	0	2678
TCONS_00005322	NONBTAT027383.1	2476	10	89249617	89252221	p	y	XLOC_002256	2481	10:89249616-89252225	XR_226952.3, XR_236242.3				100	2476	0	0	2	2477	1	2476	0	4573
TCONS_00005926	NONBTAT027450.1	2335	10	22070833	22073168	ß	y <	XLOC_002491	411	10:22070816-22095132	no		3' DAD1		100	312	0	0	83	394	312	1	1e-164	577
TCONS_00005926	NONBTAT027450.1	2335	10	22070833	22073168	ß	y <	XLOC_002491	411	10:22070816-22095132	no				100	48	0	0	39	86	2335	2288	5e-18	89.8
TCONS_00006152	NONBTAT027455.1	871	10	26701953	26702824	ß	y, <	XLOC_002623	2879	10:26697833-26702690	XR_809194.2, XR_809996.2				100	436	0	0	1	436	620	185	0	806
TCONS_00006152	NONBTAT001980.2	464	10	26702162	26702626	m	y, <	XLOC_002623	2879	10:26697833-26702690	XR_809194.2, XR_809996.2				100	411	0	0	1	411	54	464	0	760
TCONS_00006776	NONBTAT002548.2	1161	10	69857666	69858827	m	y, <	XLOC_002894	1740	10:69856238-69914486	no				100	181	0	0	132	312	981	1161	3e-91	335
TCONS_00006776	NONBTAT002548.2	1161	10	69857666	69858827	m	y, <	XLOC_002894	1740	10:69856238-69914486	no				100	101	0	0	33	133	433	533	8e-47	187
TCONS_00006803	NONBTAT002579.2	625	10	70826935	70828823	p	y,<	XLOC_002901	3604	10:70824001-70838578	no				100	583	0	0	1015	1597	583	1	0	1077
TCONS_00006803	NONBTAT002578.2	342	10	70824716	70825058	p	y,<	XLOC_002901	3604	10:70824001-70838578	no				100	130	0	0	3475	3604	342	213	1e-62	241
TCONS_00006804	NONBTAT002579.2	625	10	70826935	70828823	p	y,<	XLOC_002901	5358	10:70824001-70838578	no				100	583	0	0	2769	3351	583	1	0	1077
TCONS_00006804	NONBTAT002581.2	400	10	70829291	70829691	m	y,<	XLOC_002901	5358	10:70824001-70838578	no				100	400	0	0	596	995	1	400	0	739
TCONS_00006804	NONBTAT002580.2	381	10	70828845	70829226	m	y,<	XLOC_002901	5358	10:70824001-70838578	no				100	381	0	0	1061	1441	1	381	0	704
TCONS_00006804	NONBTAT002578.2	342	10	70824716	70825058	p	y,<	XLOC_002901	5358	10:70824001-70838578	no				100	130	0	0	5229	5358	342	213	2e-62	241
TCONS_00006804	NONBTAT002579.2	625	10	70826935	70828823	p	y,<	XLOC_002901	5358	10:70824001-70838578	no				98.11	53	0	1	1464	1515	625	573	2e-17	91.6
TCONS_00006805	NONBTAT002579.2	625	10	70826935	70828823	p	y,<	XLOC_002901	5361	10:70824001-70838578	no				100	583	0	0	2772	3354	583	1	0	1077
TCONS_00006805	NONBTAT002581.2	400	10	70829291	70829691	m	y,<	XLOC_002901	5361	10:70824001-70838578	no				100	400	0	0	599	998	1	400	0	739
TCONS_00006805	NONBTAT002580.2	381	10	70828845	70829226	m	y,<	XLOC_002901	5361	10:70824001-70838578	no				100	381	0	0	1064	1444	1	381	0	704
TCONS_00006805	NONBTAT002578.2	342	10	70824716	70825058	p	y,<	XLOC_002901	5361	10:70824001-70838578	no				100	130	0	0	5232	5361	342	213	2e-62	241
TCONS_00006805	NONBTAT002579.2	625	10	70826935	70828823	p	y,<	XLOC_002901	5361	10:70824001-70838578	no				98.11	53	0	1	1467	1518	625	573	2e-17	91.6
TCONS_00006806	NONBTAT002579.2	625	10	70826935	70828823	p	y,<	XLOC_002901	3646	10:70824001-70838578	no				100	583	0	0	1057	1639	583	1	0	1077
TCONS_00006806	NONBTAT002578.2	342	10	70824716	70825058	p	y,<	XLOC_002901	3646	10:70824001-70838578	no				100	130	0	0	3517	3646	342	213	1e-62	241
TCONS_00007233	NONBTAT002926.2	447	10	102835733	102836180	p	y,o	XLOC_003080	738	10:102835851-102838785	XR_236267.3, XR_226974.3, XR_001501258.1, XR_001497430.1				100	329	0	0	410	738	447	119	6e-174	608
TCONS_00007301	NONBTAT002968.2	422	11	816086	816680	m	y,<	XLOC_003109	654	11:816285-1020533	XR_139401.4, XR_138793.4				100	172	0	0	93	264	303	132	1e-86	318
TCONS_00007301	NONBTAT002967.2	515	11	816086	816680	p	y,<	XLOC_003109	654	11:816285-1020533	XR_139401.4, XR_138793.4				100	68	0	0	1	68	200	267	7e-29	126
TCONS_00007302	NONBTAT002968.2	422	11	816086	816680	m	y,<	XLOC_003109	527	11:816285-1020533	XR_139401.4, XR_138793.4				100	170	0	0	93	262	303	134	1e-85	315
TCONS_00007302	NONBTAT002967.2	515	11	816086	816680	p	y,<	XLOC_003109	527	11:816285-1020533	XR_139401.4, XR_138793.4				100	68	0	0	1	68	200	267	5e-29	126
TCONS_00007304	NONBTAT002968.2	422	11	816086	816680	m	y,<	XLOC_003109	576	11:816285-1020533	XR_001501261.1, XR_001497434.1, XR_139401.4, XR_138793.4, XR_001501262.1, XR_001497435.1				100	171	0	0	80	250	303	133	3e-86	316
TCONS_00007304	NONBTAT002967.2	515	11	816086	816680	p	y,<	XLOC_003109	576	11:816285-1020533	XR_001501261.1, XR_001497434.1, XR_139401.4, XR_138793.4, XR_001501262.1, XR_001497435.1				100	55	0	0	1	55	213	267	1e-21	102
TCONS_00007383	NONBTAT002992.2	731	11	3330720	3332818	p	y	XLOC_003142	879	11:3330557-3332803	no				100	716	0	0	164	879	1	716	0	1323
TCONS_00008636	NONBTAT003869.2	685	11	88562443	88564259	m	y,o	XLOC_003627	757	11:88468155-88564206	no	kinase D-interacting substrate, 220kDa (KIDINS220),			100	302	0	0	407	708	685	384	7e-159	558
TCONS_00008636	NONBTAT003870.2	685	11	88562443	88564259	p	y,o	XLOC_003627	757	11:88468155-88564206	no				100	302	0	0	407	708	1	302	7e-159	558
TCONS_00008636	NONBTAT003871.2	637	11	88562704	88563341	m	y,o	XLOC_003627	757	11:88468155-88564206	no				100	42	0	0	668	709	637	596	2e-14	78.7
TCONS_00008638	NONBTAT027741.1	2045	11	88587662	88589707	ß	y,>	XLOC_003629	1082	11:88587249-88591256	no	LOC101905845, XR_236488, überlappt mit ID2			100	201	0	0	1	201	326	526	1e-102	372
TCONS_00008638	NONBTAT027741.1	2045	11	88587662	88589707	ß	y,>	XLOC_003629	1082	11:88587249-88591256	no				100	87	0	0	199	285	1838	1924	3e-39	161
TCONS_00008640	NONBTAT027741.1	2045	11	88587662	88589707	ß	y,<	XLOC_003629	853	11:88587249-88591256	no	LOC101905845, XR_236488, überlappt mit ID2			100	56	0	0	1	56	1757	1812	4e-22	104
TCONS_00008695	NONBTAT003900.2	529	11	94078176	94078920	p	y,<	XLOC_003663	1264	11:94076313-94092884	no				100	90	0	0	1175	1264	1	90	8e-41	167
TCONS_00008695	NONBTAT003901.2	463	11	94078189	94078840	p	y,<	XLOC_003663	1264	11:94076313-94092884	no				100	77	0	0	1188	1264	1	77	1e-33	143
TCONS_00008697	NONBTAT003900.2	529	11	94078176	94078920	p	y,<	XLOC_003663	1239	11:94076313-94092884	no				100	90	0	0	1150	1239	1	90	8e-41	167
TCONS_00008697	NONBTAT003901.2	463	11	94078189	94078840	p	y,<	XLOC_003663	1239	11:94076313-94092884	no				100	77	0	0	1163	1239	1	77	1e-33	143
TCONS_00009221	NONBTAT027593.1	1213	11	106469284	106473320	p	y	XLOC_003869	1557	11:106460670-106473645	XR_001501451.1, XR_001497611.1, XR_810082.1, XR_810083.2, XR_815473.2, XR_227227.3				100	1189	0	0	44	1232	25	1213	0	2196
TCONS_00009222	NONBTAT027593.1	1213	11	106469284	106473320	p	y	XLOC_003869	1539	11:106460670-106473645	XR_810082.1, XR_810083.2, XR_815473.2, XR_227227.3, XR_001501451.1, XR_001497611.1				100	1213	0	0	2	1214	1	1213	0	2241
TCONS_00009223	NONBTAT027593.1	1213	11	106469284	106473320	p	y,<	XLOC_003869	4067	11:106460670-106473645	XR_810082.1, XR_810083.2, XR_815473.2, XR_227227.3, XR_001501451.1, XR_001497611.1				100	638	0	0	2676	3313	25	662	0	1179
TCONS_00009223	NONBTAT027593.1	1213	11	106469284	106473320			XLOC_003869	4067	11:106460670-106473645	XR_810082.1, XR_810083.2, XR_815473.2, XR_227227.3, XR_001501451.1, XR_001497611.1				100	433	0	0	3310	3742	781	1213	0	800
TCONS_00009224	NONBTAT027593.1	1213	11	106469284	106473320	p	y	XLOC_003869	3934	11:106460670-106473645	XR_001501451.1, XR_001497611.1, XR_810082.1, XR_810083.2, XR_815473.2, XR_227227.3				100	1189	0	0	2421	3609	25	1213	0	2196
TCONS_00009974	NONBTAT003440.2	1000	11	42747092	42803827	m	y,<	XLOC_004150	677	11:42747299-42752613	XR_001501326.1, XR_001497496.1				100	677	0	0	1	677	117	793	0	1251
TCONS_00010118	NONBTAT027597.1	657	11	49281445	49282454	m	y,o	XLOC_004214	744	11:49281374-49282470	no	intron des vesicle associated membrane protein 8 (VAMP8)			100	657	0	0	17	673	1	657	0	1214
TCONS_00010298	NONBTAT003666.2	422	11	68329938	68331535	m	y,<	XLOC_004288	2227	11:68324759-68430572	XR_809835.2, , XR_001501345.1, XR_001501346.1, XR_001501347.1, XR_001501348.1, XR_809841.2, XR_809842.2, XR_001501350.1, XR_001501353.1, XR_001501354.1				100	247	0	0	521	767	176	422	7e-128	457
TCONS_00010299	NONBTAT003669.2	207	11	68381730	68381937	m	y,<	XLOC_004288	2937	11:68324759-68430572	XR_809835.2, , XR_001501345.1, XR_001501346.1, XR_001501347.1, XR_001501348.1, XR_809841.2, XR_809842.2, XR_001501349.1, XR_001501350.1, XR_001501351.1				100	207	0	0	189	395	1	207	2e-105	383
TCONS_00010300	NONBTAT003669.2	207	11	68381730	68381937	m	y,<	XLOC_004288	2833	11:68324759-68430572	XR_809835.2, , XR_001501345.1, XR_001501346.1, XR_001501347.1, XR_001501348.1, XR_809841.2, XR_809842.2, XR_001501349.1, XR_001501350.1, XR_001501351.1				100	207	0	0	194	400	1	207	2e-105	383
TCONS_00010303	NONBTAT003666.2	422	11	68329938	68331535	m	y,<	XLOC_004288	3607	11:68324759-68430572	XR_809835.2, XR_001501345.1, XR_001501346.1, XR_001501347.1, XR_001501348.1, XR_809841.2, XR_001501350.1, XR_001501353.1, XR_001501354.1, XR_001501355.1,				100	249	0	0	1899	2147	174	422	9e-129	460
TCONS_00010303	NONBTAT003669.2	207	11	68381730	68381937	m	y,<	XLOC_004288	3607	11:68324759-68430572	XR_809835.2, XR_001501345.1, XR_001501346.1, XR_001501347.1, XR_001501348.1, XR_809841.2, XR_001501350.1, XR_001501353.1, XR_001501354.1, XR_001501355.1,				100	207	0	0	531	737	1	207	2e-105	383
TCONS_00010308	NONBTAT003666.2	422	11	68329938	68331535	m	y,<	XLOC_004288	2422	11:68324759-68430572	XR_809835.2, XR_001501345.1, XR_001501346.1, XR_001501347.1, XR_001501348.1, XR_809841.2, XR_001501350.1, XR_001501351.1, XR_001501353.1,				100	211	0	0	405	615	212	422	8e-108	390
TCONS_00010309	NONBTAT003666.2	422	11	68329938	68331535	m	y,<	XLOC_004288	3036	11:68324759-68430572	XR_001501355.1, XR_001497525.1, XR_001501354.1, XR_001497524.1, XR_809842.2, XR_813670.2, XR_809835.2, XR_001501345.1, XR_001497515.1, XR_001501355.1, XR_001501346.1				100	210	0	0	1020	1229	213	422	4e-107	388
TCONS_00010583	NONBTAT003793.2	861	11	78964400	78965261	p	y,<	XLOC_004388	3756	11:78963506-78975711	XR_001501383.1, XR_001497550.1, XR_001501384.1, XR_001497551.1, XR_001501382.1, XR_001497549.1				100	740	0	0	2123	2862	740	1	0	1367
TCONS_00011511	NONBTAT004181.2	573	12	15018455	15019028	p	y	XLOC_004709	5878	12:15007381-15020521	XR_001501469.1, XR_001497655.1				100	573	0	0	3813	4385	1	573	0	1059
TCONS_00011511	NONBTAT004180.2	280	12	15015565	15015845	m	y,<	XLOC_004709	5878	12:15007381-15020521	XR_001501469.1, XR_001497655.1				100	280	0	0	923	1202	280	1	9e-146	518
TCONS_00011511	NONBTAT004177.2	258	12	15008005	15012577	p	y,<	XLOC_004709	5878	12:15007381-15020521	XR_001501469.1, XR_001497655.1				100	258	0	0	625	882	1	258	1e-133	477
TCONS_00011512	NONBTAT004181.2	573	12	15018455	15019028	p	y	XLOC_004709	8881	12:15007381-15020521	XR_001501469.1, XR_001497655.1				100	573	0	0	6816	7388	1	573	0	1059
TCONS_00011512	NONBTAT004180.2	280	12	15015565	15015845	m	y,<	XLOC_004709	8881	12:15007381-15020521	XR_001501469.1, XR_001497655.1				100	280	0	0	3926	4205	280	1	1e-145	518
TCONS_00011512	NONBTAT004177.2	258	12	15008005	15012577	p	y,<	XLOC_004709	8881	12:15007381-15020521	XR_001501469.1, XR_001497655.1				100	172	0	0	766	937	87	258	1e-85	318
TCONS_00011512	NONBTAT004177.2	258	12	15008005	15012577	p	y,<	XLOC_004709	8881	12:15007381-15020521	XR_001501469.1, XR_001497655.1				100	89	0	0	598	686	1	89	2e-39	165
TCONS_00011513	NONBTAT004181.2	573	12	15018455	15019028	p	y	XLOC_004709	8799	12:15007381-15020521	XR_001501469.1, XR_001497655.1				100	573	0	0	6734	7306	1	573	0	1059
TCONS_00011513	NONBTAT004180.2	280	12	15015565	15015845	m	y,<	XLOC_004709	8799	12:15007381-15020521	XR_001501469.1, XR_001497655.1				100	280	0	0	3844	4123	280	1	1e-145	518
TCONS_00011513	NONBTAT004177.2	258	12	15008005	15012577	p	y,<	XLOC_004709	8799	12:15007381-15020521	XR_001501469.1, XR_001497655.1				100	258	0	0	598	855	1	258	2e-133	477
TCONS_00011514	NONBTAT004181.2	573	12	15018455	15019028	p	y	XLOC_004709	7934	12:15007381-15020521	XR_001501469.1, XR_001497655.1				100	573	0	0	5869	6441	1	573	0	1059
TCONS_00011514	NONBTAT004180.2	280	12	15015565	15015845	m	y,<	XLOC_004709	7934	12:15007381-15020521	XR_001501469.1, XR_001497655.1				100	280	0	0	2979	3258	280	1	1e-145	518
TCONS_00011514	NONBTAT004177.2	258	12	15008005	15012577	p	y,<	XLOC_004709	7934	12:15007381-15020521	XR_001501469.1, XR_001497655.1				100	258	0	0	318	575	1	258	2e-133	477
TCONS_00011517	NONBTAT004181.2	573	12	15018455	15019028	p	y	XLOC_004709	8319	12:15007381-15020521					100	573	0	0	6254	6826	1	573	0	1059
TCONS_00011517	NONBTAT004178.2	280	12	15015565	15015845	m	y,<	XLOC_004709	8319	12:15007381-15020521					100	458	0	0	150	607	1	458	0	846
TCONS_00011517	NONBTAT004180.2	258	12	15008005	15012577	p	y,<	XLOC_004709	8319	12:15007381-15020521					100	280	0	0	3364	3643	280	1	1e-145	518
TCONS_00011517	NONBTAT004177.2	258	12	15008005	15012577	p	y,<	XLOC_004709	8319	12:15007381-15020521					100	173	0	0	788	960	86	258	4e-86	320
TCONS_00011518	NONBTAT004181.2	573	12	15018455	15019028	p	y	XLOC_004709	8433	12:15007381-15020521	XR_001501469.1, XR_001497655.1				100	573	0	0	6368	6940	1	573	0	1059
TCONS_00011518	NONBTAT004180.2	280	12	15015565	15015845	m	y,<	XLOC_004709	8433	12:15007381-15020521	XR_001501469.1, XR_001497655.1				100	280	0	0	3478	3757	280	1	1e-145	518
TCONS_00011518	NONBTAT004177.2	258	12	15008005	15012577	p	y,<	XLOC_004709	8433	12:15007381-15020521	XR_001501469.1, XR_001497655.1				100	172	0	0	318	489	87	258	1e-85	318
TCONS_00011520	NONBTAT004181.2	573	12	15018455	15019028	p	y	XLOC_004709	2162	12:15007381-15020521	no				100	255	0	0	415	669	319	573	3e-132	472
TCONS_00011520	NONBTAT004177.2	258	12	15008005	15012577	p	y,<	XLOC_004709	2162	12:15007381-15020521	no				100	171	0	0	242	412	88	258	1e-85	316
TCONS_00011521	NONBTAT004181.2	573	12	15018455	15019028	p	y	XLOC_004709	8363	12:15007381-15020521	no				100	573	0	0	6298	6870	1	573	0	1059
TCONS_00011521	NONBTAT004180.2	280	12	15015565	15015845	m	y,<	XLOC_004709	8363	12:15007381-15020521	no				100	280	0	0	3408	3687	280	1	1e-145	518
TCONS_00011521	NONBTAT004177.2	258	12	15008005	15012577	p	y,<	XLOC_004709	8363	12:15007381-15020521	no				99.44	177	0	1	828	1004	83	258	4e-86	320
TCONS_00011628	NONBTAT027798.1	2428	12	20496278	20499422	p	y, >	XLOC_004756	1630	12:20496272-20498618	no				100	1624	0	0	7	1630	1	1624	0	3000
TCONS_00011818	NONBTAT004428.2	543	12	31513254	31513797	p	y,<	XLOC_004837	847	12:31512785-31514663	XR_810193.2, XR_810194.2, XR_816353.2, XR_816354.2, XR_236714.3, XR_227314.3				100	105	0	0	470	574	1	105	2e-49	195
TCONS_00012496	NONBTAT027826.1	4824	12	14813474	14818298	ß	y, >	XLOC_005139	1571	12:14722198-14846936	no	TSC22 domain family member 1, coding and noncoding exons			100	1276	0	0	296	1571	1680	405	0	2357
TCONS_00012496	NONBTAT027826.1	4824	12	14813474	14818298	ß	y, >	XLOC_005139	1571	12:14722198-14846936	no	TSC22 domain family member 1, coding and noncoding exons			100	161	0	0	135	295	2730	2570	3e-80	298
TCONS_00012496	NONBTAT027826.1	4824	12	14813474	14818298	ß	y, >	XLOC_005139	1571	12:14722198-14846936	no	TSC22 domain family member 1, coding and noncoding exons			100	137	0	0	1	137	4033	3897	7e-67	254
TCONS_00012497	NONBTAT027826.1	4824	12	14813474	14818298	ß	y, >	XLOC_005139	1573	12:14722198-14846936	no	TSC22 domain family member 1, coding and noncoding exons			100	1277	0	0	297	1573	1681	405	0	2359
TCONS_00012497	NONBTAT027826.1	4824	12	14813474	14818298	ß	y, >	XLOC_005139	1573	12:14722198-14846936	no	TSC22 domain family member 1, coding and noncoding exons			100	163	0	0	135	297	2743	2581	3e-81	302
TCONS_00012497	NONBTAT027826.1	4824	12	14813474	14818298	ß	y, >	XLOC_005139	1573	12:14722198-14846936	no	TSC22 domain family member 1, coding and noncoding exons			100	137	0	0	1	137	4033	3897	7e-67	254
TCONS_00012550	NONBTAT027805.1	574	12	18016546	18018288	m	y,<	XLOC_005159	1897	12:18000356-18019363	no				99.16	119	0	1	152	270	297	414	1e-54	213
TCONS_00012550	NONBTAT027805.1	574	12	18016546	18018288	m	y,<	XLOC_005159	1897	12:18000356-18019363	no				100	108	0	0	1490	1597	467	574	1e-50	200
TCONS_00012550	NONBTAT027805.1	574	12	18016546	18018288	m	y,<	XLOC_005159	1897	12:18000356-18019363	no				100	58	0	0	807	864	411	468	7e-23	108
TCONS_00012610	NONBTAT004256.2	2191	12	19577676	19580793	p	y, >	XLOC_005184	1397	12:19573990-19586525	XR_236656.3, XR_227278.3				100	260	0	0	310	569	291	32	3e-135	481
TCONS_00012611	NONBTAT027841.1	1267	12	19585543	19586810	ß	y,<	XLOC_005184	3726	12:19573990-19586525	XR_236656.3, XR_227278.3				100	982	0	0	1	982	982	1	0	1814
TCONS_00012611	NONBTAT004256.2	2191	12	19577676	19580793	p	y, >	XLOC_005184	3726	12:19573990-19586525	XR_236656.3, XR_227278.3				100	260	0	0	2639	2898	291	32	7e-135	481
TCONS_00012615	NONBTAT004261.2	865	12	19593615	19594480	m	y,<	XLOC_005188	3672	12:19591929-19596883	no				100	389	0	0	1469	1857	1	389	0	719
TCONS_00012615	NONBTAT004262.2	345	12	19594995	19595340	p	y,<	XLOC_005188	3672	12:19591929-19596883	no				100	345	0	0	609	953	345	1	0	638
TCONS_00012615	NONBTAT004263.2	421	12	19595545	19596193	m	y,<	XLOC_005188	3672	12:19591929-19596883	no				100	217	0	0	187	403	205	421	6e-111	401
TCONS_00012615	NONBTAT004261.2	865	12	19593615	19594480	m	y,<	XLOC_005188	3672	12:19591929-19596883	no				100	133	0	0	1854	1986	733	865	3e-64	246
TCONS_00012911	NONBTAT027882.1	984	12	50893337	50894321	ß	y, <	XLOC_005309	3988	12:50893154-50922475	no	COMM domain containing 6 (COMMD6), letztes exon + 3'UTR			100	984	0	0	2822	3805	984	1	0	1818
TCONS_00012981	NONBTAT027809.1	5709	12	65271752	65288692	m	y, <	XLOC_005333	1942	12:65275466-65288862	XR_236769.3, XR_232610.3				99.13	1959	0	1	1	1942	37	1995	0	3507
TCONS_00012982	NONBTAT027809.1	5709	12	65271752	65288692	m	y, <	XLOC_005333	1982	12:65275466-65288862	XR_236769.3, XR_232610.3				98.85	1995	0	1	11	1982	1	1995	0	3535
TCONS_00012983	NONBTAT027809.1	5709	12	65271752	65288692	m	y, <	XLOC_005333	2165	12:65275466-65288862	XR_236769.3, XR_232610.3				100	1995	0	0	171	2165	1	1995	0	3685
TCONS_00013680	NONBTAT027925.1	5916	13	33422018	33427934	p	y, >	XLOC_005608	371	13:33421345-33445301	no	enhancer of polycomb homolog 1 (Drosophila) (EPC1), transcript variant X4, mRNA			100	130	0	0	129	258	139	268	1e-63	241
TCONS_00013680	NONBTAT027925.1	5916	13	33422018	33427934	p	y, >	XLOC_005608	371	13:33421345-33445301	no	enhancer of polycomb homolog 1 (Drosophila) (EPC1), transcript variant X4, mRNA			100	116	0	0	256	371	5617	5732	8e-56	215
TCONS_00013681	NONBTAT027925.1	5916	13	33422018	33427934	p	y, >	XLOC_005608	1722	13:33421345-33445301	no	enhancer of polycomb homolog 1 (Drosophila) (EPC1), transcript variant X4, mRNA			100	129	0	0	112	240	139	267	2e-62	239
TCONS_00013715	NONBTAT005349.2	463	13	36458773	36459236	p	y, <	XLOC_005621	8993	13:36451352-36460488	no				100	463	0	0	7279	7741	1	463	0	856
TCONS_00013886	NONBTAT028034.1	713	13	45560232	45560945			XLOC_005703	1395	13:45560197-45573094	no				100	232	0	0	36	267	1	232	1e-119	429
TCONS_00014116	NONBTAT027945.1	4340	13	54379518	54385596	m	y	XLOC_005790	3151	13:54374811-54432053	no	DnaJ heat shock protein family (Hsp40) member C5 (DNAJC5)			100	1188	0	0	1964	3151	3257	2070	0	2194
TCONS_00014117	NONBTAT027945.1	4340	13	54379518	54385596	m	y	XLOC_005790	4608	13:54374811-54432053	no	DnaJ heat shock protein family (Hsp40) member C5 (DNAJC5)			100	2309	0	0	2137	4445	4340	2032	0	4265
TCONS_00014117	NONBTAT005521.2	475	13	54379519	54379994	p	y,<	XLOC_005790	4608	13:54374811-54432053	no	DnaJ heat shock protein family (Hsp40) member C5 (DNAJC5)			100	475	0	0	2138	2612	1	475	0	878
TCONS_00014117	NONBTAT027945.1	4340	13	54379518	54385596	m	y	XLOC_005790	4608	13:54374811-54432053	no	DnaJ heat shock protein family (Hsp40) member C5 (DNAJC5)			100	165	0	0	4444	4608	1848	1684	6e-82	305
TCONS_00014253	NONBTAT027930.1	4427	13	58585939	58590646	p	y	XLOC_005845	2678	13:58585879-58660280	XR_001501718.1, XR_001501719.1, XR_001501716.1, XR_001501717.1, XR_001501720.1, XR_001501721.1, XR_810773.2, XR_001497868.1, XR_001497869.1, XR_001497866.1				100	2639	0	0	40	2678	1	2639	0	4874
TCONS_00014253	NONBTAT027929.1	2194	13	58585913	58588107	p	y	XLOC_005845	2678	13:58585879-58660280	XR_001501718.1, XR_001501719.1, XR_001501716.1, XR_001501717.1, XR_001501720.1, XR_001501721.1, XR_810773.2, XR_001497868.1, XR_001497869.1, XR_001497866.1				100	1715	0	0	213	1927	480	2194	0	3168
TCONS_00014253	NONBTAT027929.1	2194	13	58585913	58588107	p	y	XLOC_005845	2678	13:58585879-58660280	XR_001501718.1, XR_001501719.1, XR_001501716.1, XR_001501717.1, XR_001501720.1, XR_001501721.1, XR_810773.2, XR_001497868.1, XR_001497869.1, XR_001497866.1				100	199	0	0	14	212	1	199	4e-101	368
TCONS_00014898	NONBTAT005791.2	503	13	78593056	78596964	p	y	XLOC_006090	544	13:78593018-78596967	XR_139455.3, XR_138854.3				100	503	0	0	39	541	1	503	0	929
TCONS_00015162	NONBTAT028005.1	4115	13	23645082	23649197	ß	y, <, o	XLOC_006188	412	13:23596207-23648596	no				100	145	0	0	1	145	432	288	7e-72	268
TCONS_00015166	NONBTAT028005.1	4115	13	23645082	23649197	ß	y, <, o	XLOC_006188	943	13:23596207-23648596	no				100	145	0	0	1	145	432	288	2e-71	268
TCONS_00015434	NONBTAT005419.2	385	13	43241358	43241743	p	y, <, o	XLOC_006286	6452	13:43241253-43253144	no	abhydrolase domain containing 12 (ADHB12)			100	385	0	0	5963	6347	385	1	0	712
TCONS_00015435	NONBTAT005419.2	385	13	43241358	43241743	p	y, <, o	XLOC_006286	4018	13:43241253-43253144	no	abhydrolase domain containing 12 (ADHB12)			100	385	0	0	3529	3913	385	1	0	712
TCONS_00015436	NONBTAT005419.2	385	13	43241358	43241743	p	y, <, o	XLOC_006286	5823	13:43241253-43253144	no	abhydrolase domain containing 12 (ADHB12)			100	385	0	0	5334	5718	385	1	0	712
TCONS_00015437	NONBTAT005419.2	385	13	43241358	43241743	p	y, <, o	XLOC_006286	3933	13:43241253-43253144	no	abhydrolase domain containing 12 (ADHB12)			100	385	0	0	3444	3828	385	1	0	712
TCONS_00015439	NONBTAT005419.2	385	13	43241358	43241743	p	y, <, o	XLOC_006286	5738	13:43241253-43253144	no	abhydrolase domain containing 12 (ADHB12)			100	385	0	0	5249	5633	385	1	0	712
TCONS_00015441	NONBTAT005419.2	385	13	43241358	43241743	p	y, <, o	XLOC_006286	4905	13:43241253-43253144	no	abhydrolase domain containing 12 (ADHB12)			100	385	0	0	4416	4800	385	1	0	712
TCONS_00015443	NONBTAT005419.2	385	13	43241358	43241743	p	y, <, o	XLOC_006286	4068	13:43241253-43253144	no	abhydrolase domain containing 12 (ADHB12)			100	385	0	0	3579	3963	385	1	0	712
TCONS_00015509	NONBTAT027944.1	2477	13	45584577	45588449	m	y,o	XLOC_006314	1902	13:45584388-45588381	XR_810666.2, XR_817563.2, XR_001501669.1, XR_001497840.1				99.07	1079	0	1	645	1713	1399	2477	0	1929
TCONS_00015509	NONBTAT027943.1	1689	13	45584543	45586232	m	y,o	XLOC_006314	1902	13:45584388-45588381	XR_810666.2, XR_817563.2, XR_001501669.1, XR_001497840.1				100	962	0	0	786	1747	728	1689	0	1777
TCONS_00015509	NONBTAT027944.1	2477	13	45584577	45588449	m	y,o	XLOC_006314	1902	13:45584388-45588381	XR_810666.2, XR_817563.2, XR_001501669.1, XR_001497840.1				100	645	0	0	1	645	419	1063	0	1192
TCONS_00015510	NONBTAT027944.1	2477	13	45584577	45588449	m	y,o	XLOC_006314	2319	13:45584388-45588381	XR_810666.2, XR_817563.2, XR_001501669.1, XR_001497840.1				100	1136	0	0	995	2130	1342	2477	0	2098
TCONS_00015510	NONBTAT027944.1	2477	13	45584577	45588449	m	y,o	XLOC_006314	2319	13:45584388-45588381	XR_810666.2, XR_817563.2, XR_001501669.1, XR_001497840.1				100	996	0	0	1	996	69	1064	0	1840
TCONS_00015510	NONBTAT027943.1	1689	13	45584543	45586232	m	y,o	XLOC_006314	2319	13:45584388-45588381	XR_810666.2, XR_817563.2, XR_001501669.1, XR_001497840.1				100	971	0	0	1194	2164	719	1689	0	1794
TCONS_00015511	NONBTAT027944.1	2477	13	45584577	45588449	m	y,o	XLOC_006314	2262	13:45584388-45588381	XR_810666.2, XR_817563.2, XR_001501669.1, XR_001497840.1				100	1079	0	0	995	2073	1399	2477	0	1993
TCONS_00015511	NONBTAT027944.1	2477	13	45584577	45588449	m	y,o	XLOC_006314	2262	13:45584388-45588381	XR_810666.2, XR_817563.2, XR_001501669.1, XR_001497840.1				100	995	0	0	1	995	69	1063	0	1838
TCONS_00015511	NONBTAT027943.1	1689	13	45584543	45586232	m	y,o	XLOC_006314	2262	13:45584388-45588381	XR_810666.2, XR_817563.2, XR_001501669.1, XR_001497840.1				100	971	0	0	1137	2107	719	1689	0	1794
TCONS_00015585	NONBTAT005475.2	399	13	48150328	48150727	m	y, <	XLOC_006335	914	13:48150290-48163639	no				100	399	0	0	478	876	1	399	0	737
TCONS_00015973	NONBTAT028068.1	1624	13	61240684	61242308	ß	y,?	XLOC_006494	639	13:61237565-61246936	no				100	133	0	0	454	586	1624	1492	5e-65	246
TCONS_00016855	NONBTAT005935.2	1137	14	8090090	8092346	p	y	XLOC_006828	6949	14:8084720-8092876	no				100	1137	0	0	5283	6419	1	1137	0	2100
TCONS_00016855	NONBTAT005937.2	1085	14	8091793	8092878	p		XLOC_006828	6949	14:8084720-8092876	no				100	978	0	0	5972	6949	106	1083	0	1807
TCONS_00016855	NONBTAT005934.2	499	14	8090060	8090499	p		XLOC_006828	6949	14:8084720-8092876	no				100	439	0	0	5253	5691	1	439	0	811
TCONS_00016855	NONBTAT005936.2	506	14	8090626	8091132	p		XLOC_006828	6949	14:8084720-8092876	no				100	154	0	0	5819	5972	1	154	1e-75	285
TCONS_00016856	NONBTAT005937.2	1085	14	8091793	8092878	p		XLOC_006828	1105	14:8084720-8092876	no				100	978	0	0	128	1105	106	1083	0	1807
TCONS_00016856	NONBTAT005935.2	1137	14	8090090	8092346	p	y	XLOC_006828	1105	14:8084720-8092876	no				100	499	0	0	77	575	639	1137	0	922
TCONS_00016856	NONBTAT005936.2	506	14	8090626	8091132	p		XLOC_006828	1105	14:8084720-8092876	no				100	52	0	0	77	128	103	154	9e-20	97.1
TCONS_00017490	NONBTAT028143.1	968	14	83494143	83496685	p	y	XLOC_007121	3719	14:83360210-83499121	XR_811366.2, XR_001498040.1				100	968	0	0	316	1283	1	968	0	1788
TCONS_00017490	NONBTAT028143.1	968	14	83494143	83496685	p		XLOC_007121	3719	14:83360210-83499121	XR_811366.2, XR_001498040.1				100	30	0	0	363	392	7	36	5e-07	56.5
TCONS_00017491	NONBTAT028143.1	968	14	83494143	83496685	p		XLOC_007121	3780	14:83360210-83499121	XR_811366.2, XR_001498040.1				100	870	0	0	475	1344	99	968	0	1607
TCONS_00017500	NONBTAT006618.2	1436	14	83864318	83865754	p	y	XLOC_007123	4439	14:83664731-83866934	no				100	1436	0	0	1824	3259	1	1436	0	2652
TCONS_00017501	NONBTAT006618.2	1436	14	83864318	83865754	p	y	XLOC_007123	4548	14:83664731-83866934	XR_811366.2, XR_001498040.1				100	1436	0	0	1933	3368	1	1436	0	2652
TCONS_00017506	NONBTAT006618.2	1436	14	83864318	83865754	p	y	XLOC_007123	5202	14:83664731-83866934	XR_811366.2, XR_001498040.1				100	1436	0	0	2587	4022	1	1436	0	2652
TCONS_00017507	NONBTAT006618.2	1436	14	83864318	83865754	p	y	XLOC_007123	4013	14:83664731-83866934	XR_811366.2, XR_001498040.1				100	1436	0	0	1398	2833	1	1436	0	2652
TCONS_00018273	NONBTAT028231.1	1321	14	65395745	65397066	ß	y,o	XLOC_007448	2320	14:65392293-65397297	no				100	137	0	0	46	182	1221	1085	1e-66	254
TCONS_00018709	NONBTAT028263.1	2359	15	22747454	22749813	p	y	XLOC_007633	2417	15:22735018-22749785	XR_811409.2, XR_818008.2				100	2331	0	0	87	2417	1	2331	0	4305
TCONS_00019516	NONBTAT028391.1	2661	15	57227462	57230123	ß	y	XLOC_008038	4733	15:57205451-57241835	no				99.94	1734	0	1	3000	4733	921	2653	0	3195
TCONS_00020395	NONBTAT028270.1	3030	15	35685735	35692708	p	y	XLOC_008438	2318	15:35686527-35692788	no				100	2238	0	0	81	2318	1	2238	0	4133
TCONS_00020395	NONBTAT006988.2	583	15	35686288	35690814	m	y,<	XLOC_008438	2318	15:35686527-35692788	no				99.13	344	3	0	1975	2318	1	344	9e-177	619
TCONS_00020485	NONBTAT028271.1	1043	15	42810566	42835223	m	y	XLOC_008472	784	15:42810857-42835255	XR_237514.3, XR_227853.3, XR_811531.2, XR_237513.3, XR_818107.2, XR_227852.3				100	752	0	0	33	784	1	752	0	1389
TCONS_00020486	NONBTAT028271.1	1043	15	42810566	42835223	m	y	XLOC_008472	784	15:42810857-42835255	XR_237514.3, XR_227853.3, XR_811531.2, XR_237513.3, XR_818107.2, XR_227852.3				100	423	0	0	406	828	330	752	0	782
TCONS_00020486	NONBTAT028271.1	1043	15	42810566	42835223	m	y	XLOC_008472	828	15:42810857-42835255	XR_237513.3, XR_237514.3, XR_227853.3, XR_811531.2, XR_818107.2, XR_227852.3				100	331	0	0	33	363	1	331	5e-175	612
TCONS_00021368	NONBTAT007496.2	818	16	874691	878585	p	y	XLOC_008925	1201	16:874681-878958	XR_237666.3, XR_227969.3				100	818	0	0	11	828	1	818	0	1511
TCONS_00021368	NONBTAT007497.2	786	16	874691	879438	p	y,<	XLOC_008925	1201	16:874681-878958	XR_237666.3, XR_227969.3				100	570	0	0	11	580	1	570	0	1053
TCONS_00021368	NONBTAT007495.2	992	16	874691	878839	p	y,<, o	XLOC_008925	1201	16:874681-878958	XR_237666.3, XR_227969.3				100	570	0	0	11	580	1	570	0	1053
TCONS_00021368	NONBTAT007494.2	1635	16	857573	878455	p	y,>	XLOC_008925	1201	16:874681-878958	XR_237666.3, XR_227969.3				100	455	0	0	244	698	1181	1635	0	841
TCONS_00021368	NONBTAT007495.2	992	16	874691	878839	p	y,<, o	XLOC_008925	1201	16:874681-878958	XR_237666.3, XR_227969.3				100	425	0	0	658	1082	568	992	0	785
TCONS_00021368	NONBTAT007497.2	786	16	874691	879438	p	y,<	XLOC_008925	1201	16:874681-878958	XR_237666.3, XR_227969.3				100	108	0	0	658	765	568	675	7e-51	200
TCONS_00021445	NONBTAT028429.1	2990	16	2734387	2737404	p	y,>	XLOC_008956	1209	16:2734389-2735715	no				100	1209	0	0	1	1209	3	1211	0	2233
TCONS_00021659	NONBTAT028488.1	1036	16	29195647	29196683	p	y,>	XLOC_009048	3835	16:29191287-29198633	no				100	1036	0	0	850	1885	1	1036	0	1914
TCONS_00021661	NONBTAT028488.1	1036	16	29195647	29196683	p	y,>	XLOC_009048	3808	16:29191287-29198633	no				100	1036	0	0	823	1858	1	1036	0	1914
TCONS_00022178	NONBTAT028541.1	1635	16	52615071	52616706	p	y, >, o	XLOC_009262	514	16:52614917-52616706	no				100	487	0	0	28	514	1149	1635	0	900
TCONS_00022506	NONBTAT008207.2	214	16	73277084	73277298	m	y	XLOC_009404	1532	16:73245534-73280233	no				100	214	0	0	421	634	214	1	1e-109	396
TCONS_00022683	NONBTAT007494.2	1635	16	857573	878455	p	y	XLOC_009485	1152	16:855762-857845	XR_001502008.1, XR_001498162.1				100	272	0	0	1	272	272	1	5e-142	503
TCONS_00023260	NONBTAT028520.1	778	16	44063637	44064415	ß	y, o	XLOC_009699	944	16:44061721-44063867	XR_237781.3, XR_228050.3				100	230	0	0	1	230	230	1	9e-119	425
TCONS_00023929	NONBTAT008207.2	214	16	73277084	73277298	m	y	XLOC_009957	967	16:73245534-73280233	no				100	214	0	0	495	708	1	214	7e-110	396
TCONS_00023958	NONBTAT008224.2	1199	16	74548733	74549932	m	y, o	XLOC_009967	848	16:74548436-74550081	no LOC104974524, XR_812136.1	LOC104974524, XR_812136.1			100	550	0	0	150	699	1	550	0	1016
TCONS_00024237	NONBTAT008445.2	666	17	15171055	15171721	p		XLOC_010084	4196	17:15060263-15174034	XR_001502166.1, XR_001498348.1, XR_001502165.1, XR_001502167.1, XR_001498347.1, XR_001498349.1				100	666	0	0	1218	1883	1	666	0	1230
TCONS_00024237	NONBTAT008444.2	585	17	15170694	15171279	m		XLOC_010084	4196	17:15060263-15174034	XR_001502166.1, XR_001498348.1, XR_001502165.1, XR_001502167.1, XR_001498347.1, XR_001498349.1				100	585	0	0	857	1441	585	1	0	1081
TCONS_00024237	NONBTAT028615.1	2065	17	15085348	15087413	ß		XLOC_010084	4196	17:15060263-15174034	XR_001502166.1, XR_001498348.1, XR_001502165.1, XR_001502167.1, XR_001498347.1, XR_001498349.1				100	152	0	0	42	193	1736	1887	9e-75	281
TCONS_00024237	NONBTAT028615.1	2065	17	15085348	15087413	ß		XLOC_010084	4196	17:15060263-15174034	XR_001502166.1, XR_001498348.1, XR_001502165.1, XR_001502167.1, XR_001498347.1, XR_001498349.1				100	42	0	0	1	42	122	163	1e-13	78.7
TCONS_00024238	NONBTAT028615.1	2065	17	15085348	15087413	ß		XLOC_010084	5751	17:15060263-15174034	XR_001502166.1, XR_001498348.1, XR_001502165.1, XR_001502167.1, XR_001498347.1, XR_001498349.1				100	1748	0	0	1	1748	140	1887	0	3229
TCONS_00024238	NONBTAT008445.2	666	17	15171055	15171721	p		XLOC_010084	5751	17:15060263-15174034	XR_001502166.1, XR_001498348.1, XR_001502165.1, XR_001502167.1, XR_001498347.1, XR_001498349.1				100	666	0	0	2773	3438	1	666	0	1230
TCONS_00024238	NONBTAT008444.2	585	17	15170694	15171279	m		XLOC_010084	5751	17:15060263-15174034	XR_001502166.1, XR_001498348.1, XR_001502165.1, XR_001502167.1, XR_001498347.1, XR_001498349.1				100	585	0	0	2412	2996	585	1	0	1081
TCONS_00024239	NONBTAT028615.1	2065	17	15085348	15087413	ß		XLOC_010084	2929	17:15060263-15174034	XR_001502165.1, XR_001502167.1, XR_001498347.1, XR_001498349.1, XR_001502166.1, XR_001498348.1,				100	970	0	0	1	970	918	1887	0	1792
TCONS_00024240	NONBTAT028615.1	2065	17	15085348	15087413	ß		XLOC_010084	2996	17:15060263-15174034	XR_001502165.1, XR_001498347.1, XR_001502167.1, XR_001498349.1, XR_001502167.1, XR_001498349.1, XR_001502166.1, XR_001498348.1				100	970	0	0	1	970	918	1887	0	1792
TCONS_00024266	NONBTAT028593.1	993	17	17789084	17817664	p	y	XLOC_010100	2901	17:17789068-17824924	no				100	993	0	0	17	1009	1	993	0	1834
TCONS_00024267	NONBTAT028593.1	993	17	17789084	17817664	p	y	XLOC_010100	5658	17:17789068-17824924	no				100	332	0	0	13	344	1	332	1e-174	614
TCONS_00024268	NONBTAT028593.1	993	17	17789084	17817664	p	y	XLOC_010100	5719	17:17789068-17824924	no				100	398	0	0	8	405	1	398	0	736
TCONS_00024269	NONBTAT028593.1	993	17	17789084	17817664	p	y	XLOC_010100	3100	17:17789068-17824924	no				100	948	0	0	261	1208	46	993	0	1751
TCONS_00024269	NONBTAT028593.1	993	17	17789084	17817664	p	y	XLOC_010100	3100	17:17789068-17824924	no				100	45	0	0	6	50	1	45	2e-15	84.2
TCONS_00024270	NONBTAT028593.1	993	17	17789084	17817664	p	y	XLOC_010100	3103	17:17789068-17824924	no				100	950	0	0	262	1211	44	993	0	1755
TCONS_00024270	NONBTAT028593.1	993	17	17789084	17817664	p	y	XLOC_010100	3103	17:17789068-17824924	no				100	45	0	0	6	50	1	45	2e-15	84.2
TCONS_00024271	NONBTAT028593.1	993	17	17789084	17817664	p	y	XLOC_010100	2886	17:17789068-17824924	no				99.7	993	0	1	5	994	1	993	0	1814
TCONS_00024272	NONBTAT028593.1	993	17	17789084	17817664	p	y	XLOC_010100	5713	17:17789068-17824924	no				99.25	398	0	1	5	399	1	398	0	715
TCONS_00024273	NONBTAT028593.1	993	17	17789084	17817664	p	y	XLOC_010100	5644	17:17789068-17824924	no				99.1	332	0	1	2	330	1	332	1e-168	593
TCONS_00024275	NONBTAT028593.1	993	17	17789084	17817664	p	y	XLOC_010100	5360	17:17789068-17824924	no				100	355	0	0	254	608	44	398	0	656
TCONS_00024275	NONBTAT028593.1	993	17	17789084	17817664	p	y	XLOC_010100	5922	17:17789068-17824924	no				100	42	0	0	1	42	4	45	2e-13	78.7
TCONS_00024276	NONBTAT028593.1	993	17	17789084	17817664	p	y	XLOC_010100	5919	17:17789068-17824924	no				100	353	0	0	253	605	46	398	0	652
TCONS_00024276	NONBTAT028593.1	993	17	17789084	17817664	p	y	XLOC_010100	5839	17:17789068-17824924	no				100	42	0	0	1	42	4	45	2e-13	78.7
TCONS_00024277	NONBTAT028593.1	993	17	17789084	17817664	p	y	XLOC_010100	5514	17:17789068-17824924	no				100	289	0	0	237	525	44	332	9e-151	534
TCONS_00024353	NONBTAT008532.2	522	17	30227597	30228119	p	y,o	XLOC_010143	700	17:30202890-30228009	no, LOC101903591, XR_238061	LOC101903591, XR_238061			100	412	0	0	289	700	1	412	0	761
TCONS_00024354	NONBTAT008532.2	522	17	30227597	30228119	p	y,o	XLOC_010143	875	17:30202890-30228009	no, LOC101903591, XR_238061	LOC101903591, XR_238061			100	412	0	0	464	875	1	412	0	761
TCONS_00024618	NONBTAT008704.2	653	17	55750173	55757158	p	y,<	XLOC_010244	6764	17:55749508-55758814	no	ras homolog family member F, filopodia associated (RHOF)			100	399	0	0	666	1064	1	399	0	737
TCONS_00024618	NONBTAT008703.2	404	17	55750161	55750565	p	y,<	XLOC_010244	6764	17:55749508-55758814	no	ras homolog family member F, filopodia associated (RHOF)			100	306	0	0	654	959	1	306	4e-160	566
TCONS_00024618	NONBTAT008705.2	493	17	55750177	55750865	p	y,<	XLOC_010244	6764	17:55749508-55758814	no	ras homolog family member F, filopodia associated (RHOF)			100	290	0	0	670	959	1	290	3e-151	536
TCONS_00024618	NONBTAT008707.2	832	17	55750705	55751537	m	y,<	XLOC_010244	6764	17:55749508-55758814	no	ras homolog family member F, filopodia associated (RHOF)			100	250	0	0	960	1209	255	6	5e-129	462
TCONS_00024618	NONBTAT008708.2	237	17	55755726	55755963	p	y,<	XLOC_010244	6764	17:55749508-55758814	no	ras homolog family member F, filopodia associated (RHOF)			100	237	0	0	3677	3913	1	237	8e-122	438
TCONS_00024618	NONBTAT008704.2	653	17	55750173	55757158	p	y,<	XLOC_010244	6764	17:55749508-55758814	no	ras homolog family member F, filopodia associated (RHOF)			100	139	0	0	1171	1309	398	536	2e-67	257
TCONS_00024618	NONBTAT008704.2	653	17	55750173	55757158	p	y,<	XLOC_010244	6764	17:55749508-55758814	no	ras homolog family member F, filopodia associated (RHOF)			100	120	0	0	4989	5108	534	653	9e-57	222
TCONS_00024619	NONBTAT008708.2	237	17	55755726	55755963	p	y,<	XLOC_010244	6129	17:55749508-55758814	no	ras homolog family member F, filopodia associated (RHOF)			100	237	0	0	3042	3278	1	237	7e-122	438
TCONS_00024619	NONBTAT008704.2	653	17	55750173	55757158	p	y,<	XLOC_010244	6129	17:55749508-55758814	no	ras homolog family member F, filopodia associated (RHOF)			100	120	0	0	4354	4473	534	653	8e-57	222
TCONS_00024619	NONBTAT008707.2	832	17	55750705	55751537	m	y,<	XLOC_010244	6129	17:55749508-55758814	no	ras homolog family member F, filopodia associated (RHOF)			100	107	0	0	468	574	256	150	1e-49	198
TCONS_00024619	NONBTAT008704.2	653	17	55750173	55757158	p	y,<	XLOC_010244	6129	17:55749508-55758814	no	ras homolog family member F, filopodia associated (RHOF)			100	105	0	0	469	573	295	399	2e-48	195
TCONS_00024619	NONBTAT008704.2	653	17	55750173	55757158	p	y,<	XLOC_010244	6129	17:55749508-55758814	no	ras homolog family member F, filopodia associated (RHOF)			100	102	0	0	573	674	435	536	8e-47	189
TCONS_00024620	NONBTAT008707.2	832	17	55750705	55751537	m	y,<	XLOC_010244	7419	17:55749508-55758814	no	ras homolog family member F, filopodia associated (RHOF)			100	682	0	0	1146	1827	832	151	0	1260
TCONS_00024620	NONBTAT008703.2	404	17	55750161	55750565	p	y,<	XLOC_010244	7419	17:55749508-55758814	no	ras homolog family member F, filopodia associated (RHOF)			100	404	0	0	602	1005	1	404	0	747
TCONS_00024620	NONBTAT008705.2	493	17	55750177	55750865	p	y,<	XLOC_010244	7419	17:55749508-55758814	no	ras homolog family member F, filopodia associated (RHOF)			100	382	0	0	618	999	1	382	0	706
TCONS_00024620	NONBTAT008704.2	653	17	55750173	55757158	p	y,<	XLOC_010244	7419	17:55749508-55758814	no	ras homolog family member F, filopodia associated (RHOF)			100	294	0	0	614	907	1	294	2e-153	544
TCONS_00024620	NONBTAT008704.2	653	17	55750173	55757158	p	y,<	XLOC_010244	7419	17:55749508-55758814	no	ras homolog family member F, filopodia associated (RHOF)			100	242	0	0	1723	1964	295	536	1e-124	448
TCONS_00024620	NONBTAT008708.2	237	17	55755726	55755963	p	y,<	XLOC_010244	7419	17:55749508-55758814	no	ras homolog family member F, filopodia associated (RHOF)			100	237	0	0	4332	4568	1	237	9e-122	438
TCONS_00024620	NONBTAT008704.2	653	17	55750173	55757158	p	y,<	XLOC_010244	7419	17:55749508-55758814	no	ras homolog family member F, filopodia associated (RHOF)			100	120	0	0	5644	5763	534	653	1e-56	222
TCONS_00024620	NONBTAT008705.2	653	17	55750173	55757158	p	y,<	XLOC_010244	7419	17:55749508-55758814	no	ras homolog family member F, filopodia associated (RHOF)			100	112	0	0	1194	1305	382	493	3e-52	207
TCONS_00024620	NONBTAT008707.2	832	17	55750705	55751537	m	y,<	XLOC_010244	7419	17:55749508-55758814	no	ras homolog family member F, filopodia associated (RHOF)			100	39	0	0	1826	1864	44	6	1e-11	73.1
TCONS_00024621	NONBTAT008707.2	832	17	55750705	55751537	m	y,<	XLOC_010244	3796	17:55749508-55758814	no	ras homolog family member F, filopodia associated (RHOF)			100	827	0	0	1097	1923	832	6	0	1528
TCONS_00024621	NONBTAT008703.2	404	17	55750161	55750565	p	y,<	XLOC_010244	3796	17:55749508-55758814	no	ras homolog family member F, filopodia associated (RHOF)			100	404	0	0	553	956	1	404	0	747
TCONS_00024621	NONBTAT008705.2	493	17	55750177	55750865	p	y,<	XLOC_010244	3796	17:55749508-55758814	no	ras homolog family member F, filopodia associated (RHOF)			100	382	0	0	569	950	1	382	0	706
TCONS_00024621	NONBTAT008704.2	653	17	55750173	55757158	p	y,<	XLOC_010244	3796	17:55749508-55758814	no	ras homolog family member F, filopodia associated (RHOF)			100	294	0	0	565	858	1	294	9e-154	544
TCONS_00024621	NONBTAT008704.2	653	17	55750173	55757158	p	y,<	XLOC_010244	3796	17:55749508-55758814	no	ras homolog family member F, filopodia associated (RHOF)			100	256	0	0	1885	2140	398	653	1e-132	473
TCONS_00024621	NONBTAT008705.2	493	17	55750177	55750865	p	y,<	XLOC_010244	3796	17:55749508-55758814	no	ras homolog family member F, filopodia associated (RHOF)			100	112	0	0	1145	1256	382	493	1e-52	207
TCONS_00024621	NONBTAT008704.2	653	17	55750173	55757158	p	y,<	XLOC_010244	3796	17:55749508-55758814	no	ras homolog family member F, filopodia associated (RHOF)			100	105	0	0	1674	1778	295	399	1e-48	195
TCONS_00024622	NONBTAT008707.2	832	17	55750705	55751537	m	y,<	XLOC_010244	7334	17:55749508-55758814	no	ras homolog family member F, filopodia associated (RHOF)			100	683	0	0	1097	1779	832	150	0	1262
TCONS_00024622	NONBTAT008703.2	404	17	55750161	55750565	p	y,<	XLOC_010244	7334	17:55749508-55758814	no	ras homolog family member F, filopodia associated (RHOF)			100	404	0	0	553	956	1	404	0	747
TCONS_00024622	NONBTAT008705.2	493	17	55750177	55750865	p	y,<	XLOC_010244	7334	17:55749508-55758814	no	ras homolog family member F, filopodia associated (RHOF)			100	382	0	0	569	950	1	382	0	706
TCONS_00024622	NONBTAT008704.2	653	17	55750173	55757158	p	y,<	XLOC_010244	7334	17:55749508-55758814	no	ras homolog family member F, filopodia associated (RHOF)			100	294	0	0	565	858	1	294	2e-153	544
TCONS_00024622	NONBTAT008708.2	237	17	55755726	55755963	p	y,<	XLOC_010244	7334	17:55749508-55758814	no	ras homolog family member F, filopodia associated (RHOF)			100	237	0	0	4247	4483	1	237	9e-122	438
TCONS_00024622	NONBTAT008704.2	653	17	55750173	55757158	p	y,<	XLOC_010244	7334	17:55749508-55758814	no	ras homolog family member F, filopodia associated (RHOF)			100	120	0	0	5559	5678	534	653	1e-56	222
TCONS_00024622	NONBTAT008705.2	493	17	55750177	55750865	p	y,<	XLOC_010244	7334	17:55749508-55758814	no	ras homolog family member F, filopodia associated (RHOF)			100	112	0	0	1145	1256	382	493	3e-52	207
TCONS_00024622	NONBTAT008704.2	653	17	55750173	55757158	p	y,<	XLOC_010244	7334	17:55749508-55758814	no	ras homolog family member F, filopodia associated (RHOF)			100	105	0	0	1674	1778	295	399	2e-48	195
TCONS_00024622	NONBTAT008704.2	653	17	55750173	55757158	p	y,<	XLOC_010244	7334	17:55749508-55758814	no	ras homolog family member F, filopodia associated (RHOF)			100	102	0	0	1778	1879	435	536	1e-46	189
TCONS_00024623	NONBTAT008704.2	653	17	55750173	55757158	p	y,<	XLOC_010244	5878	17:55749508-55758814	no	ras homolog family member F, filopodia associated (RHOF)			100	244	0	0	180	423	293	536	9e-126	451
TCONS_00024623	NONBTAT008708.2	237	17	55755726	55755963	p	y,<	XLOC_010244	5878	17:55749508-55758814	no	ras homolog family member F, filopodia associated (RHOF)			100	237	0	0	2791	3027	1	237	7e-122	438
TCONS_00024623	NONBTAT008704.2	653	17	55750173	55757158	p	y,<	XLOC_010244	5878	17:55749508-55758814	no	ras homolog family member F, filopodia associated (RHOF)			100	120	0	0	4103	4222	534	653	8e-57	222
TCONS_00024623	NONBTAT008707.2	832	17	55750705	55751537	m	y,<	XLOC_010244	5878	17:55749508-55758814	no	ras homolog family member F, filopodia associated (RHOF)			99.08	109	1	0	178	286	259	151	5e-49	196
TCONS_00024623	NONBTAT008704.2	653	17	55750173	55757158	p	y,<	XLOC_010244	5878	17:55749508-55758814	no	ras homolog family member F, filopodia associated (RHOF)			100	46	0	0	136	181	1	46	1e-15	86.1
TCONS_00024623	NONBTAT008707.2	832	17	55750705	55751537	m	y,<	XLOC_010244	5878	17:55749508-55758814	no	ras homolog family member F, filopodia associated (RHOF)			100	39	0	0	285	323	44	6	8e-12	73.1
TCONS_00024624	NONBTAT008708.2	237	17	55755726	55755963	p	y,<	XLOC_010244	5841	17:55749508-55758814	no	ras homolog family member F, filopodia associated (RHOF)			100	237	0	0	2754	2990	1	237	7e-122	438
TCONS_00024624	NONBTAT008704.2	653	17	55750173	55757158	p	y,<	XLOC_010244	5841	17:55749508-55758814	no	ras homolog family member F, filopodia associated (RHOF)			100	120	0	0	4066	4185	534	653	8e-57	222
TCONS_00024624	NONBTAT008704.2	653	17	55750173	55757158	p	y,<	XLOC_010244	5841	17:55749508-55758814	no	ras homolog family member F, filopodia associated (RHOF)			100	107	0	0	179	285	293	399	1e-49	198
TCONS_00024624	NONBTAT008707.2	832	17	55750705	55751537	m	y,<	XLOC_010244	5841	17:55749508-55758814	no	ras homolog family member F, filopodia associated (RHOF)			99.09	110	1	0	177	286	259	150	1e-49	198
TCONS_00024624	NONBTAT008704.2	653	17	55750173	55757158	p	y,<	XLOC_010244	5841	17:55749508-55758814	no	ras homolog family member F, filopodia associated (RHOF)			100	102	0	0	285	386	435	536	8e-47	189
TCONS_00024624	NONBTAT008704.2	653	17	55750173	55757158	p	y,<	XLOC_010244	5841	17:55749508-55758814	no	ras homolog family member F, filopodia associated (RHOF)			100	46	0	0	135	180	1	46	1e-15	86.1
TCONS_00024883	NONBTAT028596.1	777	17	65616799	65624469	p	y	XLOC_010351	595	17:65616871-65624355	no				99.33	595	0	1	1	595	73	663	0	1074
TCONS_00024971	NONBTAT008856.2	1396	17	68558221	68560280	p	y, o	XLOC_010384	1391	17:68550785-68558611	XR_001502240.1, XR_001498418.1, XR_001502239.1, XR_001498417.1, XR_228341.2, XR_228342.2, V, XR_238176.2, XR_238177.2				100	390	0	0	1002	1391	1	390	0	721
TCONS_00025745	NONBTAT028600.1	889	17	49183831	49186899	m	y,<	XLOC_010686	1093	17:49183836-49194035	no				100	884	0	0	210	1093	1	884	0	1633
TCONS_00026764	NONBTAT028712.1	545	18	11133344	11134802	p	y,<	XLOC_011067	7340	18:11133339-11141592	no				100	545	0	0	6	550	1	545	0	1007
TCONS_00026765	NONBTAT028712.1	545	18	11133344	11134802	p	y,<	XLOC_011067	7293	18:11133339-11141592	no				100	285	0	0	219	503	261	545	2e-148	527
TCONS_00026765	NONBTAT028712.1	545	18	11133344	11134802	p	y,<	XLOC_011067	7293	18:11133339-11141592	no				100	215	0	0	6	220	1	215	1e-109	398
TCONS_00026766	NONBTAT028712.1	545	18	11133344	11134802	p	y,<	XLOC_011067	7231	18:11133339-11141592	no				100	285	0	0	157	441	261	545	2e-148	527
TCONS_00027140	NONBTAT028779.1	3429	18	25651480	25654909	ß	?	XLOC_011208	3924	18:25642690-25671813	no				100	128	0	0	1	128	3291	3418	2e-61	237
TCONS_00027616	NONBTAT009361.2	552	18	46581791	46582343	m	y,<	XLOC_011381	9983	18:46570777-46582080	no				100	289	0	0	9695	9983	552	264	1e-150	534
TCONS_00027617	NONBTAT009361.2	552	18	46581791	46582343	m	y,<	XLOC_011381	10523	18:46570777-46582080	no				100	289	0	0	10235	10523	552	264	2e-150	534
TCONS_00027908	NONBTAT028826.1	998	18	49990519	49991517	ß	y,<	XLOC_011476	7750	18:49985840-50005038	no				100	998	0	0	4001	4998	1	998	0	1844
TCONS_00028071	NONBTAT028832.1	921	18	51866658	51867579		y,<	XLOC_011534	5624	18:51838087-51888123	no				100	179	0	0	623	801	621	799	1e-89	331
TCONS_00028073	NONBTAT028832.1	921	18	51866658	51867579		y,<	XLOC_011534	9985	18:51838087-51888123	no				100	921	0	0	3234	4154	1	921	0	1701
TCONS_00028079	NONBTAT028832.1	921	18	51866658	51867579		y,<	XLOC_011534	10523	18:51838087-51888123	no				100	921	0	0	3772	4692	1	921	0	1701
TCONS_00028290	NONBTAT028717.1	1012	18	54719122	54721022	p		XLOC_011615	934	18:54707600-54721005	no	coiled-coil domain containing 9 (CCDC9)			99.89	902	0	1	33	934	95	995	0	1659
TCONS_00028739	NONBTAT028721.1	604	18	60138940	60141529	p	y, >	XLOC_011790	323	18:60138933-60141241	no				100	316	0	0	8	323	1	316	4e-167	584
TCONS_00029253	NONBTAT008945.2	581	18	1908690	1909271	m	y,<	XLOC_011991	2774	18:1906799-1951890	no	LOC101904433			100	581	0	0	303	883	1	581	0	1074
TCONS_00029924	NONBTAT009266.2	488	18	36507845	36508333	p	y,<	XLOC_012248	1224	18:36507656-36510809	XR_812731.2, XR_819056.2				100	488	0	0	548	1035	488	1	0	902
TCONS_00030135	NONBTAT009383.2	656	18	47279016	47280821	m	y,o	XLOC_012352	984	18:47278681-47280076	no				100	603	0	0	47	649	54	656	0	1114
TCONS_00030784	NONBTAT028732.1	479	18	56531769	56534257	m		XLOC_012594	765	18:56531747-56545053	XR_238460.3, XR_228548.3				100	362	0	0	382	743	118	479	0	669
TCONS_00030785	NONBTAT028732.1	479	18	56531769	56534257	m	y	XLOC_012594	507	18:56531747-56545053	XR_238460.3, XR_228548.3				100	479	0	0	7	485	1	479	0	885
TCONS_00030785	NONBTAT009517.2	332	18	56533928	56534260	m	y	XLOC_012594	507	18:56531747-56545053	XR_238460.3, XR_228548.3				100	122	0	0	4	125	1	122	5e-59	226
TCONS_00031394	NONBTAT028917.1	2830	19	6469137	6471967	ß	y,<, o	XLOC_012861	4714	19:6465797-6471062	no				100	799	0	0	3916	4714	1127	1925	0	1476
TCONS_00031394	NONBTAT028917.1	2830	19	6469137	6471967	ß	y,<, o	XLOC_012861	4714	19:6465797-6471062	no				100	577	0	0	3341	3917	1	577	0	1066
TCONS_00031395	NONBTAT028917.1	2830	19	6469137	6471967	ß	y,<, o	XLOC_012861	4295	19:6465797-6471062	no				100	799	0	0	3497	4295	1127	1925	0	1476
TCONS_00031395	NONBTAT028917.1	2830	19	6469137	6471967	ß	y,<, o	XLOC_012861	4295	19:6465797-6471062	no				100	93	0	0	3406	3498	485	577	6e-42	172
TCONS_00031395	NONBTAT028917.1	2830	19	6469137	6471967	ß	y,<, o	XLOC_012861	4295	19:6465797-6471062	no				100	66	0	0	3341	3406	1	66	6e-27	122
TCONS_00031397	NONBTAT028917.1	2830	19	6469137	6471967	ß	y,<, o	XLOC_012862	1871	19:6471116-6477597	no				100	786	0	0	1	786	1980	2765	0	1452
TCONS_00031468	NONBTAT028928.1	1291	19	9883324	9884615	ß	y,>,o	XLOC_012907	1083	19:9880183-9884530	no				100	782	0	0	302	1083	425	1206	0	1445
TCONS_00031522	NONBTAT028890.1	1676	19	11146752	11169406	p	y,<	XLOC_012930	2054	19:11123387-11169418	no				100	1676	0	0	367	2042	1	1676	0	3096
TCONS_00031522	NONBTAT028889.1	495	19	11123411	11125226	p		XLOC_012930	2054	19:11123387-11169418	no				100	338	0	0	25	362	1	338	2e-178	625
TCONS_00031523	NONBTAT028890.1	1676	19	11146752	11169406	p	y	XLOC_012930	1730	19:11123387-11169418	no				100	1676	0	0	43	1718	1	1676	0	3096
TCONS_00031616	NONBTAT009767.2	558	19	14352302	14352860	p	y	XLOC_012960	5038	19:14287233-14355300	XR_238597.3, XR_226279.3				100	558	0	0	2041	2598	1	558	0	1031
TCONS_00031616	NONBTAT009766.2	381	19	14351770	14352151	m	y	XLOC_012960	5038	19:14287233-14355300	XR_238597.3, XR_226279.3				100	381	0	0	1509	1889	381	1	0	704
TCONS_00032128	NONBTAT028973.1	4831		27865997	27870828	ß	y,<	XLOC_013149	652	19:27821048-27886253	no				100	62	0	0	50	111	2403	2464	1e-25	115
TCONS_00032130	NONBTAT028973.1	2830	19	6469137	6471967	ß	y,<, o	XLOC_013149	867	19:27821048-27886253	no				100	455	0	0	141	595	4377	4831	0	841
TCONS_00032130	NONBTAT028973.1	2830	19	6469137	6471967	ß	y,<, o	XLOC_013149	867	19:27821048-27886253	no				98.88	89	0	1	1	89	85	172	3e-38	158
TCONS_00032130	NONBTAT028973.1	2830	19	6469137	6471967	ß	y,<, o	XLOC_013149	867	19:27821048-27886253	no				100	63	0	0	82	144	2401	2463	5e-26	117
TCONS_00032133	NONBTAT028974.1	2879	19	27871422	27874301	ß	y,<	XLOC_013151	935	19:27821048-27886253	no				100	649	0	0	92	740	1	649	0	1199
TCONS_00032579	NONBTAT010176.2	708	19	39434981	39435689	p	y,<	XLOC_013345	3628	19:39432031-39442855	no				100	146	0	0	182	327	354	499	2e-71	270
TCONS_00032580	NONBTAT010176.2	708	19	39434981	39435689	p	y,<	XLOC_013345	2848	19:39432031-39442855	no				100	146	0	0	170	315	354	499	1e-71	270
TCONS_00032582	NONBTAT010176.2	708	19	39434981	39435689	p	y,<	XLOC_013345	2767	19:39432031-39442855	no				100	355	0	0	56	410	354	708	0	656
TCONS_00032583	NONBTAT010176.2	708	19	39434981	39435689	p		XLOC_013345	5690	19:39432031-39442855	no				100	708	0	0	2626	3333	1	708	0	1308
TCONS_00032583	NONBTAT010175.2	341	19	39433600	39433941	p	y,<	XLOC_013345	5690	19:39432031-39442855	no				100	341	0	0	1245	1585	1	341	1e-179	630
TCONS_00032584	NONBTAT010176.2	708	19	39434981	39435689	p	y,<	XLOC_013345	6425	19:39432031-39442855	no				100	499	0	0	2626	3124	1	499	0	922
TCONS_00032584	NONBTAT010175.2	341	19	39433600	39433941	p		XLOC_013345	6425	19:39432031-39442855	no				100	341	0	0	1245	1585	1	341	1e-179	630
TCONS_00032585	NONBTAT010176.2	708	19	39434981	39435689	p	y,<	XLOC_013345	2514	19:39432031-39442855	no				100	146	0	0	355	500	354	499	1e-71	270
TCONS_00032586	NONBTAT010176.2	708	19	39434981	39435689	p	y,<	XLOC_013345	3595	19:39432031-39442855	no				100	145	0	0	150	294	355	499	6e-71	268
TCONS_00032587	NONBTAT010176.2	708	19	39434981	39435689	p	y,<	XLOC_013345	3693	19:39432031-39442855	no				100	146	0	0	247	392	354	499	2e-71	270
TCONS_00032588	NONBTAT010176.2	708	19	39434981	39435689	p	y,<	XLOC_013345	3055	19:39432031-39442855	no				100	356	0	0	343	698	353	708	0	658
TCONS_00033004	NONBTAT010392.2	578	19	50142246	50143078	p	y,<	XLOC_013518	1931	19:50142248-50144436	no				99.48	576	0	1	1	573	3	578	0	1044
TCONS_00033004	NONBTAT010393.2	560	19	50142261	50143078	p	y,<	XLOC_013518	1931	19:50142248-50144436	no				100	560	0	0	14	573	1	560	0	1035
TCONS_00033005	NONBTAT010392.2	578	19	50142246	50143078	p	y,<	XLOC_013518	1934	19:50142248-50144436	no				100	576	0	0	1	576	3	578	0	1064
TCONS_00033005	NONBTAT010393.2	560	19	50142261	50143078	p	y,<	XLOC_013518	1934	19:50142248-50144436	no				99.47	563	0	1	14	576	1	560	0	1020
TCONS_00033029	NONBTAT010406.2	2000	19	50722478	50724603	m	y,<	XLOC_013538	1438	19:50721400-50724752	XR_813446.2, XR_819482.2,				100	935	0	0	355	1289	935	1	0	1727
TCONS_00033029	NONBTAT010407.2	262	19	50723429	50723816	p	y,<	XLOC_013538	1438	19:50721400-50724752	XR_813446.2, XR_819482.2,				100	148	0	0	355	502	115	262	5e-73	274
TCONS_00033030	NONBTAT010406.2	2000	19	50722478	50724603	m	y,<	XLOC_013538	1703	19:50721400-50724752	XR_813446.2, XR_819482.2,				100	935	0	0	620	1554	935	1	0	1727
TCONS_00033030	NONBTAT010407.2	262	19	50723429	50723816	p	y,<	XLOC_013538	1703	19:50721400-50724752	XR_813446.2, XR_819482.2,				100	148	0	0	620	767	115	262	6e-73	274
TCONS_00033240	NONBTAT029073.1	788	19	54282155	54282943	ß	y,<	XLOC_013614	1053	19:54274175-54283147	no				100	452	0	0	398	849	337	788	0	835
TCONS_00033265	NONBTAT029074.1	434	19	54618678	54619112	ß	y,<	XLOC_013623	3770	19:54615728-54622980	XR_001494390.1, XR_001498773.1				100	417	0	0	1	417	18	434	0	771
TCONS_00033266	NONBTAT029074.1	434	19	54618678	54619112	ß	y,<	XLOC_013623	3792	19:54615728-54622980	XR_001494390.1, XR_001498773.1				100	417	0	0	1	417	18	434	0	771
TCONS_00033267	NONBTAT029074.1	434	19	54618678	54619112	ß	y,<	XLOC_013623	4181	19:54615728-54622980	XR_001494390.1, XR_001498773.1				100	417	0	0	1	417	18	434	0	771
TCONS_00033773	NONBTAT028891.1	1494	19	13199016	13200510	p	y,>,o	XLOC_013845	844	19:13198998-13201828	XR_001494272.1				100	677	0	0	150	826	677	1	0	1251
TCONS_00033773	NONBTAT009748.2	503	19	13199282	13201771	p	y	XLOC_013845	844	19:13198998-13201828	XR_001494272.1				100	503	0	0	58	560	503	1	0	929
TCONS_00033854	NONBTAT028913.1	1540	19	15154367	15157038	m	y	XLOC_013870	1613	19:15144081-15201781	XR_226286.2, XR_238604.2				100	1238	0	0	376	1613	136	1373	0	2287
TCONS_00033855	NONBTAT028913.1	1540	19	15154367	15157038	m	y	XLOC_013870	1780	19:15144081-15201781	XR_226286.2, XR_238604.2				100	1254	0	0	527	1780	120	1373	0	2316
TCONS_00035411	NONBTAT029046.1	1450	19	47554416	47555866	ß		XLOC_014488	904	19:47554289-47678481	no				100	738	0	0	40	777	738	1	0	1363
TCONS_00035411	NONBTAT029046.1	1450	19	47554416	47555866	ß		XLOC_014488	904	19:47554289-47678481	no				100	39	0	0	1	39	1335	1297	1e-12	73.1
TCONS_00035529	NONBTAT010390.2	699	19	50135982	50136681	p	y,<	XLOC_014530	4658	19:50136545-50141989	no				100	136	0	0	4523	4658	699	564	8e-66	252
TCONS_00035529	NONBTAT010391.2	417	19	50136090	50136680	p	y,<	XLOC_014530	4658	19:50136545-50141989	no				100	135	0	0	4524	4658	417	283	3e-65	250
TCONS_00035529	NONBTAT010389.2	552	19	50135906	50136680	p	y,<	XLOC_014530	4658	19:50136545-50141989	no				100	135	0	0	4524	4658	552	418	3e-65	250
TCONS_00035702	NONBTAT029070.1	2637	19	53252397	53255034	ß	y,<	XLOC_014608	5439	19:53161798-53270409	XR_001494387.1, XR_001498770.1, XR_813470.2, XR_819494.2, XR_819493.2, XR_813469.2				100	2637	0	0	849	3485	2637	1	0	4870
TCONS_00035703	NONBTAT029070.1	2637	19	53252397	53255034	ß	y,<	XLOC_014608	5258	19:53161798-53270409	XR_001494387.1, XR_001498770.1, XR_813470.2, XR_819494.2, XR_819493.2, XR_813469.2				100	2637	0	0	668	3304	2637	1	0	4870
TCONS_00035704	NONBTAT029070.1	2637	19	53252397	53255034	ß	y,<	XLOC_014608	5483	19:53161798-53270409	XR_001494387.1, XR_001498770.1, XR_813470.2, XR_819494.2, XR_819493.2, XR_813469.2				100	2637	0	0	893	3529	2637	1	0	4870
TCONS_00035705	NONBTAT029070.1	2637	19	53252397	53255034	ß	y,<	XLOC_014608	5278	19:53161798-53270409	XR_001494387.1, XR_001498770.1, XR_813470.2, XR_819494.2, XR_819493.2, XR_813469.2				100	2637	0	0	688	3324	2637	1	0	4870
TCONS_00035706	NONBTAT029070.1	2637	19	53252397	53255034	ß	y,<	XLOC_014608	2988	19:53161798-53270409	XR_001494387.1, XR_001498770.1, XR_813470.2, XR_819494.2, XR_819493.2, XR_813469.2				100	699	0	0	336	1034	699	1	0	1291
TCONS_00035707	NONBTAT029070.1	2637	19	53252397	53255034	ß	y,<	XLOC_014608	3128	19:53161798-53270409	XR_001494387.1, XR_001498770.1, XR_813470.2, XR_819494.2, XR_819493.2, XR_813469.2				100	699	0	0	476	1174	699	1	0	1291
TCONS_00036008	NONBTAT010538.2	267	19	61954979	61955246	m	y,<	XLOC_014711	3594	19:61953236-61957335	XR_238886.3, XR_232914.3				100	267	0	0	1585	1851	1	267	9e-139	494
TCONS_00036008	NONBTAT010537.2	472	19	61952994	61953466	m		XLOC_014711	3594	19:61953236-61957335	XR_238886.3, XR_232914.3				100	230	0	0	3365	3594	1	230	3e-118	425
TCONS_00036488	NONBTAT010990.2	555	2	37684828	37691845	p	y,<	XLOC_014909	1044	2:37684677-37692183	no				100	555	0	0	152	706	1	555	0	1026
TCONS_00036690	NONBTAT029091.1	1023	2	70163248	70165042	p	y,o	XLOC_015012	917	2:70152416-70164844	XR_001494156.1, XR_001495922.1				100	746	0	0	172	917	80	825	0	1378
TCONS_00036768	NONBTAT029165.1	620	2	80714589	80715209	ß	y,o	XLOC_015042	401	2:80669334-80715087	no				100	260	0	0	142	401	239	498	8e-136	481
TCONS_00037262	NONBTAT011832.2	931	2	120211376	120215162	p	y,<	XLOC_015244	2259	2:120211641-120215216	XR_001494879.1, XR_001495961.1, XR_001494877.1, XR_001495960.1, XR_001494876.1, XR_001495959.1, XR_001494875.1, XR_001495958.1, XR_001494882.1, XR_001495963.1				100	812	0	0	1394	2205	120	931	0	1500
TCONS_00037532	NONBTAT029227.1	739	2	127208965	127209704	ß	y,<	XLOC_015353	4738	2:127164651-127210727	no				100	739	0	0	2977	3715	1	739	0	1365
TCONS_00037533	NONBTAT029227.1	739	2	127208965	127209704	ß	y,<	XLOC_015353	7099	2:127164651-127210727	no				100	739	0	0	5338	6076	1	739	0	1365
TCONS_00038004	NONBTAT029121.1	692	2	5081962	5082654	ß	y,<	XLOC_015517	1396	2:5081146-5082666	no				100	692	0	0	13	704	692	1	0	1279
TCONS_00038004	NONBTAT029120.1	771	2	5081042	5081813	ß	y,<	XLOC_015517	1396	2:5081146-5082666	no				100	326	0	0	1071	1396	430	105	6e-172	603
TCONS_00038004	NONBTAT029120.1	771	2	5081042	5081813	ß	y,<	XLOC_015517	1396	2:5081146-5082666	no				100	220	0	0	854	1073	771	552	5e-113	407
TCONS_00038090	NONBTAT029102.1	3526	2	15656497	15660362	m	y,>	XLOC_015547	820	2:15656628-15659296	XR_233521.3, XR_230266.3				100	577	0	0	244	820	2819	3395	0	1066
TCONS_00038090	NONBTAT029101.1	2658	2	15656497	15659155	m	y,>	XLOC_015547	1637	2:15656628-15659296	no				100	577	0	0	244	820	1951	2527	0	1066
TCONS_00038090	NONBTAT029102.1	3526	2	15656497	15660362	m	y,>	XLOC_015547	1637	2:15656628-15659296	no				100	244	0	0	1	244	1106	1349	1e-126	451
TCONS_00038090	NONBTAT029101.1	2658	2	15656497	15659155	m	y,>	XLOC_015547	1637	2:15656628-15659296	no				100	244	0	0	1	244	238	481	1e-126	451
TCONS_00038091	NONBTAT029102.1	3526	2	15656497	15660362	m	y,>	XLOC_015547	1637	2:15656628-15659296	XR_233521.3, XR_230266.3				100	1637	0	0	1	1637	1067	2703	0	3024
TCONS_00038091	NONBTAT029101.1	2658	2	15656497	15659155	m	y,>	XLOC_015547	1637	2:15656628-15659296	XR_233521.3, XR_230266.3				100	1608	0	0	30	1637	228	1835	0	2970
TCONS_00038173	NONBTAT010772.2	360	2	22253104	22253464	m	y,<	XLOC_015590	3999	2:22165653-22394217	no				100	220	0	0	94	313	1	220	1e-112	407
TCONS_00038795	NONBTAT029103.1	513	2	90232354	90248075	m	y,<	XLOC_015827	940	2:90232343-90248491	XR_233650.2, XR_230368.2				100	513	0	0	417	929	1	513	0	948
TCONS_00039545	NONBTAT029108.1	2493	2	129731049	129735485	m	y,>,o	XLOC_016118	1904	2:129731187-129735189	XR_805175.1, XR_001495980.1				100	1239	0	0	1	1239	297	1535	0	2289
TCONS_00039545	NONBTAT029108.1	2493	2	129731049	129735485	m	y,>,o	XLOC_016118	1904	2:129731187-129735189	XR_805175.1, XR_001495980.1				100	671	0	0	1234	1904	1685	2355	0	1240
TCONS_00039551	NONBTAT029236.1	785	2	129753135	129753920	ß	y,<	XLOC_016120	9319	2:129753088-129762851	no	elongin A (ELOA)			100	785	0	0	8488	9272	785	1	0	1450
TCONS_00039551	NONBTAT029237.1	588	2	129758290	129758878	ß		XLOC_016120	9319	2:129753088-129762851	no	elongin A (ELOA)			100	588	0	0	3974	4561	588	1	0	1086
TCONS_00039645	NONBTAT029111.1	4567	2	131930159	131934726	m	y	XLOC_016167	3507	2:131930120-131935163	XR_001495306.1, XR_822623.2				100	3246	0	0	223	3468	1322	4567	0	5995
TCONS_00039645	NONBTAT029112.1	3307	2	131930159	131935157	m	y	XLOC_016167	3507	2:131930120-131935163	XR_001495306.1, XR_822623.2				100	3245	0	0	224	3468	63	3307	0	5993
TCONS_00039645	NONBTAT029110.1	3268	2	131930159	131934674	m	y	XLOC_016167	3507	2:131930120-131935163	XR_001495306.1, XR_822623.2				100	3245	0	0	224	3468	24	3268	0	5993
TCONS_00039645	NONBTAT029111.1	4567	2	131930159	131934726	m	y	XLOC_016167	3507	2:131930120-131935163	XR_001495306.1, XR_822623.2				100	147	0	0	78	224	649	795	5e-72	272
TCONS_00039645	NONBTAT029111.1	4567	2	131930159	131934726	m	y	XLOC_016167	3507	2:131930120-131935163	XR_001495306.1, XR_822623.2				100	76	0	0	2	77	1	76	1e-32	141
TCONS_00039648	NONBTAT029112.1	3307	2	131930159	131935157	m	y	XLOC_016167	3984	2:131930120-131935163	XR_001495306.1, XR_822623.2				100	2932	0	0	1014	3945	376	3307	0	5415
TCONS_00039648	NONBTAT029111.1	4567	2	131930159	131934726	m	y	XLOC_016167	3984	2:131930120-131935163	XR_001495306.1, XR_822623.2				100	2932	0	0	1014	3945	1636	4567	0	5415
TCONS_00039648	NONBTAT029110.1	3268	2	131930159	131934674	m	y	XLOC_016167	3984	2:131930120-131935163	XR_001495306.1, XR_822623.2				100	2932	0	0	1014	3945	337	3268	0	5415
TCONS_00039648	NONBTAT029111.1	4567	2	131930159	131934726	m	y	XLOC_016167	3984	2:131930120-131935163	XR_001495306.1, XR_822623.2				100	795	0	0	4	798	1	795	0	1469
TCONS_00039648	NONBTAT029111.1	4567	2	131930159	131934726	m	y	XLOC_016167	3984	2:131930120-131935163	XR_001495306.1, XR_822623.2				99.55	224	0	1	797	1020	1322	1544	1e-112	407
TCONS_00039648	NONBTAT029112.1	3307	2	131930159	131935157	m	y	XLOC_016167	3984	2:131930120-131935163	XR_001495306.1, XR_822623.2				99.55	223	0	1	798	1020	63	284	5e-112	405
TCONS_00039648	NONBTAT029110.1	3268	2	131930159	131934674	m	y	XLOC_016167	3984	2:131930120-131935163	XR_001495306.1, XR_822623.2				99.55	223	0	1	798	1020	24	245	5e-112	405
TCONS_00039650	NONBTAT029112.1	3307	2	131930159	131935157	m	y	XLOC_016167	3248	2:131930120-131935163	XR_001495306.1, XR_822623.2				100	2932	0	0	278	3209	376	3307	0	5415
TCONS_00039650	NONBTAT029111.1	4567	2	131930159	131934726	m	y	XLOC_016167	3248	2:131930120-131935163	XR_001495306.1, XR_822623.2				100	2932	0	0	278	3209	1636	4567	0	5415
TCONS_00039650	NONBTAT029110.1	3268	2	131930159	131934674	m	y	XLOC_016167	3248	2:131930120-131935163	XR_001495306.1, XR_822623.2				100	2932	0	0	278	3209	337	3268	0	5415
TCONS_00039650	NONBTAT029112.1	3307	2	131930159	131935157	m	y	XLOC_016167	3248	2:131930120-131935163	XR_001495306.1, XR_822623.2				99.65	284	0	1	1	284	2	284	5e-146	518
TCONS_00039650	NONBTAT029110.1	3268	2	131930159	131934674	m	y	XLOC_016167	3248	2:131930120-131935163	XR_001495306.1, XR_822623.2				99.55	224	0	1	61	284	23	245	1e-112	407
TCONS_00039650	NONBTAT029111.1	4567	2	131930159	131934726	m	y	XLOC_016167	3248	2:131930120-131935163	XR_001495306.1, XR_822623.2				99.55	223	0	1	62	284	1323	1544	4e-112	405
TCONS_00039651	NONBTAT029111.1	4567	2	131930159	131934726	m	y	XLOC_016167	4020	2:131930120-131935163	XR_001495306.1, XR_822623.2				100	3918	0	0	64	3981	650	4567	0	7236
TCONS_00039651	NONBTAT029112.1	3307	2	131930159	131935157	m	y	XLOC_016167	4020	2:131930120-131935163	XR_001495306.1, XR_822623.2				100	3245	0	0	737	3981	63	3307	0	5993
TCONS_00039651	NONBTAT029110.1	3268	2	131930159	131934674	m	y	XLOC_016167	4020	2:131930120-131935163	XR_001495306.1, XR_822623.2				100	3245	0	0	737	3981	24	3268	0	5993
TCONS_00039651	NONBTAT029112.1	3307	2	131930159	131935157	m	y	XLOC_016167	4020	2:131930120-131935163	XR_001495306.1, XR_822623.2				100	64	0	0	2	65	1	64	7e-26	119
TCONS_00039652	NONBTAT029111.1	4567	2	131930159	131934726	m	y	XLOC_016167	3497	2:131930120-131935163	XR_001495306.1, XR_822623.2				100	3246	0	0	213	3458	1322	4567	0	5995
TCONS_00039652	NONBTAT029112.1	3307	2	131930159	131935157	m	y	XLOC_016167	3497	2:131930120-131935163	XR_001495306.1, XR_822623.2				100	3245	0	0	214	3458	63	3307	0	5993
TCONS_00039652	NONBTAT029110.1	3268	2	131930159	131934674	m	y	XLOC_016167	3497	2:131930120-131935163	XR_001495306.1, XR_822623.2				100	3245	0	0	214	3458	24	3268	0	5993
TCONS_00039652	NONBTAT029111.1	4567	2	131930159	131934726	m	y	XLOC_016167	3497	2:131930120-131935163	XR_001495306.1, XR_822623.2				100	146	0	0	69	214	650	795	2e-71	270
TCONS_00039652	NONBTAT029112.1	3307	2	131930159	131935157	m	y	XLOC_016167	3497	2:131930120-131935163	XR_001495306.1, XR_822623.2				100	64	0	0	7	70	1	64	6e-26	119
TCONS_00040723	NONBTAT012250.2	650	2	18746796	18748453	m	y,<	XLOC_016630	2252	20:18744823-19384980	no	LOC100848933, XR_813725, 3' PDE4D			100	237	0	0	458	694	414	650	3e-122	438
TCONS_00040723	NONBTAT012250.2	650	2	18746796	18748453	m	y,<								98.72	235	0	3	236	467	1	235	5e-115	414
TCONS_00040725	NONBTAT012250.2	650	2	18746796	18748453	m	y,<	XLOC_016630	2320	20:18744823-19384980	XR_813725.2, XR_820110.2				100	292	0	0	236	527	1	292	7e-153	540
TCONS_00040725	NONBTAT012250.2	650	2	18746796	18748453	m	y,<								100	235	0	0	528	762	416	650	4e-121	435
TCONS_00040761	NONBTAT029257.1	5280	20	22469529	22474809	m	y,<	XLOC_016641	6687	20:22472218-22482177					100	2591	0	0	4097	6687	1	2591	0	4785
TCONS_00040763	NONBTAT029257.1	5280	20	22469529	22474809	m	y,<	XLOC_016641	6301	20:22472218-22482177					100	2591	0	0	3711	6301	1	2591	0	4785
TCONS_00040764	NONBTAT029257.1	5280	20	22469529	22474809	m	y,<	XLOC_016641	7441	20:22472218-22482177					100	2591	0	0	4851	7441	1	2591	0	4785
TCONS_00040765	NONBTAT029257.1	5280	20	22469529	22474809	m	y,<	XLOC_016641	6116	20:22472218-22482177					100	2591	0	0	3526	6116	1	2591	0	4785
TCONS_00040766	NONBTAT029257.1	5280	20	22469529	22474809	m	y,<	XLOC_016641	8044	20:22472218-22482177					100	2591	0	0	5454	8044	1	2591	0	4785
TCONS_00041410	NONBTAT029335.1	1070	21	23496641	23497711	p	y	XLOC_016955	731	21:23495372-23500162	XR_814026.2, XR_820386.2, XR_820387.2, XR_239116.3				100	486	0	0	246	731	562	1047	0	898
TCONS_00041411	NONBTAT012871.2	410	21	23499495	23499905	m	y,<	XLOC_016955	964	21:23495372-23500162	XR_814026.2, XR_820386.2, XR_820387.2, XR_239116.3				100	382	0	0	326	707	382	1	0	706
TCONS_00041411	NONBTAT029336.1	1089	21	23498744	23499833	p	y	XLOC_016955	964	21:23495372-23500162	XR_814026.2, XR_820386.2, XR_820387.2, XR_239116.3				100	310	0	0	326	635	780	1089	3e-163	573
TCONS_00041411	NONBTAT029335.1	1070	21	23496641	23497711	p	y	XLOC_016955	964	21:23495372-23500162	XR_814026.2, XR_820386.2, XR_820387.2, XR_239116.3				100	80	0	0	246	325	562	641	2e-35	148
TCONS_00041412	NONBTAT012871.2	410	21	23499495	23499905	m	y,<	XLOC_016955	886	21:23495372-23500162	XR_814026.2, XR_820386.2, XR_820387.2,				100	384	0	0	246	629	384	1	0	710
TCONS_00041412	NONBTAT029336.1	1089	21	23498744	23499833	p	y	XLOC_016955	886	21:23495372-23500162	XR_814026.2, XR_820386.2, XR_820387.2,				100	312	0	0	246	557	778	1089	2e-164	577
TCONS_00041413	NONBTAT012871.2	410	21	23499495	23499905	m	y,<	XLOC_016955	949	21:23495372-23500162	XR_814026.2, XR_820386.2, XR_820387.2, XR_239116.3				100	384	0	0	309	692	384	1	0	710
TCONS_00041413	NONBTAT029336.1	1089	21	23498744	23499833	p	y	XLOC_016955	949	21:23495372-23500162	XR_814026.2, XR_820386.2, XR_820387.2, XR_239116.3				100	312	0	0	309	620	778	1089	2e-164	577
TCONS_00041414	NONBTAT012871.2	410	21	23499495	23499905	m	y,<	XLOC_016955	1024	21:23495372-23500162	XR_814026.2, XR_820386.2, XR_820387.2, XR_239116.3				100	382	0	0	386	767	382	1	0	706
TCONS_00041414	NONBTAT029336.1	1089	21	23498744	23499833	p	y	XLOC_016955	1024	21:23495372-23500162	XR_814026.2, XR_820386.2, XR_820387.2, XR_239116.3				100	310	0	0	386	695	780	1089	3e-163	573
TCONS_00041414	NONBTAT029335.1	1070	21	23496641	23497711	p	y	XLOC_016955	1024	21:23495372-23500162	XR_814026.2, XR_820386.2, XR_820387.2, XR_239116.3				100	80	0	0	306	385	562	641	2e-35	148
TCONS_00041490	NONBTAT012903.2	1428	21	28223333	28224761	p	y,<	XLOC_016996	5276	21:28220548-28226322	no	Kruppel like factor 13 (KLF13)			100	1428	0	0	2288	3715	1	1428	0	2638
TCONS_00041491	NONBTAT012903.2	1428	21	28223333	28224761	p	y,<	XLOC_016996	4965	21:28220548-28226322	no	Kruppel like factor 13 (KLF13)			100	1428	0	0	1977	3404	1	1428	0	2638
TCONS_00041789	NONBTAT029340.1	2142	21	49782869	49814587	p	y,>, o	XLOC_017123	697	21:49783510-49813875	XR_814177.2, XR_814178.2, XR_814181.2, XR_814182.2, XR_820485.2, XR_820486.2, XR_820489.2, XR_820490.2				99.81	528	0	1	170	697	904	1430	0	968
TCONS_00041789	NONBTAT029340.1	2142	21	49782869	49814587	p	y,>, o	XLOC_017123	697	21:49783510-49813875	XR_814177.2, XR_814178.2, XR_814181.2, XR_814182.2, XR_820485.2, XR_820486.2, XR_820489.2, XR_820490.2				100	173	0	0	1	173	642	814	3e-87	320
TCONS_00041789	NONBTAT013099.2	256	21	49785352	49785785	p	y,<	XLOC_017123	697	21:49783510-49813875	XR_814177.2, XR_814178.2, XR_814181.2, XR_814182.2, XR_820485.2, XR_820486.2, XR_820489.2, XR_820490.2				100	83	0	0	91	173	1	83	3e-37	154
TCONS_00041790	NONBTAT029340.1	2142	21	49782869	49814587	p	y,>, o	XLOC_017123	570	21:49783510-49813875	XR_814177.2, XR_814178.2, XR_814181.2, XR_814182.2, XR_820485.2, XR_820486.2, XR_820489.2, XR_820490.2				100	570	0	0	1	570	861	1430	0	1053
TCONS_00041790	NONBTAT013099.2	256	21	49785352	49785785	p	y,<	XLOC_017123	570	21:49783510-49813875	XR_814177.2, XR_814178.2, XR_814181.2, XR_814182.2, XR_820485.2, XR_820486.2, XR_820489.2, XR_820490.2				100	46	0	0	1	46	130	175	1e-16	86.1
TCONS_00041952	NONBTAT029411.1	1449	21	61967334	61968783	ß	y,<	XLOC_017193	2715	21:61964021-61969954	no				100	1360	0	0	185	1544	90	1449	0	2512
TCONS_00041952	NONBTAT013208.2	403	21	61968225	61969142	m	y,<	XLOC_017193	2715	21:61964021-61969954	no				100	220	0	0	987	1206	403	184	9e-113	407
TCONS_00041952	NONBTAT013209.2	391	21	61968235	61969142	m	y,<	XLOC_017193	2715	21:61964021-61969954	no				100	219	0	0	997	1215	391	173	3e-112	405
TCONS_00041952	NONBTAT013208.2	403	21	61968225	61969142	m	y,<	XLOC_017193	2715	21:61964021-61969954	no				100	184	0	0	1720	1903	184	1	9e-93	340
TCONS_00041952	NONBTAT013209.2	391	21	61968235	61969142	m	y,<	XLOC_017193	2715	21:61964021-61969954	no				100	177	0	0	1727	1903	177	1	7e-89	327
TCONS_00041955	NONBTAT029411.1	1449	21	61967334	61968783	ß	y,<	XLOC_017193	2666	21:61964021-61969954	no				100	1360	0	0	136	1495	90	1449	0	2512
TCONS_00041955	NONBTAT013208.2	403	21	61968225	61969142	m	y,<	XLOC_017193	2666	21:61964021-61969954	no				100	220	0	0	938	1157	403	184	9e-113	407
TCONS_00041955	NONBTAT013209.2	391	21	61968235	61969142	m	y,<	XLOC_017193	2666	21:61964021-61969954	no				100	219	0	0	948	1166	391	173	3e-112	405
TCONS_00041955	NONBTAT013208.2	403	21	61968225	61969142	m	y,<	XLOC_017193	2666	21:61964021-61969954	no				100	184	0	0	1671	1854	184	1	9e-93	340
TCONS_00041955	NONBTAT013209.2	391	21	61968235	61969142	m	y,<	XLOC_017193	2666	21:61964021-61969954	no				100	177	0	0	1678	1854	177	1	7e-89	327
TCONS_00042006	NONBTAT029423.1	982	21	66256509	66257491	ß	y,<	XLOC_017213	4626	21:66254642-66261094	XR_239229.2, XR_001499039.1				100	982	0	0	42	1023	1	982	0	1814
TCONS_00042007	NONBTAT029422.1	744	21	66255666	66256410	ß	y,<	XLOC_017213	3552	21:66254642-66261094	XR_239229.2, XR_001499039.1				100	744	0	0	99	842	1	744	0	1375
TCONS_00042007	NONBTAT029423.1	982	21	66256509	66257491	ß	y,<	XLOC_017213	3552	21:66254642-66261094	XR_239229.2, XR_001499039.1				100	103	0	0	942	1044	1	103	1e-47	191
TCONS_00042510	NONBTAT012808.2	599	21	14507807	14520562	m	y	XLOC_017451	863	21:14507513-14522279	no				100	66	0	0	504	569	534	599	1e-27	122
TCONS_00042512	NONBTAT012808.2	599	21	14507807	14520562	m	y	XLOC_017451	535	21:14507513-14522279	no				100	223	0	0	19	241	377	599	4e-115	412
TCONS_00043006	NONBTAT029393.1	385	21	42373164	42373549	ß	y,<	XLOC_017636	1706	21:42373173-42389727	no				100	376	0	0	1331	1706	385	10	0	695
TCONS_00044031	NONBTAT029532.1	1371	22	44183833	44185204	ß	y	XLOC_018072	1035	22:44183891-44206357	no				100	985	0	0	1	985	59	1043	0	1820
TCONS_00044771	NONBTAT029458.1	3657	22	7033940	7037597	p	y	XLOC_018346	1510	22:7035212-7101326	no				100	786	0	0	1	786	3466	2681	0	1452
TCONS_00044771	NONBTAT029458.1	3657	22	7033940	7037597	p	y	XLOC_018346	1510	22:7035212-7101326	no				100	726	0	0	785	1510	1998	1273	0	1341
TCONS_00044772	NONBTAT029458.1	3657	22	7033940	7037597	p	y	XLOC_018346	1645	22:7035212-7101326	no				99.86	729	1	0	917	1645	2001	1273	0	1341
TCONS_00044812	NONBTAT013543.2	497	22	10377013	10377510	m	y,<	XLOC_018358	2479	22:10376646-10586115	XR_239312.3, XR_229355.3				100	497	0	0	1616	2112	1	497	0	918
TCONS_00044812	NONBTAT013542.2	401	22	10376634	10377345	p	y,<	XLOC_018358	2479	22:10376646-10586115	XR_239312.3, XR_229355.3				100	242	0	0	2238	2479	254	13	5e-125	448
TCONS_00044812	NONBTAT013542.2	401	22	10376634	10377345	p	y,<	XLOC_018358	2479	22:10376646-10586115	XR_239312.3, XR_229355.3				100	147	0	0	1781	1927	401	255	3e-72	272
TCONS_00045115	NONBTAT029473.1	560	22	37676809	37718035	m	y, >	XLOC_018464	387	22:37583134-37718038	XR_001499159.1				100	387	0	0	1	387	3	389	0	715
TCONS_00045340	NONBTAT013994.2	610	22	50280246	50280856	p	y,<	XLOC_018535	1893	22:50279604-50281626	no				100	603	0	0	771	1373	610	8	0	1114
TCONS_00045537	NONBTAT029553.1	1735	22	53558154	53559889	ß	y,<	XLOC_018599	3922	22:53558852-53564051	no				100	356	0	0	3567	3922	1735	1380	0	658
TCONS_00045541	NONBTAT029553.1	1735	22	53558154	53559889	ß	y,<	XLOC_018599	3790	22:53558852-53564051	no				100	356	0	0	3435	3790	1735	1380	0	658
TCONS_00045571	NONBTAT014075.2	1159	22	54255564	54256723	m	y,<	XLOC_018612	2280	22:54255567-54259159	no				100	1156	0	0	1125	2280	1	1156	0	2135
TCONS_00045571	NONBTAT014077.2	333	22	54256968	54257301	m	y,<	XLOC_018612	2280	22:54255567-54259159	no				100	333	0	0	547	879	1	333	1e-175	616
TCONS_00045602	NONBTAT029555.1	661	22	55811208	55811869	ß	y,<	XLOC_018626	6579	22:55810173-55822612	no				100	661	0	0	4884	5544	661	1	0	1221
TCONS_00045603	NONBTAT029555.1	661	22	55811208	55811869	ß	y,<	XLOC_018626	5223	22:55810173-55822612	no				100	661	0	0	3528	4188	661	1	0	1221
TCONS_00045604	NONBTAT029555.1	661	22	55811208	55811869	ß	y,<	XLOC_018626	6689	22:55810173-55822612	no				100	661	0	0	4994	5654	661	1	0	1221
TCONS_00045605	NONBTAT029555.1	661	22	55811208	55811869	ß	y,<	XLOC_018626	6309	22:55810173-55822612	no				100	661	0	0	4614	5274	661	1	0	1221
TCONS_00045810	NONBTAT014184.2	243	23	3172880	3173376	m	y,<	XLOC_018701	1036	23:3171418-3173516	no	dystonin (DST)			100	221	0	0	401	621	243	23	1e-113	409
TCONS_00046495	NONBTAT014423.2	340	23	26424317	26432763	p	y	XLOC_018971	492	23:26424189-26693794	no				100	246	0	0	129	374	1	246	6e-128	455
TCONS_00046618	NONBTAT029571.1	536	23	27354471	27355104	p	y	XLOC_019013	610	23:27354438-27355145	no				100	536	0	0	34	569	1	536	0	990
TCONS_00047068	NONBTAT029668.1	1499	23	39329509	39331008	ß	y,<	XLOC_019243	1834	23:39326285-39330235	no				100	726	0	0	1109	1834	1	726	0	1341
TCONS_00047086	NONBTAT014643.2	918	23	40221860	40222778	p	y,<	XLOC_019250	5118	23:40202334-40613239	no	ataxin 1 (ATX1)			100	918	0	0	3357	4274	1	918	0	1696
TCONS_00047148	NONBTAT014709.2	793	23	45287749	45303615	p	y,<	XLOC_019276	1399	23:45287754-45305239	NR_026725.1, NR_026726.1, NR_026724.1				100	497	0	0	1	497	6	502	0	918
TCONS_00047151	NONBTAT014709.2	793	23	45287749	45303615	p	y,<	XLOC_019276	1497	23:45287754-45305239	NR_026725.1, NR_026726.1,				100	495	0	0	1	495	7	501	0	915
TCONS_00047155	NONBTAT014709.2	793	23	45287749	45303615	p	y,<	XLOC_019276	567	23:45287754-45305239	NR_026725.1, NR_026726.1, NR_026724.1				100	131	0	0	217	347	372	502	6e-64	243
TCONS_00047311	NONBTAT029577.1	2355	23	52144178	52146629	p	y,<	XLOC_019350	4200	23:52096860-52151800	XR_815038.1, XR_802770.2, XR_815039.2, XR_802772.2				100	1892	0	0	373	2264	464	2355	0	3494
TCONS_00047311	NONBTAT029710.1	1664	23	52149530	52151494	ß	y,<	XLOC_019350	4200	23:52096860-52151800	XR_815038.1, XR_802770.2, XR_815039.2, XR_802772.2				100	1174	0	0	2721	3894	791	1964	0	2169
TCONS_00047311	NONBTAT029577.1	2355	23	52144178	52146629	p	y,<	XLOC_019350	4200	23:52096860-52151800	XR_815038.1, XR_802770.2, XR_815039.2, XR_802772.2				99.05	210	2	0	67	276	254	463	1e-103	377
TCONS_00047312	NONBTAT029577.1	2355	23	52144178	52146629	p	y,<	XLOC_019350	4304	23:52096860-52151800	XR_815038.1, XR_802770.2, XR_815039.2, XR_802772.2				100	1767	0	0	671	2437	464	2230	0	3264
TCONS_00047312	NONBTAT029577.1	2355	23	52144178	52146629	p	y,<	XLOC_019350	4304	23:52096860-52151800	XR_815038.1, XR_802770.2, XR_815039.2, XR_802772.2				100	463	0	0	112	574	1	463	0	856
TCONS_00047313	NONBTAT029577.1	2355	23	52144178	52146629	p	y,<	XLOC_019350	4709	23:52096860-52151800	XR_815038.1, XR_802770.2, XR_815039.2, XR_802772.2				100	2355	0	0	112	2466	1	2355	0	4349
TCONS_00047314	NONBTAT029577.1	2355	23	52144178	52146629	p	y,<	XLOC_019350	4712	23:52096860-52151800	XR_815038.1, XR_802770.2, XR_815039.2, XR_802772.2				99.87	2358	0	1	112	2469	1	2355	0	4335
TCONS_00047315	NONBTAT029577.1	2355	23	52144178	52146629	p	y,<	XLOC_019350	4498	23:52096860-52151800	XR_815038.1, XR_802770.2, XR_815039.2, XR_802772.2				100	1892	0	0	671	2562	464	2355	0	3494
TCONS_00047315	NONBTAT029710.1	1664	23	52149530	52151494	ß	y,<	XLOC_019350	4498	23:52096860-52151800	XR_815038.1, XR_802770.2, XR_815039.2, XR_802772.2				100	1174	0	0	3019	4192	791	1964	0	2169
TCONS_00047315	NONBTAT029577.1	2355	23	52144178	52146629	p	y,<	XLOC_019350	4498	23:52096860-52151800	XR_815038.1, XR_802770.2, XR_815039.2, XR_802772.2				100	463	0	0	112	574	1	463	0	856
TCONS_00047316	NONBTAT029577.1	2355	23	52144178	52146629	p	y,<	XLOC_019350	3999	23:52096860-52151800	XR_815038.1, XR_802770.2, XR_815039.2, XR_802772.2				100	1767	0	0	671	2437	464	2230	0	3264
TCONS_00047316	NONBTAT029710.1	1664	23	52149530	52151494	ß	y,<	XLOC_019350	3999	23:52096860-52151800	XR_815038.1, XR_802770.2, XR_815039.2, XR_802772.2				100	1172	0	0	2522	3693	793	1964	0	2165
TCONS_00047316	NONBTAT029577.1	2355	23	52144178	52146629	p	y,<	XLOC_019350	3999	23:52096860-52151800	XR_815038.1, XR_802770.2, XR_815039.2, XR_802772.2				100	463	0	0	112	574	1	463	0	856
TCONS_00047317	NONBTAT029577.1	2355	23	52144178	52146629	p	y,<	XLOC_019350	3997	23:52096860-52151800	XR_815038.1, XR_802770.2, XR_815039.2, XR_802772.2				100	1767	0	0	671	2437	464	2230	0	3264
TCONS_00047317	NONBTAT029710.1	1664	23	52149530	52151494	ß	y,<	XLOC_019350	3997	23:52096860-52151800	XR_815038.1, XR_802770.2, XR_815039.2, XR_802772.2				100	1174	0	0	2518	3691	791	1964	0	2169
TCONS_00047317	NONBTAT029577.1	2355	23	52144178	52146629	p	y,<	XLOC_019350	3997	23:52096860-52151800	XR_815038.1, XR_802770.2, XR_815039.2, XR_802772.2				100	463	0	0	112	574	1	463	0	856
TCONS_00047318	NONBTAT029577.1	2355	23	52144178	52146629	p	y,<	XLOC_019350	3102	23:52096860-52151800	XR_815038.1, XR_802770.2, XR_815039.2, XR_802772.2				99.43	522	0	1	58	579	1	519	0	944
TCONS_00047318	NONBTAT029577.1	2355	23	52144178	52146629	p	y,<	XLOC_019350	3102	23:52096860-52151800	XR_815038.1, XR_802770.2, XR_815039.2, XR_802772.2				100	281	0	0	579	859	2075	2355	1e-146	520
TCONS_00047495	NONBTAT014242.2	368	23	9008376	9008744	m	y,<	XLOC_019425	2098	23:8838157-9014536	XR_001494825.1, XR_001499229.1				100	359	0	0	1740	2098	1	359	0	664
TCONS_00047528	NONBTAT029605.1	621	23	10056700	10057321	ß	y	XLOC_019441	6780	23:10046862-10096063	no				100	621	0	0	4564	5184	621	1	0	1147
TCONS_00047528	NONBTAT029606.1	1354	23	10057465	10058819	ß	y	XLOC_019441	6780	23:10046862-10096063	no				100	595	0	0	3825	4419	595	1	0	1099
TCONS_00047528	NONBTAT029606.1	1354	23	10057465	10058819	ß	y	XLOC_019441	6780	23:10046862-10096063	no				100	236	0	0	3592	3827	1354	1119	3e-121	436
TCONS_00047529	NONBTAT029605.1	621	23	10056700	10057321	ß	y	XLOC_019441	3413	23:10046862-10096063	no				100	621	0	0	1197	1817	621	1	0	1147
TCONS_00047529	NONBTAT029606.1	1354	23	10057465	10058819	ß	y	XLOC_019441	3413	23:10046862-10096063	no				100	594	0	0	459	1052	594	1	0	1098
TCONS_00047531	NONBTAT029607.1	785	23	10068670	10069455	ß	y,<	XLOC_019441	2419	23:10046862-10096063	no				100	422	0	0	1	422	691	270	0	780
TCONS_00047534	NONBTAT029607.1	785	23	10068670	10069455	ß	y,<	XLOC_019441	899	23:10046862-10096063	no				100	428	0	0	456	883	428	1	0	791
TCONS_00047792	NONBTAT029579.1	510	23	17508792	17510815	m	y	XLOC_019544	513	23:17508797-17510823	no				100	505	0	0	9	513	1	505	0	933
TCONS_00048254	NONBTAT014471.2	500	23	29833646	29834146	m	y	XLOC_019737	7800	23:29830887-29849057	no				100	500	0	0	4542	5041	1	500	0	924
TCONS_00048254	NONBTAT014470.2	202	23	29832775	29833328	p	y	XLOC_019737	7800	23:29830887-29849057	no				100	173	0	0	5360	5532	202	30	4e-86	320
TCONS_00048254	NONBTAT014470.2	202	23	29832775	29833328	p	y	XLOC_019737	7800	23:29830887-29849057	no				100	33	0	0	5880	5912	33	1	2e-08	62.1
TCONS_00048256	NONBTAT014471.2	500	23	29833646	29834146	m	y	XLOC_019737	5843	23:29830887-29849057	no				100	500	0	0	2585	3084	1	500	0	924
TCONS_00048256	NONBTAT014470.2	202	23	29832775	29833328	p	y	XLOC_019737	5843	23:29830887-29849057	no				100	173	0	0	3403	3575	202	30	3e-86	320
TCONS_00048256	NONBTAT014470.2	202	23	29832775	29833328	p	y	XLOC_019737	5843	23:29830887-29849057	no				100	33	0	0	3923	3955	33	1	2e-08	62.1
TCONS_00048257	NONBTAT014471.2	500	23	29833646	29834146	m	y	XLOC_019737	7918	23:29830887-29849057	no				100	500	0	0	4660	5159	1	500	0	924
TCONS_00048257	NONBTAT014470.2	202	23	29832775	29833328	p	y	XLOC_019737	7918	23:29830887-29849057	no				100	173	0	0	5478	5650	202	30	4e-86	320
TCONS_00048257	NONBTAT014470.2	202	23	29832775	29833328	p	y	XLOC_019737	7918	23:29830887-29849057	no				100	33	0	0	5998	6030	33	1	2e-08	62.1
TCONS_00048258	NONBTAT014471.2	500	23	29833646	29834146	m	y	XLOC_019737	8187	23:29830887-29849057	no				100	500	0	0	4929	5428	1	500	0	924
TCONS_00048258	NONBTAT014470.2	202	23	29832775	29833328	p	y	XLOC_019737	8187	23:29830887-29849057	no				100	173	0	0	5747	5919	202	30	4e-86	320
TCONS_00048258	NONBTAT014470.2	202	23	29832775	29833328	p	y	XLOC_019737	8187	23:29830887-29849057	no				100	33	0	0	6267	6299	33	1	2e-08	62.1
TCONS_00048259	NONBTAT014471.2	500	23	29833646	29834146	m	y	XLOC_019737	8187	23:29830887-29849057	no				100	500	0	0	4930	5429	1	500	0	924
TCONS_00048259	NONBTAT014470.2	202	23	29832775	29833328	p	y	XLOC_019737	8188	23:29830887-29849057	no				100	173	0	0	5748	5920	202	30	4e-86	320
TCONS_00048259	NONBTAT014470.2	202	23	29832775	29833328	p	y	XLOC_019737	8188	23:29830887-29849057	no				100	33	0	0	6268	6300	33	1	2e-08	62.1
TCONS_00048439	NONBTAT014525.2	414	23	31682859	31686285	m	y,<	XLOC_019816	1237	23:31681948-31686626	XR_814908.2, XR_821056.2, XR_821057.2, XR_814909.2				100	290	0	0	37	326	125	414	5e-152	536
TCONS_00048440	NONBTAT014525.2	414	23	31682859	31686285	m	y,<	XLOC_019816	1666	23:31681948-31686626	XR_814908.2, XR_821056.2, XR_821057.2, XR_814909.2				100	414	0	0	342	755	1	414	0	765
TCONS_00048566	NONBTAT014656.2	658	23	40821054	40823607	m	y,>,o	XLOC_019877	359	23:40821320-40823574	no				99.72	359	1	0	1	359	34	392	0	658
TCONS_00048678	NONBTAT014746.2	241	23	48906841	48907082	p	y,<	XLOC_019916	740	23:48906844-48908876	XR_001494941.1, XR_001499354.1				100	238	0	0	503	740	241	4	2e-123	440
TCONS_00049043	NONBTAT015019.2	300	24	33670344	33670644	p	y,<	XLOC_020083	2620	24:33549133-33670608	no	transmembrane protein 241 (TMEM241)			100	264	0	0	2357	2620	1	264	3e-137	488
TCONS_00049426	NONBTAT015348.2	673	24	61446801	61447474	p	y,<	XLOC_020240	2139	24:61444633-61447834	XR_239929.2				100	673	0	0	1107	1779	1	673	0	1243
TCONS_00049426	NONBTAT015347.2	503	24	61445925	61446626	p	y,<	XLOC_020240	2139	24:61444633-61447834	XR_239929.2				100	316	0	0	616	931	188	503	3e-166	584
TCONS_00049426	NONBTAT015350.2	355	24	61447294	61447817	m	y,<	XLOC_020240	2139	24:61444633-61447834	XR_239929.2				100	298	0	0	1825	2122	298	1	3e-156	551
TCONS_00049426	NONBTAT015349.2	525	24	61447079	61447817	m	y,<	XLOC_020240	2139	24:61444633-61447834	XR_239929.2				100	296	0	0	1827	2122	296	1	4e-155	547
TCONS_00049426	NONBTAT015349.2	525	24	61447079	61447817	m	y,<	XLOC_020240	2139	24:61444633-61447834	XR_239929.2				100	229	0	0	1385	1613	525	297	7e-118	424
TCONS_00049426	NONBTAT015347.2	503	24	61445925	61446626	p	y,<	XLOC_020240	2139	24:61444633-61447834	XR_239929.2				100	187	0	0	231	417	1	187	2e-94	346
TCONS_00049426	NONBTAT015350.2	355	24	61447294	61447817	m	y,<	XLOC_020240	2139	24:61444633-61447834	XR_239929.2				100	59	0	0	1600	1658	355	297	2e-23	110
TCONS_00049512	NONBTAT014819.2	586	24	2508804	2513222	m	y,<	XLOC_020278	591	24:2485644-2590450	XR_815053.2, XR_821132.2, XR_001499378.1, XR_001499379.1, XR_001494962.1				100	538	0	0	54	591	1	538	0	994
TCONS_00049512	NONBTAT014818.2	1194	24	2497149	2513151	m	y	XLOC_020278	591	24:2485644-2590450	XR_815053.2, XR_821132.2, XR_001499378.1, XR_001499379.1, XR_001494962.1				100	224	0	0	125	348	1	224	1e-115	414
TCONS_00051011	NONBTAT029878.1	1502	25	27424406	27425908	ß	y,<	XLOC_020865	5009	25:27420780-27440674	XR_240016, XR_240016, syntaxin 4 (STX4)				100	850	0	0	2668	3517	1	850	0	1570
TCONS_00051875	NONBTAT015416.2	366	25	2586208	2586574	m	y	XLOC_021204	3363	25:2578660-2593938	no				100	351	0	0	2401	2751	16	366	0	649
TCONS_00052211	NONBTAT029814.1	1291	25	21394457	21395748	m	y,<	XLOC_021326	2585	25:21394458-21397928	no				99.38	1290	0	1	1304	2585	1	1290	0	2331
TCONS_00052471	NONBTAT029882.1	2483	25	27983113	27985596	ß	y,>	XLOC_021429	663	25:27982158-27985607	no	phosphoserine phosphatase (PSPH),			99.69	638	1	1	3	639	2483	1846	0	1166
TCONS_00053035	NONBTAT029937.1	831	26	9452478	9453309	ß	y	XLOC_021658	909	26:9411220-9453254	XR_001495154.1, XR_001499586.1				100	776	0	0	134	909	1	776	0	1434
TCONS_00053163	NONBTAT029922.1	1397	26	15732480	15736443	m	y	XLOC_021705	1484	26:15732477-15736527	XR_001495170.1, XR_001499593.1, XR_001495169.1, XR_001499592.1,				100	1397	0	0	4	1400	1	1397	0	2580
TCONS_00053859	NONBTAT015927.2	2373	26	9405121	9409450	m	y,<	XLOC_021968	5055	26:9405107-9411165	LOC104975939, XR_815609.1 (old)				100	2270	0	0	2772	5041	104	2373	0	4193
TCONS_00053859	NONBTAT015929.2	730	26	9409779	9410509	m		XLOC_021968	5055	26:9405107-9411165	LOC104975939, XR_815609.1 (old)				100	167	0	0	547	713	1	167	5e-83	309
TCONS_00053859	NONBTAT015927.2	2373	26	9405121	9409450	m	y,<	XLOC_021968	5055	26:9405107-9411165	LOC104975939, XR_815609.1 (old)				98.23	113	1	1	713	825	1	112	4e-49	196
TCONS_00053860	NONBTAT015927.2	2373	26	9405121	9409450	m	y,<	XLOC_021968	3142	26:9405107-9411165	LOC104975939, XR_815609.1 (old)				100	2373	0	0	756	3128	1	2373	0	4383
TCONS_00053860	NONBTAT015929.2	730	26	9409779	9410509	m		XLOC_021968	3142	26:9405107-9411165	LOC104975939, XR_815609.1 (old)				100	167	0	0	590	756	1	167	3e-83	309
TCONS_00053861	NONBTAT015927.2	2373	26	9405121	9409450	m	y,<	XLOC_021968	4102	26:9405107-9411165	LOC104975939, XR_815609.1 (old)				100	2373	0	0	1716	4088	1	2373	0	4383
TCONS_00053861	NONBTAT015929.2	730	26	9409779	9410509	m		XLOC_021968	4102	26:9405107-9411165	LOC104975939, XR_815609.1 (old)				100	730	0	0	657	1386	1	730	0	1349
TCONS_00055224	NONBTAT016559.2	369	27	18893426	18893795	m	y,<	XLOC_022541	2428	27:18891479-18913763	XR_815961.2, XR_821742.2, XR_821741.2, XR_815960.2				100	369	0	0	113	481	1	369	0	682
TCONS_00055224	NONBTAT016558.2	393	27	18891356	18891749	m	y,<	XLOC_022541	2428	27:18891479-18913763	XR_815961.2, XR_821742.2, XR_821741.2, XR_815960.2				100	270	0	0	2159	2428	1	270	1e-140	499
TCONS_00055225	NONBTAT016559.2	369	27	18893426	18893795	m	y,<	XLOC_022541	2544	27:18891479-18913763	XR_815961.2, XR_821742.2, XR_821741.2, XR_815960.2, XR_001499731.1				100	369	0	0	229	597	1	369	0	682
TCONS_00055225	NONBTAT016558.2	393	27	18891356	18891749	m	y,<	XLOC_022541	2544	27:18891479-18913763	XR_815961.2, XR_821742.2, XR_821741.2, XR_815960.2, XR_001499731.1				100	270	0	0	2275	2544	1	270	1e-140	499
TCONS_00055261	NONBTAT016609.2	307	27	23980804	23981265	m	y,<	XLOC_022560	2921	27:23980058-24103670	no	malignant fibrous histiocytoma amplified sequence 1 (MFHAS1)			100	240	0	0	1715	1954	1	240	8e-124	444
TCONS_00055261	NONBTAT016609.2	307	27	23980804	23981265	m	y,<	XLOC_022560	2921	27:23980058-24103670	no				100	68	0	0	2108	2175	240	307	3e-28	126
TCONS_00055265	NONBTAT030004.1	1038	27	24184507	24192967	m	y	XLOC_022561	565	27:24184564-24191390	XR_815982.2, XR_815985.2, XR_815983.2, XR_815984.2, XR_821763.2, XR_821764.2, XR_821765.2, XR_821766.2, XR_001495284.1, XR_001499740.1				100	565	0	0	1	565	417	981	0	1044
TCONS_00055265	NONBTAT030003.1	1393	17	24184507	24191821	m	y	XLOC_022561	565	27:24184564-24191390	XR_815982.2, XR_815985.2, XR_815983.2, XR_815984.2, XR_821763.2, XR_821764.2, XR_821765.2, XR_821766.2, XR_001495284.1, XR_001499740.1				100	286	0	0	280	565	1051	1336	4e-150	529
TCONS_00055265	NONBTAT030003.1	1393	17	24184507	24191821	m	y	XLOC_022561	565	27:24184564-24191390	XR_815982.2, XR_815985.2, XR_815983.2, XR_815984.2, XR_821763.2, XR_821764.2, XR_821765.2, XR_821766.2, XR_001495284.1, XR_001499740.1				100	285	0	0	1	285	464	748	1e-149	527
TCONS_00055265	NONBTAT016614.2	350	27	24184555	24191927	p	y	XLOC_022561	565	27:24184564-24191390	XR_815982.2, XR_815985.2, XR_815983.2, XR_815984.2, XR_821763.2, XR_821764.2, XR_821765.2, XR_821766.2, XR_001495284.1, XR_001499740.1				100	284	0	0	282	565	293	10	5e-149	525
TCONS_00055266	NONBTAT030003.1	1393	17	24184507	24191821	m	y	XLOC_022561	905	27:24184564-24191390	XR_815982.2, XR_815985.2, XR_815983.2, XR_815984.2, XR_821763.2, XR_821764.2, XR_821765.2, XR_821766.2, XR_001495284.1, XR_001499740.1				100	905	0	0	1	905	432	1336	0	1672
TCONS_00055266	NONBTAT030004.1	1038	27	24184507	24192967	m	y	XLOC_022561	905	27:24184564-24191390	XR_815982.2, XR_815985.2, XR_815983.2, XR_815984.2, XR_821763.2, XR_821764.2, XR_821765.2, XR_821766.2, XR_001495284.1, XR_001499740.1				100	317	0	0	1	317	385	701	4e-167	586
TCONS_00055266	NONBTAT030004.1	1038	27	24184507	24192967	m	y	XLOC_022561	905	27:24184564-24191390	XR_815982.2, XR_815985.2, XR_815983.2, XR_815984.2, XR_821763.2, XR_821764.2, XR_821765.2, XR_821766.2, XR_001495284.1, XR_001499740.1				100	286	0	0	620	905	696	981	6e-150	529
TCONS_00055266	NONBTAT016614.2	350	27	24184555	24191927	p	y	XLOC_022561	905	27:24184564-24191390	XR_815982.2, XR_815985.2, XR_815983.2, XR_815984.2, XR_821763.2, XR_821764.2, XR_821765.2, XR_821766.2, XR_001495284.1, XR_001499740.1				100	284	0	0	622	905	293	10	8e-149	525
TCONS_00055290	NONBTAT030001.1	7197	27	25837273	25844470	p	y	XLOC_022576	6414	27:25637500-25844078	no	RNA binding protein with multiple splicing (RBPMS), lncRNA?			100	4887	0	0	1	4887	6805	1919	0	9025
TCONS_00055290	NONBTAT030001.1	7197	27	25837273	25844470	p	y	XLOC_022576	6414	27:25637500-25844078	no	RNA binding protein with multiple splicing (RBPMS), lncRNA?			100	355	0	0	4885	5239	1207	853	0	656
TCONS_00055290	NONBTAT030001.1	7197	27	25837273	25844470	p	y	XLOC_022576	6414	27:25637500-25844078	no	RNA binding protein with multiple splicing (RBPMS), lncRNA?			100	233	0	0	5239	5471	233	1	1e-119	431
TCONS_00055291	NONBTAT030001.1	7197	27	25837273	25844470	p	y	XLOC_022576	7034	27:25637500-25844078	no	RNA binding protein with multiple splicing (RBPMS), lncRNA?			100	4887	0	0	1	4887	6805	1919	0	9025
TCONS_00055291	NONBTAT030001.1	7197	27	25837273	25844470	p	y	XLOC_022576	7034	27:25637500-25844078	no	RNA binding protein with multiple splicing (RBPMS), lncRNA?			100	1207	0	0	4885	6091	1207	1	0	2230
TCONS_00055413	NONBTAT016752.2	1345	27	37049075	37052162	m	y,<	XLOC_022642	14212	27:37039353-37054701	no	sodium-dependent phosphate transporter 2 (SLC20A2)			99.9	993	0	1	3498	4490	354	1345	0	1827
TCONS_00055413	NONBTAT016753.2	560	27	37050792	37051352	m	y,<	XLOC_022642	14212	27:37039353-37054701	no	sodium-dependent phosphate transporter 2 (SLC20A2)			100	560	0	0	3350	3909	1	560	0	1035
TCONS_00055413	NONBTAT016752.2	1345	27	37049075	37052162	m	y,<	XLOC_022642	14212	27:37039353-37054701	no	sodium-dependent phosphate transporter 2 (SLC20A2)			100	358	0	0	2540	2897	1	358	0	662
TCONS_00055413	NONBTAT016754.2	238	27	37053308	37053546	m	y,<	XLOC_022642	14212	27:37039353-37054701	no	sodium-dependent phosphate transporter 2 (SLC20A2)			100	238	0	0	1156	1393	1	238	5e-122	440
TCONS_00055993	NONBTAT017220.2	504	28	39468126	39468630	m	y,<,o	XLOC_022883	914	28:39460532-39468572	no	chromosome 28 open reading frame, human C10orf99 (C28H10orf99)			100	446	0	0	469	914	504	59	0	824
TCONS_00056897	NONBTAT030132.1	2888	29	9601537	9604665	p	y,>	XLOC_023235	697	29:9581439-9679755	no				100	697	0	0	1	697	981	1677	0	1288
TCONS_00056897	NONBTAT030133.1	3128	29	9601537	9604665	p	y,>	XLOC_023235	697	29:9581439-9679755	no				100	602	0	0	1	602	981	1582	0	1112
TCONS_00056897	NONBTAT030133.1	3128	29	9601537	9604665	p	y,>	XLOC_023235	697	29:9581439-9679755	no				100	99	0	0	599	697	1819	1917	4e-46	183
TCONS_00056922	NONBTAT030158.1	1024	29	12551955	12552979	ß	y,<	XLOC_023244	4505	29:12548590-12580515	no				100	1024	0	0	1124	2147	1	1024	0	1892
TCONS_00056922	NONBTAT017399.2	456	29	12554081	12554748	p	y,<	XLOC_023244	4505	29:12548590-12580515	no				100	321	0	0	3250	3570	1	321	1e-168	593
TCONS_00056922	NONBTAT030157.1	772	29	12550387	12551159	ß	y,<	XLOC_023244	4505	29:12548590-12580515	no				99.29	281	0	2	48	327	493	772	1e-142	507
TCONS_00056922	NONBTAT017399.2	456	29	12554081	12554748	p	y,<	XLOC_023244	4505	29:12548590-12580515	no				100	135	0	0	3782	3916	322	456	3e-65	250
TCONS_00057501	NONBTAT017661.2	505	29	44291314	44291819	m	y,<	XLOC_023508	9472	29:44289716-44299964	XR_816543.2, XR_822134.2				100	505	0	0	1599	2103	505	1	0	933
TCONS_00057501	NONBTAT017663.2	1541	29	44297671	44299956	p	y,<	XLOC_023508	9472	29:44289716-44299964	XR_816543.2, XR_822134.2				99.5	400	1	1	7956	8354	1	400	0	726
TCONS_00057501	NONBTAT017663.2	1541	29	44297671	44299956	p	y,<	XLOC_023508	9472	29:44289716-44299964	XR_816543.2, XR_822134.2				100	365	0	0	9100	9464	1177	1541	0	675
TCONS_00057501	NONBTAT017664.2	610	29	44299337	44299947	m	y,<	XLOC_023508	9472	29:44289716-44299964	XR_816543.2, XR_822134.2				100	356	0	0	9100	9455	356	1	0	658
TCONS_00057501	NONBTAT017662.2	837	29	44297260	44299947	p	y,<	XLOC_023508	9472	29:44289716-44299964	XR_816543.2, XR_822134.2				100	353	0	0	9103	9455	485	837	0	652
TCONS_00057501	NONBTAT017662.2	837	29	44297260	44299947	p	y,<	XLOC_023508	9472	29:44289716-44299964	XR_816543.2, XR_822134.2				100	246	0	0	7545	7790	1	246	1e-126	455
TCONS_00057501	NONBTAT017662.2	837	29	44297260	44299947	p	y,<	XLOC_023508	9472	29:44289716-44299964	XR_816543.2, XR_822134.2				100	194	0	0	8157	8350	244	437	9e-98	359
TCONS_00057501	NONBTAT017663.2	1541	29	44297671	44299956	p	y,<	XLOC_023508	9472	29:44289716-44299964	XR_816543.2, XR_822134.2				100	132	0	0	8971	9102	817	948	3e-63	244
TCONS_00057501	NONBTAT017663.2	1541	29	44297671	44299956	p	y,<	XLOC_023508	9472	29:44289716-44299964	XR_816543.2, XR_822134.2				100	116	0	0	8856	8971	394	509	2e-54	215
TCONS_00057502	NONBTAT017661.2	505	29	44291314	44291819	m	y,<	XLOC_023508	9039	29:44289716-44299964	XR_816543.2, R_822134.2				100	505	0	0	1599	2103	505	1	0	933
TCONS_00057502	NONBTAT017662.2	837	29	44297260	44299947	p	y,<	XLOC_023508	9039	29:44289716-44299964	XR_816543.2, R_822134.2				100	437	0	0	7545	7981	1	437	0	808
TCONS_00057502	NONBTAT017663.2	1541	29	44297671	44299956	p	y,<	XLOC_023508	9039	29:44289716-44299964	XR_816543.2, R_822134.2				100	365	0	0	8667	9031	1177	1541	0	675
TCONS_00057502	NONBTAT017664.2	610	29	44299337	44299947	m	y,<	XLOC_023508	9039	29:44289716-44299964	XR_816543.2, R_822134.2				100	356	0	0	8667	9022	356	1	0	658
TCONS_00057502	NONBTAT017662.2	837	29	44297260	44299947	p	y,<	XLOC_023508	9039	29:44289716-44299964	XR_816543.2, R_822134.2				100	353	0	0	8670	9022	485	837	0	652
TCONS_00057502	NONBTAT017663.2	1541	29	44297671	44299956	p	y,<	XLOC_023508	9039	29:44289716-44299964	XR_816543.2, R_822134.2				98.99	199	1	1	7788	7985	202	400	1e-96	355
TCONS_00057502	NONBTAT017663.2	1541	29	44297671	44299956	p	y,<	XLOC_023508	9039	29:44289716-44299964	XR_816543.2, R_822134.2				100	115	0	0	8487	8601	394	508	7e-54	213
TCONS_00057502	NONBTAT017663.2	1541	29	44297671	44299956	p	y,<	XLOC_023508	9039	29:44289716-44299964	XR_816543.2, R_822134.2				100	68	0	0	8602	8669	881	948	1e-27	126
TCONS_00057503	NONBTAT017661.2	505	29	44291314	44291819	m	y,<	XLOC_023508	9408	29:44289716-44299964	XR_816543.2, XR_822134.2				100	505	0	0	1599	2103	505	1	0	933
TCONS_00057503	NONBTAT017663.2	1541	29	44297671	44299956	p	y,<	XLOC_023508	9408	29:44289716-44299964	XR_816543.2, XR_822134.2				99.5	400	1	1	7956	8354	1	400	0	726
TCONS_00057503	NONBTAT017663.2	1541	29	44297671	44299956	p	y,<	XLOC_023508	9408	29:44289716-44299964	XR_816543.2, XR_822134.2				100	365	0	0	9036	9400	1177	1541	0	675
TCONS_00057503	NONBTAT017664.2	610	29	44299337	44299947	m	y,<	XLOC_023508	9408	29:44289716-44299964	XR_816543.2, XR_822134.2				100	356	0	0	9036	9391	356	1	0	658
TCONS_00057503	NONBTAT017662.2	837	29	44297260	44299947	p	y,<	XLOC_023508	9408	29:44289716-44299964	XR_816543.2, XR_822134.2				100	353	0	0	9039	9391	485	837	0	652
TCONS_00057503	NONBTAT017662.2	837	29	44297260	44299947	p	y,<	XLOC_023508	9408	29:44289716-44299964	XR_816543.2, XR_822134.2				100	246	0	0	7545	7790	1	246	1e-126	455
TCONS_00057503	NONBTAT017662.2	837	29	44297260	44299947	p	y,<	XLOC_023508	9408	29:44289716-44299964	XR_816543.2, XR_822134.2				100	194	0	0	8157	8350	244	437	9e-98	359
TCONS_00057503	NONBTAT017663.2	1541	29	44297671	44299956	p	y,<	XLOC_023508	9408	29:44289716-44299964	XR_816543.2, XR_822134.2				100	115	0	0	8856	8970	394	508	7e-54	213
TCONS_00057503	NONBTAT017663.2	1541	29	44297671	44299956	p	y,<	XLOC_023508	9408	29:44289716-44299964	XR_816543.2, XR_822134.2				100	68	0	0	8971	9038	881	948	1e-27	126
TCONS_00057504	NONBTAT017661.2	505	29	44291314	44291819	m	y,<	XLOC_023508	8341	29:44289716-44299964	XR_816543.2, R_822134.2				100	505	0	0	1599	2103	505	1	0	933
[truncated: 439 more rows]

## Sheet: tab_noncode>90%
A: Full length coverage (>90%) of NONCODE lncRNAs by jejunal lncRNA transcripts from our dataset
[truncated: 282 more rows]
