# Supplementary material for: Long noncoding RNAs are associated with metabolic and cellular processes in the jejunum mucosa of pre-weaning calves in response to different diets
Source: Oncotarget. 2018 Apr 20;9(30):21052–69. doi: 10.18632/oncotarget.24898 (PMC5940403; doi:10.18632/oncotarget.24898)
Supplement: Supplementary file 5 [file oncotarget-09-21052-s005.xlsx]

## Sheet: Tabelle1
		Tisssue expression in other RNA datsets
DE lncRNA locus	Sample sex	Fat	Liver	Lung	Skeletal muscle	Spleen	Jejunum	Testis	Mammary gland	BioSamples#
XLOC_003822	M	+	+	+	+	+		+
	F	+	+	+	+	+			+
	F*	+	+	+	+	-	+		+	SAMN04019672, SAMN04019715, SAMN04019678, SAMN04019773, SAMN04019696, SAMN04019699
XLOC_004079	M	+	(+)	+	-	+		+
	F	(+)	(+)	+	-	+			+
	F*					+	+			SAMN04019649, SAMN04019711
XLOC_004376	M	-	+	-	-	-		-
	F	-	+	-	-	-			-
	F*		+				+			SAMN04019649, SAMN04019678
XLOC_009175	M	+	+	+	-	-		-
	F	+	+	+	-	-			+
	F*	+	+				+		+	SAMN04019639, SAMN04019672, SAMN04019649, SAMN02822098
XLOC_019876	M	(+)	(+)	-	-	-		-
	F	-	(+)	-	-	-			-
XLOC_020293	M	+	-	-	+	-		-
	F	+	-	+	+	-			-
	F*	+	+				+			SAMN04019671, SAMN02822088, SAMN04019715
XLOC_025957	M	+	-	-	+	-		-
	F	+	(+)	-	+	-			-
	F*	+					+			SAMN04019672, SAMN04019649, SAMN04019702
XLOC_026410	M	-	-	-	-	-		-
	F	-	-	-	-	-			+
	F*	+					+		+	SAMN04019672, SAMN04019649, SAMN04019697
XLOC_029089	M	+	+	+	-	+		+
	F	+	+	+	-	+			+
	F*	+	+	+	-	+	+		+	SAMN04019672, SAMN04019678, SAMN04019647, SAMN04019673, SAMN04019649, SAMN04019697
Supplementary Table SX
Tissue-specific expression of DE lncRNAs in other RNAseq datasets
M, F: according to own RNAseq data from core tissues from Charolais x German Holstein crossbred cattle contributed to FAANG BioSamples, M: Male; F: Female;
F*: according to RNAseq data from NCBI Genome Data viewer, Bos taurus UMD3.1.1 (GCF000003055.6), RNAseq data files submitted to NCBI-BioSamples#
"+" expressed," -" not exüressed, "(+)" faint expression

## Sheet: Tabelle2
		Tisssue expression
DE lncRNA locus	Sample sex	Fat	Liver	Lung	Skeletal muscle	Spleen	Jejunum	Testis	Mammary gland	BioSamples#
XLOC_003822	M	+	+	+	+	+		+		SAMEA4451638, SAMEA4451645, SAMEA4451650, SAMEA4451631, SAMEA4451637, SAMEA4451632
	F	+	+	+	+	+			+	SAMEA4451619, SAMEA4451635, SAMEA4451633, SAMEA4451624, SAMEA4451627, SAMEA4451648
	F*	+	+	+	+	-	+		+	SAMN04019672, SAMN04019715, SAMN04019678, SAMN04019773, SAMN04019696, SAMN04019699
XLOC_004079	M	+	(+)	+	-	+		+		SAMEA4451638, SAMEA4451637, SAMEA4451650, SAMEA4451645, SAMEA4451632
	F	(+)	(+)	+	-	+			+	SAMEA4451619, SAMEA4451635, SAMEA4451633, SAMEA4451627, SAMEA4451648
	F*	-	-	-	-	+	+		-	SAMN04019649, SAMN04019711
XLOC_004376	M	-	+	-	-	-		-		SAMEA4451645
	F	-	+	-	-	-			-	SAMEA4451635
	F*	-	+	-	-	-	+		-	SAMN04019649, SAMN04019678
XLOC_009175	M	+	+	+	-	-		-		SAMEA4451638, SAMEA4451645, SAMEA4451650
	F	+	+	+	-	-			+	SAMEA4451619, SAMEA4451635, SAMEA4451633, SAMEA4451648
	F*	+	+	-	-	-	+		+	SAMN04019639, SAMN04019672, SAMN04019649, SAMN02822098
XLOC_019876	M	(+)	(+)	-	-	-		-		SAMEA4451638, SAMEA4451645
	F	-	(+)	-	-	-			-	SAMEA4451635
	F*	-	-	-	-	-	-		-
XLOC_020293	M	+	-	-	+	-		-		SAMEA4451638, SAMEA4451631
	F	+	-	+	+	-			-	SAMEA4451619, SAMEA4451633, SAMEA4451624, SAMEA4451648
	F*	+	+	-	-	-	+		-	SAMN04019671, SAMN02822088, SAMN04019715
XLOC_025957	M	+	-	-	+	-		-		SAMEA4451638, SAMEA4451631
	F	+	(+)	-	+	-			-	SAMEA4451619, SAMEA4451635, SAMEA4451624
	F*	+	-	-	-	-	+		-	SAMN04019672, SAMN04019649, SAMN04019702
XLOC_026410	M	-	-	-	-	-		-
	F	-	-	-	-	-			+	SAMEA4451648
	F*	+	-	-	-	-	+		+	SAMN04019672, SAMN04019649, SAMN04019697
XLOC_029089	M	+	+	+	-	+		+		SAMEA4451638, SAMEA4451645, SAMEA4451650, SAMEA4451637, SAMEA4451632
	F	+	+	+	-	+			+	SAMEA4451619, SAMEA4451635, SAMEA4451633, SAMEA4451627, SAMEA4451648
	F*	+	+	+	-	+	+		+	SAMN04019672, SAMN04019678, SAMN04019647, SAMN04019673, SAMN04019649, SAMN04019697
M, F: according to own RNA-seq data from core tissues from Charolais x German Holstein crossbred cattle contributed to FAANG BioSamples, M: Male; F: Female;
F*: according to RNA-seq data from NCBI Genome Data viewer, Bos taurus UMD3.1.1, #RNA-seq data files submitted to NCBI-BioSamples
expressed	+
weakly expressed	(+)
not expressed	-
no data
M, F: expression according to own RNA-seq data from core tissues from Charolais x German Holstein crossbred cattle contributed to FAANG BioSamples, M: Male; F: Female; RNA-seq data files are currently in submission to the European Nucleotide Archive (ENA) according to FAANG standards (www.faang.org). F*: expression according to RNA-seq data from NCBI Genome Data viewer, Bos taurus UMD3.1.1, RNA-s…
